# Supplementary material for: Integrated miRNAome, transcriptome, and degradome analyses reveal the role of miRNA–mRNA modules in the biosynthesis of oridonin in Isodon rubescens
Source: Front Plant Sci. 2025 Jun 18;16:1566354. doi: 10.3389/fpls.2025.1566354 (PMC12213554; doi:10.3389/fpls.2025.1566354)
Supplement: Supplementary file 1 [file DataSheet1.zip]

Archive with 25 entries (24 files):
- Supplementary Material/
- Supplementary Material/Supplementary Figure S1.tif
- Supplementary Material/Supplementary Figure S2.tif
- Supplementary Material/Supplementary Table S1.xlsx
- Supplementary Material/Supplementary Table S10.xlsx
- Supplementary Material/Supplementary Table S11.xlsx
- Supplementary Material/Supplementary Table S12.xlsx
- Supplementary Material/Supplementary Table S13.xlsx
- Supplementary Material/Supplementary Table S14.xlsx
- Supplementary Material/Supplementary Table S15.xlsx
- Supplementary Material/Supplementary Table S16.xlsx
- Supplementary Material/Supplementary Table S17.xlsx
- Supplementary Material/Supplementary Table S18.xlsx
- Supplementary Material/Supplementary Table S19.xlsx
- Supplementary Material/Supplementary Table S2.xlsx
- Supplementary Material/Supplementary Table S20.xlsx
- Supplementary Material/Supplementary Table S21.xlsx
- Supplementary Material/Supplementary Table S3.xlsx
- Supplementary Material/Supplementary Table S4.xlsx
- Supplementary Material/Supplementary Table S5.xlsx
- Supplementary Material/Supplementary Table S6.xlsx
- Supplementary Material/Supplementary Table S7.xlsx
- Supplementary Material/Supplementary Table S8.xlsx
- Supplementary Material/Supplementary Table S9.xlsx
- Supplementary Material/~$Supplementary Table S10.xlsx
