# Supplementary material for: Integrated miRNAome, transcriptome, and degradome analyses reveal the role of miRNA–mRNA modules in the biosynthesis of oridonin in Isodon rubescens
Source: Front Plant Sci. 2025 Jun 18;16:1566354. doi: 10.3389/fpls.2025.1566354 (PMC12213554; doi:10.3389/fpls.2025.1566354)
Supplement: Supplementary file 1 [file DataSheet1.zip › Supplementary Material/Supplementary Table S1.xlsx]

## Sheet: Sheet1
Supplementary Table 1 Primer informations
Primer informations for qRT-PCR
Primer name	F-primer (5' to 3')	R-primer (3' to 5')
Primer informations of selected mRNA
β-actin	ATGGAGCCTCCAATCCAGACACTGT	ATTCCGTTGCCCTGAGGTGCTCTT
U6	CACAAGAAGGTGAAGCTCGC	GGACCATTTCTCGATTTGTG
RrubChr8G00195690	CGGCAAGGTGTGGAGCAATG	CAATACAAAGAGAGCAATGGTGATTCG
RrubChr11G00263600	GCGATAGCGGAACTCATCAACAAC	CAGGTAGGGCAGATTTGGGTAGTC
RrubChr10G00239350	GAAGATCCGCAACTCCACTCCTC	CCGAAGAAGCCGAGAAGGTAGAC
RrubChr5G00132910	GACGCAGGAGTGGAGGAAGAAG	GCCGCCGATTATTATGCCTATCAAC
RrubChr7G00182740	ATCAATGAGCACAGACGCAACAAG	CAGCAAGCAGCATCACCAGTATG
RrubChr1G00000510	CTGAACTTCCTGGCGGTGAGAG	TGTTGTGGCTGTGGTTGTTGTTG
RrubChr11G00270460	CGGTGATGACGATGTTTGGATTGG	ACTCCTGTTGGTGTAACGCTTGG
Primer informations of selected miRNA
PC-5p-94053_54	AATTTTCGGTCGGCTCAATCGAGC
PC-3p-63664_79	CGATATCATCGGTGGACACGTTAACT
stu-miR398a-3p	CATGTTCTCAGGTCGCCCCT
mtr-miR530a	TGCATTTGCACCTGCACCTT
aly-miR169h-3p_L+1_1ss5AG	TAGCCAAAGATGACTTGCCTGT
PC-3p-8010_455	CACAGATCTTGACCCGTCAGACGAT
csi-miR159a-5p_R-1_1ss19AT	CGGCGAGCTCCTTGAAGTCCAATA
dpr-miR160_L+1R-1_1ss14TA	ATTATGCCTGGCTCCCTGTATGC
Primer informations for dual luciferase reporter system
ath-miR858b_1ss21GA	CACGGGGGACTCTAGTGGATCCTTCGTTGTCTGTTCGACCTTAAGAGGGTAATTAAGCA	GGGGAAATTCGAGCTCGGTACCTTCGTTGTCTGTTCGACCTTAAATCCTAACAATTGAT
ath-miR408-3p_L-1R+1	CACGGGGGACTCTAGTGGATCCTGCACTGCCTCTTCCCTGGCTAGAGGGTAATTAAGCA	GGGGAAATTCGAGCTCGGTACCTGCACTGCCTCTTCCCTGGCTAATCCTAACAATTGAT
MYB	GCAGATCGCCGTGTAACTGCAGATGGTGAGGGCTCCAT	GATGATACGAACGAAAGCTCTGCAGTCAAATATATTTTGTTAACTCCTC
CYP72A219-like	GCAGATCGCCGTGTAACTGCAGATGGAAGGAGTGAAGCA	GATGATACGAACGAAAGCTCTGCAGCTAGAGTTTGTGCATAACCA
1300-35S-X-CX-R		CGCAAGACCGGCAACAG
1300-luc-F:	GTTGGACGCCCGCAAGATCC
