# Supplementary material for: Integrated miRNAome, transcriptome, and degradome analyses reveal the role of miRNA–mRNA modules in the biosynthesis of oridonin in Isodon rubescens
Source: Front Plant Sci. 2025 Jun 18;16:1566354. doi: 10.3389/fpls.2025.1566354 (PMC12213554; doi:10.3389/fpls.2025.1566354)
Supplement: Supplementary file 1 [file DataSheet1.zip › Supplementary Material/Supplementary Table S10.xlsx]

## Sheet: Sheet1
Supplementary Table S10 Nucleotide bias analysis in miRNAs of I. rubescens
Location	miRNA nucleotide bias in total RNA				miRNA nucleotide bias in kwnown miRNAs				miRNA nucleotide bias in novel miRNAs
	A	C	G	U	A	C	G	U	A	C	G	U
1	48.77	15.29	9.89	26.04	27.27	16.43	14.19	42.11	59.61	14.72	7.72	17.94
2	31.93	16.26	20.8	31.02	24.72	16.43	25.36	33.49	35.56	16.17	18.5	29.77
3	31.18	16.84	26.31	25.67	31.74	18.66	26.48	23.13	30.89	15.93	26.23	26.95
4	31.12	17.86	27.81	23.21	31.74	22.49	22.49	23.29	30.81	15.53	30.49	23.17
5	35.08	17.38	24.65	22.89	32.54	19.62	25.04	22.81	36.36	16.25	24.46	22.93
6	33.05	20.75	21.23	24.97	29.51	26.16	20.1	24.24	34.84	18.02	21.8	25.34
7	30.16	18.29	19.89	31.66	29.51	18.18	19.3	33.01	30.49	18.34	20.19	30.97
8	31.34	18.93	24.01	25.72	27.75	18.82	30.3	23.13	33.15	18.99	20.84	27.03
9	30.53	22.3	23.26	23.9	30.94	22.65	24.56	21.85	30.33	22.12	22.61	24.94
10	28.5	21.44	25.4	24.65	26	22.49	29.03	22.49	29.77	20.92	23.57	25.74
11	29.79	20.8	21.23	28.18	26.32	23.29	21.53	28.87	31.54	19.55	21.08	27.84
12	30.8	20.96	23.37	24.87	26.32	22.17	24.88	26.63	33.07	20.35	22.61	23.97
13	29.14	20.05	23.85	26.95	28.87	20.57	21.53	29.03	29.28	19.79	25.02	25.91
14	31.6	18.4	22.25	27.75	27.59	21.37	24.4	26.63	33.63	16.89	21.16	28.32
15	29.57	20.8	21.98	27.65	30.78	18.66	22.81	27.75	28.96	21.88	21.56	27.59
16	32.09	17.22	22.35	28.34	33.01	18.82	23.6	24.56	31.62	16.41	21.72	30.25
17	32.03	19.89	18.77	29.3	30.14	24.72	18.02	27.11	32.98	17.46	19.15	30.41
18	31.34	21.39	19.2	28.07	25.36	30.62	20.73	23.29	34.35	16.73	18.42	30.49
19	30.76	25.99	16.79	26.45	26.5	34.82	14.7	23.98	32.57	22.26	17.68	27.5
20	28.39	27.15	19.12	25.34	21.98	35.02	14.25	28.74	30.62	24.41	20.81	24.16
21	31.56	26.26	21.63	20.55	29.27	27.44	18.6	24.7	32.21	25.93	22.48	19.38
22	38.66	20.66	18.18	22.5	18.55	36.29	16.13	29.03	41.24	18.65	18.45	21.66
23	24.63	32.49	21.91	20.96	24.69	34.57	9.88	30.86	24.63	32.3	23.02	20.05
24	19.95	39.26	10.23	30.56	16.28	55.81	11.63	16.28	20.16	38.29	10.15	31.39
25	20.69	44.83	13.79	20.69	0	85.71	14.29	0	27.27	31.82	13.64	27.27
Average	30.9064	22.4596	20.716	25.9156	26.2952	27.6724	20.5532	25.4804	32.6376	20.7884	20.5344	26.0388
