# Supplementary material for: Integrated miRNAome, transcriptome, and degradome analyses reveal the role of miRNA–mRNA modules in the biosynthesis of oridonin in Isodon rubescens
Source: Front Plant Sci. 2025 Jun 18;16:1566354. doi: 10.3389/fpls.2025.1566354 (PMC12213554; doi:10.3389/fpls.2025.1566354)
Supplement: Supplementary file 1 [file DataSheet1.zip › Supplementary Material/Supplementary Table S11.xlsx]

## Sheet: Sheet1
Supplementary Table S11 MiRNAs with a middle or high expression level in I. rubescens leaves from three ecotypes
miR_name	HOr_DLC1(norm)	HOr_DLC2(norm)	HOr_DLC3(norm)	HOr (Average value)	LOr_DLC1(norm)	LOr_DLC2(norm)	LOr_DLC3(norm)	LOr (Average value)	NOr_DLC1(norm)	NOr_DLC2(norm)	NOr_DLC3(norm)	NOr (Average value)	Sum(norm)	Expression level
ath-miR166a-3p	168857	322336	336939	276044	651057	536948	329482	505829	81696.7	574539	117804	258013	3.11966e+06	high
ath-miR166a-3p_L+2R-2	44725.5	151961	157810	118165	141644	154950	53685	116760	28533	292295	30381.3	117070	1.05599e+06	high
PC-3p-6_478586	125403	83898.7	99624.5	102975	79937.1	99814.2	76824.3	85525.2	36720	27883	47088.6	37230.5	677193	high
sly-MIR482e-p3_2ss8CT21CG	33992.9	35211.1	35969.3	35057.8	79336.6	51138.7	80938.2	70471.2	63612.9	48255.8	71242.9	61037.2	499698	high
ath-miR396a-5p	5877.63	29545.3	20340.9	18587.9	22152.9	20738.7	8600.05	17163.9	8020.8	104193	17557	43256.9	237026	high
PC-5p-11_226456	48386.8	25061.6	19177.4	30875.3	23060.8	16448.4	43071.6	27527	19524.9	12930.7	19155	17203.5	226817	high
ath-miR159a	25985.2	10847.8	16581.3	17804.7	3063.27	2492.52	33354	12969.9	54867.3	34675.9	34795.2	41446.1	216662	high
ath-miR168a-5p	17408.7	8433.42	6499.4	10780.5	7287.72	6047.68	20049.4	11128.3	10605.2	41560.5	11918.5	21361.4	129811	high
stu-miR482a-3p_1ss8TC	13418.7	6709.26	4665.55	8264.51	17090.2	6649.16	23388.2	15709.2	9996.08	6608.8	12369.1	9657.98	100895	high
PC-3p-13_201348	7277.3	4866.47	9638.49	7260.75	6686.67	9326.51	7382.66	7798.61	20478.2	9282.98	18668.5	16143.2	93607.7	high
gma-MIR5368-p3_2ss1AT18CA	1276.07	8744.14	20619.1	10213.1	5359.62	11331	5512.9	7401.18	4284.6	26758.2	3353.31	11465.4	87238.9	high
ath-miR396a-5p_1ss21GA	5669.33	4625.84	6795.78	5696.99	9176	5502.33	6216.58	6964.97	13073.3	17376.3	15217.2	15222.3	83652.6	high
ath-miR396b-5p_1ss21TA	5669.33	4625.84	6795.78	5696.99	9176	5502.33	6216.58	6964.97	13073.3	17376.3	15217.2	15222.3	83652.6	high
PC-3p-42_65061	13449	7752.65	8103.42	9768.35	3328.68	7448.28	9770.98	6849.32	12412	7418.52	9892.71	9907.75	79576.2	high
ath-miR403-3p	3497.75	5982.66	7247.3	5575.9	5819.11	12716.4	5352.06	7962.51	6153.27	9035.35	7556.59	7581.74	63360.5	high
mtr-miR530_1ss18TC	10062.2	6776.66	10764.7	9201.18	7981.1	4821.55	10027.5	7610.05	3047.71	2768.52	4455.95	3424.06	60705.9	high
ath-miR166a-3p_1ss20CT	7282.35	4922.41	6100.07	6101.61	8535.14	7383.62	3752.68	6557.15	5604.29	4610.04	4362.12	4858.82	52552.7	high
ath-miR166a-3p_1ss21CA	4300.29	2890.22	4454.87	3881.79	7458.02	5966.55	4958.98	6127.85	5211.84	6722.79	3982.1	5305.58	45945.7	high
ath-miR396b-5p	2574.12	2598.37	3599.23	2923.91	2500.94	2982.97	2451.41	2645.11	6362.53	10193.6	7640.2	8065.44	40903.4	high
ath-miR167a-5p	2236.45	1339.96	2859.47	2145.29	3524.98	1183.43	4542.32	3083.58	7881.85	4251.7	9551.94	7228.5	37372.1	high
PC-3p-81_42335	652.269	373.411	2865.21	1296.96	1248.53	1037.02	567.097	950.885	9239.54	8000.27	10075.5	9105.09	34058.8	high
ath-miR394a	2049.78	2516.14	3225.76	2597.23	6123.23	3785.14	1692.28	3866.88	2767.55	2917.23	2981.67	2888.82	28058.8	high
ath-miR858a_L-1R+1	1383.82	877.582	2363.9	1541.77	1107.53	1130.97	2752.99	1663.83	6941.56	4197.98	7052.7	6064.08	27809	high
ath-miR858b_1ss21GA	1383.82	877.582	2363.9	1541.77	1107.53	1130.97	2752.99	1663.83	6941.56	4197.98	7052.7	6064.08	27809	high
peu-MIR2916-p3_2ss13CT19GC	2318.62	2503.33	3169.74	2663.9	2951.58	3829.67	5127.44	3969.57	2861.69	2549.71	2454.27	2621.89	27766.1	high
ath-miR166a-3p_1ss15AC	1508.51	2515.47	3065.83	2363.27	5114.67	5157.06	2603.93	4291.89	1034.43	4585.15	1002.07	2207.22	26587.1	high
ptc-miR530a_R+1_1ss20TC	3919.02	1566.44	2119.22	2534.89	988.099	718.597	2642.06	1449.59	3732.79	2962.43	6226.64	4307.29	24875.3	high
ath-miR172a	1952.84	939.593	1470.91	1454.45	1244.11	498.992	2444.48	1395.86	4485.36	3552.03	7067.01	5034.8	23655.3	high
ath-MIR319b-p5	10593.8	4180.99	750.777	5175.18	2425.74	927.222	499.156	1284.04	690.187	2177.6	420.901	1096.23	22666.3	high
ath-miR319a_R-1	10593.8	4180.99	750.777	5175.18	2425.74	927.222	499.156	1284.04	690.187	2177.6	420.901	1096.23	22666.3	high
rgl-miR7972	1518.96	1163.37	2482.16	1721.5	2525.27	2038.67	1970.97	2178.3	3852.45	2596.22	3117.41	3188.69	21265.5	high
ath-miR8175_L-2	377.667	1047.44	4766.1	2063.73	2030.39	6363.67	1089.82	3161.29	2579.27	1222.44	1589.57	1797.09	21066.4	high
ath-miR164a	2793.22	1174.15	1395.74	1787.7	1350.27	756.418	3290.27	1798.99	3226.92	2374.14	2873.33	2824.8	19234.5	high
ath-miR319a	8731.03	2956.28	430.452	4039.25	874.194	620.995	214.221	569.803	286.396	1676.44	163.536	708.791	15953.5	high
ath-miR827_2ss9CT21TA	1441.48	1126.97	1297.58	1288.68	2018.22	912.582	1576.5	1502.44	1746.73	1665.3	2898.27	2103.43	14683.6	high
PC-3p-140_26027	1101.29	904.543	1831.94	1279.26	2050.84	1891.65	1175.79	1706.1	1641.25	2159.26	1832.01	1877.51	14588.6	high
peu-miR2916_L-1R-4_1ss6AG	647.944	1741.68	1905.67	1431.77	1793.73	3597.87	1909.27	2433.62	787.164	939.435	1212.21	979.604	14535	high
ath-miR168a-3p	2179.51	1374.34	794.828	1449.56	1013.53	882.691	1390.7	1095.64	1285.66	3666.68	1225.29	2059.21	13813.2	high
mtr-miR168c-3p	2179.51	1374.34	794.828	1449.56	1013.53	882.691	1390.7	1095.64	1285.66	3666.68	1225.29	2059.21	13813.2	high
nta-miR156a	686.864	1184.94	1857.79	1243.2	1622.32	1894.7	931.758	1482.93	2073.4	1310.23	1793.17	1725.6	13355.2	high
ath-miR166a-5p_1ss4CA	1200.03	1577.22	1875.99	1551.08	2463.89	2341.24	1025.35	1943.49	720.811	1569.66	469.962	920.143	13244.1	high
ath-miR167d_R-1	1071.38	788.611	1074.45	978.148	1258.49	600.254	1261.76	1040.17	2387.01	1902.45	2629.46	2306.31	12973.9	high
ath-miR390a-5p	1634.64	2375.27	1640.89	1883.6	2354.96	3427.67	489.451	2090.69	124.2	366.209	173.757	221.389	12587	high
ath-miR396a-3p_1ss9AC	1637.52	1101.36	800.574	1179.82	1213.7	707.617	1502.32	1141.21	1389.45	2335.49	1398.03	1707.65	12086	high
ath-miR398a-3p_L+1R-1	309.197	438.117	1034.71	594.009	176.94	208.625	446.468	277.344	3247.9	171.64	1979.81	1799.78	8013.41	high
ptc-miR160a	681.819	621.452	684.701	662.658	1747.28	1544.56	730.709	1340.85	630.639	555.538	514.321	566.832	7711.02	high
aqc-MIR396b-p3_1ss10AT	1951.04	851.969	568.829	1123.95	764.16	395.289	1839.95	999.798	581.866	246.323	498.376	442.189	7697.8	high
gma-miR403a_1ss21GT	416.587	1043.39	971.031	810.337	964.323	2804.85	359.115	1376.09	315.319	407.482	340.564	354.455	7622.66	high
ath-miR408-3p_L-1R+1	1287.24	2200.02	2067.51	1851.59	728.772	117.123	567.097	470.997	142.915	279.079	161.083	194.359	7550.84	high
ssl-MIR171a-p3	709.207	496.757	613.837	606.601	1722.4	1040.07	688.42	1150.3	775.822	711.455	786.609	757.962	7544.58	high
ath-miR319a_2ss20CT21TC	1226.34	513.608	535.312	758.419	337.292	123.833	695.352	385.492	1637.28	997.74	841.598	1158.87	6908.35	high
stu-miR408b-5p	971.556	2026.12	2095.28	1697.65	756.418	161.044	510.249	475.904	62.3833	17.033	42.1105	40.509	6642.2	high
ath-miR156a-5p_L+1	215.861	1015.08	863.777	698.241	230.022	1245.65	377.14	617.604	972.046	290.216	607.128	623.13	5816.92	middle
ath-miR156j_L+1_1ss15AT	215.861	1015.08	863.777	698.241	230.022	1245.65	377.14	617.604	972.046	290.216	607.128	623.13	5816.92	middle
vvi-MIR396b-p3_1ss10GA	759.298	283.091	343.787	462.059	275.363	132.983	1351.19	586.511	1072.43	341.97	1202.81	872.401	5762.92	high
PC-5p-591_5613	821.282	411.83	402.202	545.105	850.971	341.608	639.197	610.592	505.872	503.784	257.16	422.272	4733.91	middle
PC-5p-433_7779	384.875	599.883	730.667	571.808	457.279	814.979	381.993	551.417	569.39	313.145	441.752	441.429	4693.96	middle
csi-miR399d-5p_2ss5AT6CT	238.565	230.517	218.338	229.14	476.632	47.5811	230.167	251.46	192.821	1096.66	1106.32	798.602	3837.61	middle
cme-miR159a_R+3	288.296	316.792	396.456	333.848	192.422	259.256	305.04	252.239	415.7	834.617	268.199	506.172	3276.78	middle
hbr-MIR6173-p5_2ss1TG17GA	52.6139	340.383	454.872	282.623	283.657	801.559	318.905	468.04	70.323	596.155	187.862	284.78	3106.33	middle
ath-miR395a	777.317	309.378	174.288	420.328	32.0704	106.143	608.693	248.969	335.736	214.878	397.393	316.002	2955.9	middle
cas-miR167c_L+3R+1_3ss6GA12C-24CT	260.187	349.146	387.838	332.39	400.327	252.546	250.965	301.279	387.911	292.181	356.509	345.534	2937.61	middle
mtr-miR398a-5p_R-1_2ss1GT21AT	65.5872	597.187	326.55	329.775	47.5526	153.724	74.8734	92.0499	856.353	148.056	375.724	460.044	2645.61	middle
PC-3p-9078_413	428.119	118.629	139.813	228.854	39.8115	129.323	185.797	118.311	570.524	478.234	459.128	502.629	2549.38	middle
ath-miR403-3p_R-2	60.9024	303.986	458.223	274.371	319.598	881.471	81.8062	427.625	100.38	179.502	119.381	133.088	2505.25	middle
gma-MIR4995-p5_2ss15GC20TC	74.9569	330.273	273.881	226.37	319.598	486.792	318.905	375.098	68.0546	175.571	183.978	142.534	2232.01	middle
ath-miR172a_R+1	180.905	96.3858	117.309	131.533	198.505	50.6312	268.99	172.709	436.683	249.599	619.597	435.293	2218.61	middle
ath-miR393a-5p_L+1R-1	120.724	175.921	205.41	167.352	225.046	259.866	151.827	212.246	189.419	227.98	260.227	225.875	1816.42	middle
ath-miR396a-3p_L-1_1ss7TG	352.081	126.717	123.055	200.618	230.022	105.533	324.452	220.002	228.55	99.5775	205.851	177.993	1795.84	middle
PC-3p-879_3618	99.8223	194.794	99.1141	131.243	412.491	175.074	255.818	281.128	158.794	134.954	201.354	165.034	1732.21	middle
PC-3p-4949_683	0	0	35.4321	11.8107	106.164	696.027	37.4367	279.876	129.871	581.742	145.343	285.652	1732.01	middle
PC-3p-2006_1557	53.3347	134.805	76.6099	88.25	482.161	118.343	443.695	348.066	196.224	52.4092	108.751	119.128	1666.33	middle
ath-miR319a_R-1_1ss20CT	461.994	207.6	62.2456	243.946	51.9761	28.0607	101.911	60.6493	258.04	337.384	136.961	244.129	1646.17	middle
PC-5p-1005_3109	525.419	156.374	284.893	322.229	68.5642	133.593	343.863	182.007	0	0	2.45304	0.81768	1515.16	middle
ath-miR394a_L+1_1ss16AG	174.058	87.6234	220.254	160.645	355.539	218.995	90.8187	221.784	142.347	85.8201	97.9172	108.695	1473.37	middle
ppe-miR156f_L+1	129.733	328.925	210.677	223.112	124.964	130.543	248.192	167.9	111.156	61.5808	107.934	93.5568	1453.7	middle
ptc-miR6478_R+2_1ss21GA	164.689	97.0598	105.339	122.362	64.6937	28.6707	223.234	105.533	224.013	282.355	243.873	250.08	1433.93	middle
PC-5p-1911_1633	271.719	59.3143	131.195	154.076	103.952	147.624	92.8985	114.825	176.942	159.848	274.332	203.707	1417.82	middle
cme-MIR166i-p3_1ss18CT	113.877	186.031	196.792	165.567	195.187	493.502	76.9533	255.214	34.0273	70.7524	47.0166	50.5988	1414.14	middle
mes-MIR171h-p5_1ss15TG	309.197	148.96	150.347	202.835	276.469	177.514	63.0878	172.357	137.81	57.6501	76.2487	90.5698	1397.28	middle
PC-5p-2512_1254	185.23	258.826	76.6099	173.555	70.776	82.962	110.924	88.2205	72.5915	452.029	44.9724	189.864	1354.92	middle
gma-miR5368_L+3R-1	23.424	163.788	278.19	155.134	189.658	215.335	151.133	185.375	53.8765	159.193	92.8067	101.959	1327.4	middle
htu-MIR403d-p5_1ss8GT	48.2895	200.86	65.1184	104.756	452.303	309.887	174.705	312.298	0	0	0	0	1251.16	middle
gma-MIR10423-p3_1ss3AC	6.12628	130.087	242.758	126.324	98.9758	498.382	29.8107	209.056	77.6956	51.7541	73.7957	67.7485	1209.38	middle
gma-MIR10423-p5_1ss3AC	6.12628	130.087	242.758	126.324	98.9758	498.382	29.8107	209.056	77.6956	51.7541	73.7957	67.7485	1209.38	middle
stu-miR398a-3p_R-1_1ss1TC	174.419	366.67	339.957	293.682	70.776	52.4612	74.8734	66.0369	22.6849	0	38.431	20.3719	1140.27	middle
ptc-miR530a	28.4692	133.457	537.227	233.051	107.823	129.323	54.7685	97.3048	19.2821	74.6831	39.2487	44.4046	1124.28	middle
ssl-MIR166a-p5_1ss5GA	503.076	164.462	62.2456	243.261	248.822	112.243	24.9578	128.674	0	0	0	0	1115.81	middle
csi-miR164a-3p_1ss12CT	72.0739	88.9715	54.5846	71.8766	80.7289	124.443	156.68	120.617	163.331	98.2673	258.796	173.465	1097.88	middle
ppe-MIR171e-p3_2ss10GC20CT	55.4969	117.281	107.254	93.3438	139.34	151.284	113.697	134.774	112.29	98.2673	181.525	130.694	1076.43	middle
ath-miR166a-5p_L-1R+2_1ss4CA	125.409	122.673	86.1862	111.423	202.375	130.543	84.5793	139.166	86.2024	154.607	50.6962	97.1686	1043.27	middle
PC-5p-16839_251	281.809	144.242	189.131	205.06	46.4467	94.5522	56.1551	65.718	80.5312	43.2376	105.072	76.2802	1041.18	middle
ath-miR858a_L-1R+1_1ss5GA	92.9753	110.54	104.86	102.792	91.7876	154.334	137.268	127.796	120.23	66.1666	146.978	111.125	1025.14	middle
PC-5p-3501_916	132.616	109.192	105.339	115.716	85.1524	85.402	140.041	103.532	68.0546	251.564	41.2929	120.304	1018.65	middle
PC-3p-2316_1355	5.04517	0	91.9319	32.3257	16.5881	0	12.4789	9.68901	370.897	174.261	346.696	297.285	1017.9	middle
ath-miR167a-3p_2ss9TG10C-	65.5872	144.242	196.313	135.381	35.388	239.126	51.3022	108.605	119.095	66.8217	70.7294	85.5489	988.604	middle
PC-5p-3191_992	24.5051	126.717	74.6947	75.3056	15.4822	113.463	13.8655	47.6035	142.915	169.02	248.575	186.836	929.236	middle
ath-miR156a-5p_R+1	46.4877	123.347	144.122	104.652	74.0936	234.246	99.138	135.826	85.6353	43.2376	68.8896	65.9208	919.197	middle
rgl-miR7972_L-1R+1	72.4343	26.9611	45.0083	48.1346	82.3877	35.3808	90.8187	69.5291	144.616	122.507	245.713	170.945	865.826	middle
aly-miR172a-5p_1ss3GA	74.5965	58.6403	79.9616	71.0661	122.752	120.173	49.2224	97.3824	147.452	53.0643	105.481	101.999	811.342	middle
mtr-MIR166e-p5_1ss20GC	270.277	126.717	145.559	180.851	82.9406	84.182	55.4618	74.1948	18.1479	13.1023	9.81216	13.6874	806.2	middle
mdm-MIR1511-p3_2ss18TA19GT	10.8111	82.2312	157.05	83.3642	109.482	235.466	29.1175	124.688	54.4436	77.3036	48.652	60.1331	804.557	middle
PC-5p-10417_369	108.111	13.4805	97.6777	73.0897	14.3764	15.8604	8.31927	12.852	249.533	103.508	163.127	172.056	773.994	middle
PC-5p-4173_788	59.1006	17.5247	74.6947	50.44	7.74112	0	42.9829	16.908	233.654	128.403	148	170.019	712.101	middle
PC-5p-27344_168	57.6591	13.4805	26.8135	32.651	51.9761	50.0212	73.4869	58.4947	117.961	230.601	78.7017	142.421	700.701	middle
aly-miR171b-3p_R+1	106.669	44.4857	55.5422	68.8991	43.6821	73.2017	62.3945	59.7594	122.498	77.9587	113.658	104.705	700.09	middle
ath-miR171b-3p_R+1	106.669	44.4857	55.5422	68.8991	43.6821	73.2017	62.3945	59.7594	122.498	77.9587	113.658	104.705	700.09	middle
ath-miR164a_1ss21AT	66.308	106.496	36.8685	69.8909	20.4587	12.2003	56.1551	29.6047	107.186	208.982	84.2211	133.463	698.875	middle
gma-miR166a-3p_2ss18CT19CT	27.8686	102.452	62.2456	64.1887	60.6388	129.933	45.0627	78.5449	58.4135	163.779	37	86.3974	687.393	middle
csi-miR393b-5p_R+1_1ss22CT	36.0369	118.629	36.8685	63.8447	63.0349	261.086	52.6887	125.603	23.252	66.1666	24.5304	37.983	682.293	middle
PC-3p-5131_662	56.2176	13.4805	65.1184	44.9389	8.847	10.9803	11.0924	10.3065	255.205	149.366	107.934	170.835	678.241	middle
csi-miR159a-5p_R-1_1ss19AT	85.7679	73.4689	73.2583	77.4984	96.2111	152.504	52.6887	100.468	45.3697	40.6171	58.2597	48.0822	678.145	middle
ath-miR164c-5p_R-1	41.8029	101.104	70.3854	71.0974	51.4232	67.1016	43.6762	54.067	74.2929	148.711	76.862	99.9553	675.359	middle
ath-miR398b-3p_R-1	120.363	74.1429	112.521	102.342	45.3409	48.8012	45.756	46.6327	87.9038	70.7524	69.2984	75.9849	674.88	middle
PC-3p-8010_455	0	0	58.4151	19.4717	0	13.4203	0	4.47344	195.09	191.294	190.111	192.165	648.329	middle
ath-miR399b_1ss13GA	82.5246	55.9442	27.2923	55.2537	95.1052	28.6707	65.8609	63.2123	57.2792	78.6138	143.503	93.132	634.794	middle
PC-5p-32691_144	73.155	6.74026	20.1101	33.3351	0	37.8209	18.0251	18.6153	137.243	215.533	123.061	158.612	631.688	middle
PC-5p-8328_443	38.9199	48.5299	88.1014	58.5171	36.4939	80.5219	124.789	80.6016	48.7724	129.713	33.5249	70.67	629.366	middle
mtr-MIR168c-p3	53.3347	95.7117	28.7287	59.2584	37.5997	61.0014	33.2771	43.9594	80.5312	119.231	116.519	105.427	625.935	middle
hbr-miR6173_L+1	5.04517	50.552	52.6693	36.0888	96.2111	170.194	33.9704	100.125	45.9368	31.4455	136.757	71.3798	622.781	middle
ptc-miR6478_1ss21GA	43.6047	47.8559	65.1184	52.193	38.1527	10.9803	85.2725	44.8018	105.485	82.5445	132.464	106.831	611.478	middle
ath-miR167c-5p_L+1R-1_2ss2TA21TA	80.002	59.9883	63.2032	67.7312	41.4703	81.7419	74.8734	66.0286	91.3065	22.2739	91.3758	68.3187	606.235	middle
ath-miR157d_L+1	46.1273	177.943	66.0761	96.7154	72.9877	53.6813	160.839	95.8361	0	0	0	0	577.655	middle
gma-MIR5368-p5_2ss10CG18TC	11.8922	32.3533	42.1355	28.7936	179.705	36.6009	97.0582	104.455	26.6547	91.061	34.547	50.7542	552.007	middle
cas-miR396b_R+3	7.92813	60.6624	50.2753	39.6219	45.3409	210.455	8.31927	88.0384	45.3697	49.1336	55.1934	49.8989	532.678	middle
PC-5p-7051_506	0	0	34.4745	11.4915	51.9761	36.6009	124.789	71.122	70.323	78.6138	98.5305	82.4891	495.308	middle
mdm-miR397a_1ss20AT	110.994	99.7559	81.3981	97.3826	70.776	24.4006	22.1847	39.1204	29.4903	32.7558	18.3978	26.8813	490.153	middle
ahy-miR398_L+1_1ss21TA	10.0903	0	65.1184	25.0696	0	0	6.93273	2.31091	282.994	0	111.205	131.399	476.34	middle
gma-miR171k-3p	95.8583	41.1156	27.7711	54.915	63.5878	104.312	29.8107	65.9037	36.2958	37.9967	38.0221	37.4382	474.771	middle
csi-miR393b-3p_1ss15CA	19.46	41.7896	9.57624	23.6086	12.1646	20.7405	52.6887	28.5313	44.8026	216.188	53.7625	104.918	471.173	middle
ath-miR172c_R-1	12.6129	51.226	49.7965	37.8785	69.6701	94.5522	20.7982	61.6735	34.0273	77.3036	61.1216	57.4842	471.108	middle
PC-5p-13924_293	70.6324	90.3195	21.0677	60.6732	49.7644	43.921	52.6887	48.7914	47.6382	40.6171	44.1547	44.1367	460.804	middle
PC-5p-13482_301	95.8583	29.6572	29.6864	51.7339	21.0116	20.7405	108.151	49.9676	38.5642	66.8217	43.3371	49.5743	453.827	middle
ath-miR390b-3p_R+1_1ss19CT	41.8029	85.6013	47.4024	58.2689	39.8115	79.9119	14.5587	44.7607	9.07394	121.851	12.2652	47.7302	452.279	middle
ath-miR390a-3p	41.8029	85.6013	47.4024	58.2689	39.8115	79.9119	14.5587	44.7607	9.07394	121.851	12.2652	47.7302	452.279	middle
ath-miR164b-3p_2ss9CT10AG	24.5051	98.4078	37.3473	53.4201	29.8586	43.921	51.3022	41.6939	56.7121	32.7558	69.094	52.854	443.904	middle
PC-3p-32017_146	80.002	39.0935	13.4067	44.1674	7.74112	28.0607	76.26	37.3539	73.7258	48.4785	42.5194	54.9079	409.288	middle
vvi-miR3630-3p_L-2_1ss22CT	23.7844	31.0052	99.5929	51.4608	42.0232	116.513	0	52.8453	58.4135	10.4818	17.1713	28.6889	398.985	middle
PC-3p-25220_180	44.6858	53.9221	23.9406	40.8495	0	13.4203	31.8905	15.1036	116.827	57.6501	51.105	75.194	393.442	middle
PC-5p-33683_140	23.0636	45.8338	29.6864	32.8613	8.847	65.8816	6.93273	27.2204	52.1752	65.5115	88.7183	68.8017	386.65	middle
PC-5p-11147_349	113.877	25.613	27.7711	55.7536	19.9057	12.2003	144.201	58.7689	18.1479	13.1023	9.40332	13.5512	384.221	middle
mtr-miR319a-5p_L-1_1ss8CT	27.3881	101.104	20.1101	49.534	33.1762	84.182	0	39.1194	0	117.266	0	39.0885	383.226	middle
stu-MIR482b-p3_2ss11TA20TG	84.3265	103.8	33.5168	73.8811	32.0704	30.5007	16.6385	26.4032	26.0876	0	39.2487	21.7787	366.189	middle
ath-miR164b-3p_1ss10AC	0	6.74026	0	2.24675	0	0	0	0	0	357.693	0	119.231	364.433	middle
mtr-miR395h_L-1	128.292	69.4247	16.2796	71.332	4.97644	5.49013	106.071	38.8458	7.37258	6.55115	19.6243	11.1827	364.081	middle
aly-miR395c-3p_L-1_1ss17GA	128.292	69.4247	16.2796	71.332	4.97644	5.49013	106.071	38.8458	7.37258	6.55115	19.6243	11.1827	364.081	middle
PC-5p-31234_150	73.5154	29.6572	57.4575	53.5433	8.847	47.5811	22.1847	26.2043	46.5039	42.5825	34.3426	41.143	362.672	middle
PC-3p-68788_73	27.7484	171.203	22.983	73.978	18.7999	106.143	9.70582	44.8827	0	0	0	0	356.582	middle
ath-miR167d_1ss22GC	25.9466	9.43637	17.2372	17.5401	32.0704	10.9803	16.6385	19.8964	52.1752	127.092	62.5525	80.6067	354.129	middle
cme-miR858_L+1R+1	0	39.0935	0	13.0312	0	0	0	0	0	313.145	0	104.382	352.239	middle
ptc-MIR171f-p3	24.5051	11.4584	57.4575	31.1403	39.8115	145.183	0	61.665	13.0438	40.6171	16.7624	23.4745	348.839	middle
csi-miR1515a_R-1_1ss16AG	15.8563	53.9221	19.1525	29.6436	33.1762	91.5022	20.7982	48.4922	27.2218	22.2739	48.2431	32.5796	332.146	middle
PC-3p-26858_171	0	21.5688	29.6864	17.0851	2.76469	0	0	0.921562	104.917	77.9587	94.6465	92.5075	331.543	middle
ath-miR169a-3p_R+1_1ss10TC	121.084	36.3974	66.0761	74.5192	0	32.9408	0	10.9803	27.2218	15.7228	15.5359	19.4935	314.979	middle
PC-5p-17672_242	17.2977	64.7065	47.8812	43.2952	33.1762	68.3216	16.6385	39.3788	15.8794	20.9637	26.1658	21.003	311.031	middle
PC-3p-63664_79	16.577	0	5.74575	7.44091	5.52937	41.481	11.0924	19.3676	82.7997	61.5808	80.3371	74.9059	305.143	middle
PC-5p-76019_66	30.271	16.1766	66.0761	37.5079	22.1175	109.803	16.6385	49.5195	5.67121	24.8944	10.221	13.5955	301.869	middle
PC-3p-47860_102	33.154	33.7013	10.5339	25.7964	0	0	22.1847	7.39491	31.7588	144.125	22.4862	66.1234	297.944	middle
ppe-miR1511-3p_L+1R-4	16.577	17.5247	104.381	46.1609	2.76469	40.871	6.93273	16.8561	60.682	4.58581	39.2487	34.8388	293.568	middle
rgl-miR5139_L-1	16.577	17.5247	104.381	46.1609	2.76469	40.871	6.93273	16.8561	60.682	4.58581	39.2487	34.8388	293.568	middle
PC-3p-11940_331	106.669	33.7013	16.2796	52.2168	5.52937	7.32017	34.6636	15.8377	19.2821	41.9274	25.3481	28.8525	290.721	middle
gra-miR482_L-1R-3_1ss5TA	33.8747	33.7013	45.966	37.8473	37.5997	95.1623	18.0251	50.2624	9.07394	0	14.3094	7.79445	287.712	middle
PC-5p-113503_45	44.6858	0	17.2372	20.641	0	67.1016	54.0753	40.3923	19.2821	58.9604	17.1713	31.8046	278.514	middle
gma-MIR6300-p3_1	26.307	28.3091	12.9279	22.5147	18.2469	36.6009	36.7435	30.5304	50.4738	23.5841	38.0221	37.36	271.215	middle
gma-MIR6300-p5_4	26.307	28.3091	12.9279	22.5147	18.2469	36.6009	36.7435	30.5304	50.4738	23.5841	38.0221	37.36	271.215	middle
gma-MIR6300-p3_2	26.307	28.3091	12.9279	22.5147	18.2469	36.6009	36.7435	30.5304	50.4738	23.5841	38.0221	37.36	271.215	middle
gma-MIR6300-p3_3	26.307	28.3091	12.9279	22.5147	18.2469	36.6009	36.7435	30.5304	50.4738	23.5841	38.0221	37.36	271.215	middle
PC-5p-17172_247	63.7854	26.9611	50.2753	47.0072	14.3764	31.7208	8.31927	18.1388	19.8492	27.5148	25.3481	24.2374	268.15	middle
PC-3p-20487_214	35.3162	52.5741	26.8135	38.2346	17.694	0	15.252	10.982	19.2821	48.4785	45.3813	37.714	260.792	middle
PC-5p-32964_143	35.3162	10.7844	25.377	23.8259	0	43.921	45.0627	29.6613	27.7889	40.6171	25.7569	31.3877	254.624	middle
ath-miR319a_1ss21TA	85.7679	26.9611	3.35168	38.6936	11.6117	0	0	3.87056	17.5808	89.0957	19.8287	42.1684	254.198	middle
PC-5p-25335_179	53.3347	8.08832	0	20.4743	8.847	12.2003	42.9829	21.3434	49.9067	35.3762	42.5194	42.6008	253.255	middle
PC-3p-39584_122	33.154	14.8286	14.3644	20.7823	0	10.9803	0	3.66009	37.43	107.439	26.9835	57.2841	245.18	middle
PC-5p-15520_269	43.2443	6.74026	8.61862	19.5344	6.08231	15.8604	31.1973	17.7133	32.3259	72.0627	25.1437	43.1774	241.275	middle
ath-miR390a-5p_L-1	23.0636	7.41429	59.8515	30.1098	65.2466	62.8315	0	42.6927	4.53697	7.86138	5.1105	5.83628	235.916	middle
PC-5p-21046_210	19.46	0	0	6.48665	0	0	20.7982	6.93273	26.0876	155.917	10.6298	64.2116	232.893	middle
gma-MIR5678-p3_2ss14TG17TA	0	0	137.898	45.966	0	79.3019	0	26.434	0	0	0	0	217.2	middle
PC-5p-30841_151	36.7577	8.08832	18.1949	21.0136	19.9057	29.2807	42.9829	30.7231	27.2218	7.86138	21.6685	18.9172	211.962	middle
PC-5p-28685_161	0	0	0	0	0	0	0	0	5.67121	196.535	8.1768	70.1275	210.383	middle
PC-5p-11032_352	56.9384	10.1104	12.9279	26.6589	0	0	24.2645	8.08818	11.9095	79.2689	14.3094	35.1626	209.729	middle
gma-MIR6300-p5_2	16.9374	3.37013	63.682	27.9965	13.8234	0	21.4915	11.7716	24.3862	30.1353	34.1382	29.5532	207.964	middle
gma-MIR6300-p5_1	16.9374	3.37013	63.682	27.9965	13.8234	0	21.4915	11.7716	24.3862	30.1353	34.1382	29.5532	207.964	middle
gma-MIR6300-p5_3	16.9374	3.37013	63.682	27.9965	13.8234	0	21.4915	11.7716	24.3862	30.1353	34.1382	29.5532	207.964	middle
PC-5p-16661_253	43.2443	9.43637	13.4067	22.0291	8.847	0	29.1175	12.6548	45.3697	23.5841	34.7514	34.5684	207.757	middle
PC-5p-21285_208	30.271	0	0	10.0903	0	0	11.0924	3.69745	26.0876	119.231	20.442	55.2535	207.124	middle
PC-3p-12282_324	63.425	8.08832	45.4872	39.0002	15.4822	33.5508	11.7856	20.2729	11.9095	7.86138	7.35912	9.04335	204.949	middle
PC-3p-13216_306	32.4333	8.08832	13.8856	18.1357	8.847	14.0303	20.7982	14.5585	47.0711	30.1353	28.6188	35.2751	203.908	middle
vvi-MIR3630-p3_2ss1TA20AC	5.40554	22.2429	29.6864	19.1116	18.7999	46.9711	3.46636	23.0791	37.9971	23.5841	15.5359	25.7057	203.689	middle
mtr-miR156i-3p_L-1_2ss22TG23CA	28.1088	57.9663	11.4915	32.5222	19.9057	6.10014	0	8.66863	14.7452	22.2739	42.1105	26.3765	202.702	middle
ath-miR166a-3p_R-3_1ss18CT	10.4507	17.5247	34.9533	20.9762	25.9881	87.2321	3.46636	38.8955	5.67121	6.55115	7.97238	6.73158	199.81	middle
PC-5p-56934_87	38.1992	26.9611	27.7711	30.9771	47.5526	32.9408	13.8655	31.453	0	6.55115	4.49724	3.6828	198.339	middle
PC-3p-24048_187	18.0185	12.1325	10.5339	13.5616	14.3764	0	37.4367	17.271	13.6109	79.924	11.8564	35.1304	197.889	middle
mdm-miR162a	0	83.5793	0	27.8598	5.52937	0	0	1.84312	0	100.888	6.54144	35.8097	196.538	middle
bra-miR160a-3p_1ss16TA	26.6673	14.1546	29.2075	23.3431	11.0587	34.1608	21.4915	22.237	18.1479	26.8597	11.6519	18.8865	193.4	middle
mdm-MIR166j-p5_2ss16AG20GA	25.2259	14.8286	35.4321	25.1622	28.7527	39.0409	15.252	27.6819	0	15.7228	17.989	11.2372	192.244	middle
PC-3p-87693_58	35.3162	37.7455	0	24.3539	14.3764	56.1213	11.0924	27.1967	18.1479	0	15.5359	11.2279	188.336	middle
bna-miR160a_L-2R+2	23.424	24.2649	12.9279	20.2056	20.4587	33.5508	21.4915	25.167	20.9835	18.3432	12.2652	17.1973	187.71	middle
PC-5p-28741_161	5.04517	0	4.78812	3.27776	0	14.6403	12.4789	9.03975	28.3561	98.2673	18.3978	48.3404	181.974	middle
PC-3p-81727_62	43.2443	0	70.8642	38.0362	24.3292	20.7405	8.31927	17.7963	0	11.7921	2.0442	4.61209	181.334	middle
nta-MIR156b-p3_1ss12AG	12.2526	63.3585	17.2372	30.9494	9.95287	35.3808	0	15.1112	9.07394	10.4818	17.5801	12.3786	175.318	middle
mtr-MIR319b-p5_2ss15GA19CG	12.2526	0	112.042	41.4315	0	36.6009	0	12.2003	0	6.55115	7.76796	4.77304	175.215	middle
mdm-miR164a	35.3162	35.0494	0	23.4552	17.694	13.4203	49.9156	27.01	0	14.4125	5.31492	6.57582	171.123	middle
PC-3p-208958_25	23.7844	26.9611	36.3897	29.0451	0	41.481	13.8655	18.4488	0	27.5148	0	9.17161	169.996	middle
PC-5p-56959_87	36.3973	41.7896	8.13981	28.7756	12.7176	23.7906	13.1722	16.5601	15.8794	0	13.9006	9.92665	165.787	middle
aqc-MIR160a-p3_2ss13TC17GC	0	29.6572	20.1101	16.5891	5.52937	53.6813	0	19.7369	0	55.0297	0	18.3432	164.008	middle
PC-5p-25734_177	42.5236	13.4805	4.78812	20.2641	0	0	26.3444	8.78145	23.8191	36.6864	14.3094	24.9383	161.952	middle
PC-3p-19107_227	0	0	0	0	0	17.0804	0	5.69347	28.9232	77.9587	36.1824	47.6881	160.145	middle
PC-5p-109974_46	27.3881	0	0	9.12936	0	9.76023	0	3.25341	13.6109	93.0263	16.3536	40.997	160.139	middle
PC-3p-52800_93	33.154	8.08832	7.66099	16.3011	15.4822	20.7405	20.7982	19.007	18.1479	24.8944	10.6298	17.8907	159.596	middle
ssl-MIR171a-p5	40.3614	6.74026	0	15.7005	23.2234	47.5811	12.4789	27.7611	10.2082	7.86138	8.1768	8.74879	156.631	middle
PC-5p-22999_194	17.6581	3.37013	2.39406	7.80743	21.0116	12.8103	9.01254	14.2782	13.6109	62.891	13.0829	29.8616	155.842	middle
PC-3p-31455_149	28.1088	0	8.61862	12.2425	12.1646	7.32017	8.31927	9.26802	27.2218	45.8581	17.1713	30.0837	154.783	middle
PC-3p-72297_70	16.577	63.3585	69.9066	49.9473	0	0	0	0	0	0	2.86188	0.95396	152.704	middle
PC-3p-86673_58	30.9918	6.74026	43.0931	26.9417	9.95287	17.0804	9.70582	12.2464	0	22.2739	8.99448	10.4228	148.833	middle
PC-3p-61374_81	0	17.5247	8.61862	8.71443	0	7.32017	9.70582	5.67533	13.6109	61.5808	30.2542	35.1486	148.615	middle
ath-miR8175_L+4_1ss6AT	21.9825	0	13.4067	11.7964	0	0	3.46636	1.15545	51.608	17.033	37.8177	35.4862	145.314	middle
PC-3p-17094_248	13.3337	106.496	25.377	48.4023	0	0	0	0	0	0	0	0	145.207	middle
vvi-MIR399a-p5_2ss20GA21AG	12.9733	40.4416	0	17.805	19.9057	0	15.252	11.7192	10.2082	13.1023	33.1161	18.8088	144.999	middle
ath-MIR393a-p5_2ss18GT19AT	5.76591	28.3091	12.4491	15.508	16.5881	57.3414	0	24.6432	6.80546	6.55115	5.51934	6.29198	139.33	middle
PC-5p-58606_85	8.64887	28.3091	0	12.3193	0	0	14.5587	4.85291	6.80546	70.7524	10.221	29.2596	139.296	middle
PC-3p-72784_69	3.60369	10.7844	9.57624	7.98812	0	25.6206	6.93273	10.8511	37.43	28.8251	16.3536	27.5362	139.126	middle
ath-MIR5638a-p3_2ss11GA18CT	0	0	17.2372	5.74575	12.1646	41.481	0	17.8819	26.0876	23.5841	17.1713	22.281	137.726	middle
PC-3p-84846_60	2.16222	0	26.8135	9.65857	0	18.3004	0	6.10014	48.2053	17.033	24.7348	29.991	137.249	middle
PC-5p-87833_58	27.7484	0	11.4915	13.08	15.4822	19.5205	20.7982	18.6003	7.9397	16.3779	17.5801	13.9659	136.939	middle
PC-5p-17184_247	0	16.1766	11.4915	9.22271	0	16.4704	4.15964	6.87668	36.2958	25.5495	25.7569	29.2007	135.9	middle
PC-5p-55142_90	26.307	13.4805	39.2626	26.35	3.31762	3.66009	3.46636	3.48136	19.8492	13.1023	11.6519	14.8678	134.098	middle
PC-5p-54203_91	0	0	14.3644	4.78812	25.4351	0	94.2851	39.9067	0	0	0	0	134.085	middle
PC-3p-45463_107	54.0554	10.7844	52.6693	39.1697	0	9.76023	0	3.25341	0	6.55115	0	2.18372	133.821	middle
PC-5p-90409_56	22.3429	0	22.983	15.1086	0	23.1806	8.31927	10.4999	30.6245	10.4818	15.1271	18.7445	133.059	middle
PC-5p-92944_55	27.3881	0	0	9.12936	0	40.261	26.3444	22.2018	0	28.8251	9.81216	12.8791	132.631	middle
PC-3p-51122_96	31.3521	0	35.4321	22.2614	12.7176	4.88012	27.7309	15.1095	9.07394	0	9.40332	6.15909	130.59	middle
gma-MIR6300-p5_1ss12AG	12.9733	14.1546	48.36	25.1626	2.76469	12.8103	4.15964	6.57821	17.5808	3.27558	14.105	11.6538	130.184	middle
gra-miR482_R-3_1ss5TA	7.20739	22.2429	19.1525	16.2009	16.5881	30.5007	15.252	20.7803	9.07394	0	9.81216	6.29537	129.83	middle
PC-5p-73065_69	36.0369	40.4416	0	25.4928	16.5881	9.76023	20.7982	15.7155	0	0	4.90608	1.63536	128.531	middle
nta-miR171a_1ss18GT	21.6222	0	22.983	14.8684	13.2705	34.1608	0	15.8104	13.6109	13.1023	8.99448	11.9026	127.744	middle
dpr-miR160	10.8111	14.8286	27.2923	17.644	18.7999	14.6403	0	11.1467	19.2821	9.82673	12.0608	13.7232	127.542	middle
mdm-miR167h_R+1_1ss22AT	4.56468	12.5818	19.7909	12.3125	11.4274	51.8512	9.01254	24.097	4.53697	0	13.5599	6.03228	127.325	middle
PC-5p-123821_41	32.4333	0	55.5422	29.3252	0	0	23.5713	7.85709	6.80546	0	8.38122	5.06223	126.733	middle
PC-5p-16499_256	14.0544	4.71818	4.78812	7.85357	0	0	27.7309	9.24364	17.5808	43.2376	12.8785	24.5656	124.988	middle
PC-3p-85478_59	21.6222	20.2208	14.3644	18.7358	0	31.7208	0	10.5736	12.4767	10.4818	13.0829	12.0138	123.969	middle
mes-MIR396a-p5_1ss6GT	6.12628	3.37013	8.13981	5.87874	9.95287	0	16.6385	8.86381	32.3259	9.17161	37.8177	26.4384	123.543	middle
PC-5p-62617_80	50.4517	0	24.8982	25.1167	9.95287	0	13.8655	7.93944	0	17.033	6.1326	7.72187	122.334	middle
gra-miR827b_L-1_1ss7TG	13.694	0	0	4.56468	17.694	21.9605	0	13.2182	18.1479	27.5148	21.6685	22.4437	120.68	middle
PC-5p-101693_50	8.64887	24.2649	0	10.9713	9.39994	24.4006	18.7184	17.5063	2.83561	28.8251	3.47514	11.7119	120.569	middle
PC-3p-163954_31	12.9733	4.04416	41.1778	19.3984	7.74112	41.481	0	16.4074	6.80546	0	5.72376	4.17641	119.947	middle
ath-miR160a-5p_R-1_1ss20CT	5.40554	24.2649	19.6313	16.4339	28.1998	29.8907	5.54618	21.2122	0	3.93069	3.0663	2.33233	119.935	middle
ath-miR390a-3p_1ss1CT	22.3429	11.4584	4.30931	12.7036	21.5646	20.1305	15.252	18.9823	0	13.7574	10.8343	8.19723	119.649	middle
PC-5p-91402_56	12.9733	6.74026	0	6.57119	5.52937	45.1411	0	16.8901	31.1917	0	17.3757	16.1891	118.951	middle
PC-3p-61631_81	11.5318	14.8286	0	8.7868	29.8586	43.921	16.6385	30.1394	0	0	0	0	116.779	middle
PC-5p-63572_79	3.60369	6.06624	16.2796	8.64985	6.63525	39.6509	3.46636	16.5842	16.4465	6.55115	17.7845	13.5941	116.484	middle
PC-5p-56903_87	0	0	8.61862	2.87287	0	0	0	0	49.9067	30.1353	27.8011	35.9477	116.462	middle
PC-3p-38074_126	0	0	19.1525	6.38416	0	10.9803	0	3.66009	18.1479	36.6864	30.663	28.4991	115.63	middle
PC-3p-110134_46	10.0903	0	7.66099	5.91711	24.3292	18.3004	6.93273	16.5208	26.0876	13.1023	8.58564	15.9252	115.089	middle
aly-miR395h-5p_1ss9AC	0	37.7455	0	12.5818	0	19.5205	27.7309	15.7505	12.4767	6.55115	10.221	9.74961	114.246	middle
PC-5p-66116_76	0	93.0156	11.4915	34.8357	0	0	9.70582	3.23527	0	0	0	0	114.213	middle
lja-MIR11120-p3_2ss17TC18TG	0	14.1546	18.1949	10.7831	9.95287	18.3004	4.85291	11.0354	0	46.5132	1.63536	16.0495	113.604	middle
lja-MIR11120-p5_2ss17TC18TG	0	14.1546	18.1949	10.7831	9.95287	18.3004	4.85291	11.0354	0	46.5132	1.63536	16.0495	113.604	middle
PC-5p-101892_50	5.04517	0	47.8812	17.6421	0	25.6206	0	8.5402	10.2082	19.6535	4.49724	11.453	112.906	middle
PC-5p-94495_54	30.9918	0	0	10.3306	5.52937	30.5007	6.93273	14.3209	17.0136	9.17161	12.674	12.9531	112.814	middle
lus-MIR396a-p3	7.20739	8.08832	20.5889	11.9615	4.4235	10.9803	4.85291	6.75222	18.1479	20.3086	16.558	18.3382	111.156	middle
PC-3p-69966_72	0	76.839	14.3644	30.4011	0	19.5205	0	6.50682	0	0	0	0	110.724	middle
PC-5p-50923_96	8.64887	43.1377	0	17.2622	0	32.9408	16.6385	16.5264	5.67121	0	3.27072	2.98064	110.308	middle
PC-5p-74496_68	26.6673	13.4805	0	13.3826	12.1646	0	29.1175	13.7607	19.2821	0	8.58564	9.28926	109.298	middle
ptc-MIR160b-p3	4.32443	24.2649	0	9.52979	7.74112	8.5402	9.70582	8.66238	6.80546	45.8581	2.0442	18.2359	109.284	middle
PC-5p-57278_87	7.92813	22.9169	21.0677	17.3043	3.87056	12.2003	6.93273	7.66786	17.0136	8.5165	8.79006	11.4401	109.237	middle
PC-3p-42957_113	10.0903	12.1325	6.70337	9.64206	0	0	6.93273	2.31091	29.4903	27.5148	16.3536	24.4529	109.218	middle
PC-5p-19700_221	17.2977	0	21.5465	12.9481	2.76469	8.5402	10.3991	7.23466	26.0876	7.20627	15.1271	16.1403	108.969	middle
PC-5p-66674_75	42.884	6.74026	7.66099	19.0951	11.0587	18.9104	18.0251	15.9981	0	0	3.27072	1.09024	108.55	middle
PC-3p-28407_162	13.694	12.1325	2.87287	9.56646	5.52937	12.2003	15.252	10.9939	15.3123	17.6881	13.4917	15.4974	108.173	middle
PC-5p-63037_79	0	0	0	0	60.8231	25.6206	20.7982	35.7473	0	0	0	0	107.242	middle
bna-miR156d_R+1	8.64887	10.7844	7.66099	9.03143	9.95287	0	13.8655	7.93944	29.4903	9.17161	16.3536	18.3385	105.928	middle
ath-miR396a-3p_R+1_1ss9AC	14.4148	9.43637	0	7.95038	13.2705	25.6206	18.0251	18.9721	15.8794	0	8.99448	8.29129	105.641	middle
dpr-miR160_L+1R-1_1ss14TA	27.0277	17.5247	22.0254	22.1926	29.3057	8.5402	0	12.6153	0	0	0	0	104.424	middle
ath-miR399b_1ss21GA	14.4148	4.71818	3.8305	7.65449	6.08231	11.5903	17.3318	11.6681	9.64106	6.55115	29.8453	15.3458	104.005	middle
PC-3p-49346_99	29.5503	26.9611	0	18.8371	0	21.9605	12.4789	11.4798	9.07394	0	3.67956	4.25117	103.704	middle
mtr-miR4414a-5p_1ss21AG	44.6858	13.4805	0	19.3888	22.1175	12.2003	0	11.4393	0	9.17161	0	3.0572	101.656	middle
PC-5p-180843_28	12.2526	0	4.78812	5.68023	0	19.5205	9.70582	9.74209	31.7588	0	23.3039	18.3542	101.33	middle
PC-3p-124343_41	29.5503	22.9169	0	17.4891	0	0	0	0	12.4767	27.5148	8.58564	16.1924	101.044	middle
nta-MIR172e-p3_2ss14CG18TA	1.80185	3.37013	2.39406	2.52201	4.4235	0	22.1847	8.86941	3.96985	57.6501	5.1105	22.2435	100.905	middle
nta-MIR172e-p5_2ss14CG18TA	1.80185	3.37013	2.39406	2.52201	4.4235	0	22.1847	8.86941	3.96985	57.6501	5.1105	22.2435	100.905	middle
PC-3p-104982_48	7.20739	24.2649	0	10.4908	5.52937	9.76023	6.93273	7.40744	17.0136	22.2739	7.76796	15.6852	100.75	middle
sly-miR171e	0	34.3753	0	11.4584	0	0	0	0	0	60.2706	4.0884	21.453	98.7343	middle
PC-3p-121633_42	3.60369	0	13.4067	5.67014	16.5881	50.0212	6.93273	24.514	0	7.86138	0	2.62046	98.4139	middle
PC-5p-49245_100	0	0	19.1525	6.38416	19.9057	0	22.1847	14.0302	28.3561	0	8.58564	12.3139	98.1847	middle
PC-3p-26097_175	6.48665	20.2208	0	8.90248	6.08231	0	9.70582	5.26271	14.7452	22.929	17.5801	18.4181	97.7499	middle
PC-3p-108674_47	7.56776	39.7676	0	15.7784	5.52937	21.9605	15.9453	14.4784	0	0	6.95028	2.31676	97.7208	middle
PC-5p-37636_127	10.8111	16.8507	10.5339	12.7319	0	7.32017	15.9453	7.75515	16.4465	7.20627	12.4696	12.0408	97.5835	middle
ath-miR395a_L+2R-1	32.7936	22.9169	7.66099	21.1238	0	10.9803	20.1049	10.3617	0	0	3.0663	1.0221	97.523	middle
ath-miR399d	0	36.3974	13.4067	16.6014	18.2469	0	14.5587	10.9352	2.83561	0	11.6519	4.82918	97.0974	middle
PC-5p-41150_117	30.271	6.74026	7.66099	14.8908	0	0	12.4789	4.15964	28.3561	0	11.4475	13.2679	96.9548	middle
PC-3p-329039_17	7.92813	20.2208	0	9.38297	0	59.7814	0	19.9271	0	0	8.99448	2.99816	96.9248	middle
PC-3p-68705_73	2.88296	3.37013	5.26693	3.84001	6.63525	35.3808	6.23945	16.0852	4.53697	29.4802	2.45304	12.1567	96.2458	middle
PC-5p-49836_98	7.20739	0	27.7711	11.6595	8.847	30.5007	0	13.1159	10.2082	6.55115	4.90608	7.22181	95.9916	middle
nta-MIR172f-p3_2ss15CG19TA	3.96406	6.74026	2.39406	4.36613	9.95287	0	15.252	8.40162	5.10409	45.2029	7.35912	19.2221	95.9694	middle
PC-5p-75041_67	4.32443	0	0	1.44148	0	6.10014	0	2.03338	30.6245	31.4455	23.3039	28.458	95.7985	middle
PC-3p-152446_33	11.5318	8.08832	23.9406	14.5202	15.4822	15.8604	20.7982	17.3803	0	0	0	0	95.7015	middle
PC-3p-79087_64	11.5318	6.74026	0	6.0907	6.63525	9.76023	22.1847	12.8601	5.67121	17.033	15.9448	12.883	95.5013	middle
PC-3p-145614_35	15.1355	10.7844	28.7287	18.2162	0	6.10014	0	2.03338	3.40273	0	31.2763	11.5597	95.4278	middle
PC-5p-55549_89	10.8111	0	0	3.60369	6.63525	18.3004	0	8.31189	10.2082	36.6864	12.4696	19.7881	95.111	middle
PC-5p-62456_80	0	0	0	0	0	7.32017	0	2.44006	24.9533	56.3399	6.1326	29.1419	94.746	middle
PC-5p-64482_78	10.0903	0	7.66099	5.91711	0	6.10014	9.70582	5.26865	14.7452	11.7921	33.5249	20.0207	93.6194	middle
gma-MIR5368-p5_2ss9CG17TC	2.16222	3.37013	0	1.84412	34.8351	12.8103	10.3991	19.3482	7.37258	11.7921	10.8343	9.99964	93.5757	middle
csi-miR160c-5p_1ss20TC	8.2885	0	0	2.76283	20.4587	20.7405	14.5587	18.586	11.3424	7.86138	9.1989	9.46757	92.4491	middle
csi-miR171a_R+3	0	0	9.57624	3.19208	18.7999	62.2215	0	27.0071	0	0	0	0	90.5976	middle
PC-5p-258166_21	12.9733	8.08832	13.4067	11.4895	0	37.8209	8.31927	15.3801	7.9397	0	2.0442	3.32797	90.5924	middle
ptc-MIR482b-p5_1ss16TC	20.5411	5.39221	21.0677	15.667	6.63525	18.9104	6.93273	10.8261	3.96985	0	6.74586	3.5719	90.1951	middle
ptc-MIR482b-p3_1ss16TC	20.5411	5.39221	21.0677	15.667	6.63525	18.9104	6.93273	10.8261	3.96985	0	6.74586	3.5719	90.1951	middle
PC-3p-50269_98	17.2977	0	0	5.76591	0	0	23.5713	7.85709	22.6849	15.7228	10.221	16.2095	89.4976	middle
PC-5p-89384_57	16.577	0	0	5.52567	12.1646	10.9803	0	7.71496	20.4164	19.6535	9.40332	16.491	89.195	middle
PC-5p-144085_35	12.9733	0	49.7965	20.9233	0	10.9803	0	3.66009	12.4767	0	2.45304	4.97657	88.6797	middle
PC-3p-294093_19	13.694	0	21.0677	11.5873	0	51.2412	0	17.0804	0	0	2.45304	0.81768	88.456	middle
PC-5p-127073_40	3.60369	21.5688	0	8.39085	0	0	0	0	0	47.1683	15.1271	20.7651	87.4679	middle
PC-5p-94053_54	0	0	0	0	0	0	0	0	34.0273	28.8251	23.7127	28.855	86.5651	middle
PC-5p-61715_81	20.9014	10.7844	0	10.562	0	0	9.70582	3.23527	6.80546	33.4109	4.70166	14.9727	86.3097	middle
PC-3p-118175_43	11.5318	0	0	3.84394	9.95287	0	47.1425	19.0318	5.67121	7.86138	4.0884	5.87367	86.2482	middle
ptc-MIR6454-p3_1ss10AG	0	17.5247	3.8305	7.11839	23.7763	16.4704	4.85291	15.0332	0	4.58581	15.1271	6.57096	86.1677	middle
PC-3p-148123_34	0	0	0	0	9.95287	53.6813	22.1847	28.6063	0	0	0	0	85.8189	middle
mtr-miR156i-3p_2ss12C-22TG	0	14.8286	20.1101	11.6462	0	36.6009	0	12.2003	5.67121	0	8.1768	4.61601	85.3876	middle
PC-3p-131056_39	25.9466	13.4805	0	13.1424	0	32.3308	11.7856	14.7055	0	0	0	0	83.5435	middle
PC-5p-40034_120	7.20739	0	0	2.40246	0	7.32017	0	2.44006	6.80546	57.6501	4.0884	22.848	83.0715	middle
PC-3p-37538_127	0	0	22.5042	7.50139	0	0	0	0	17.0136	16.3779	26.779	20.0568	82.6747	middle
PC-3p-23750_189	2.88296	15.5026	31.6016	16.6624	0	4.88012	0	1.62671	11.3424	4.58581	11.6519	9.19339	82.4475	middle
PC-5p-116775_44	10.0903	0	0	3.36345	0	26.8406	18.0251	14.9552	17.0136	0	10.221	9.07821	82.1907	middle
PC-3p-63564_79	12.2526	0	26.8135	13.022	0	0	6.93273	2.31091	12.4767	10.4818	13.0829	12.0138	82.0402	middle
ath-miR156j_L+1_1ss20AC	19.46	20.8948	9.57624	16.6437	2.76469	18.9104	0	7.22505	4.53697	0	5.72376	3.42024	81.8669	middle
PC-5p-153074_33	0	17.5247	19.1525	12.2257	0	45.1411	0	15.047	0	0	0	0	81.8182	middle
PC-3p-121178_42	5.04517	0	4.78812	3.27776	0	8.5402	0	2.84673	15.8794	28.8251	18.3978	21.0341	81.4758	middle
PC-5p-102159_50	25.2259	28.3091	0	17.845	0	19.5205	8.31927	9.27991	0	0	0	0	81.3747	middle
PC-5p-109524_46	0	56.6182	0	18.8727	0	24.4006	0	8.13353	0	0	0	0	81.0188	middle
PC-5p-42135_115	10.0903	0	6.70337	5.59791	0	0	0	0	26.0876	13.1023	24.9393	21.3764	80.9228	middle
PC-3p-79412_64	28.8296	0	0	9.60985	5.52937	31.7208	9.70582	15.652	0	0	4.90608	1.63536	80.6916	middle
PC-3p-83709_60	25.2259	0	0	8.40862	7.74112	25.6206	15.252	16.2046	6.80546	0	0	2.26849	80.645	middle
PC-5p-78628_64	0	29.6572	2.87287	10.8433	0	21.9605	0	7.32017	9.64106	8.5165	7.97238	8.70998	80.6205	middle
PC-5p-147443_34	1.80185	6.74026	30.644	13.062	0	9.76023	4.15964	4.63996	10.7753	5.89604	10.8343	9.16853	80.6116	middle
PC-5p-24629_183	13.3337	0	7.66099	6.99822	5.52937	3.66009	7.626	5.60515	23.252	4.58581	14.5138	14.1172	80.1617	middle
PC-3p-57537_86	16.577	0	20.1101	12.229	0	0	9.70582	3.23527	20.4164	9.17161	4.0884	11.2255	80.0693	middle
csi-miR396a-5p_L+4	0	8.08832	10.0551	6.04779	0	25.0106	0	8.33686	0	30.7904	5.72376	12.1714	79.6681	middle
PC-3p-129767_39	17.2977	0	0	5.76591	0	8.5402	0	2.84673	9.07394	15.7228	29.0277	17.9415	79.6623	middle
PC-5p-42050_115	0	0	0	0	0	79.3019	0	26.434	0	0	0	0	79.3019	middle
PC-3p-168472_30	12.2526	6.74026	11.4915	10.1614	2.76469	31.1107	4.85291	12.9094	7.9397	0	2.0442	3.32797	79.1965	middle
PC-3p-63641_79	0	12.1325	7.66099	6.59782	0	0	0	0	31.7588	14.4125	13.0829	19.7514	79.0477	middle
cme-MIR399a-p5_1ss15TC	0	9.43637	0	3.14546	9.95287	0	9.70582	6.5529	0	10.4818	39.2487	16.5768	78.8256	middle
PC-3p-61557_81	19.46	16.1766	0	11.8789	7.74112	0	19.4116	9.05092	11.3424	0	4.49724	5.27989	78.629	middle
PC-5p-140395_36	4.32443	0	0	1.44148	6.63525	35.3808	0	14.0054	7.9397	11.7921	12.2652	10.6657	78.3375	middle
aly-miR167b-3p	0	9.43637	0	3.14546	0	0	0	0	0	68.132	0	22.7107	77.5683	middle
PC-5p-192409_27	11.5318	9.43637	4.78812	8.58544	0	25.6206	0	8.5402	0	14.4125	11.4475	8.62002	77.237	middle
PC-5p-89505_57	9.36961	0	0	3.1232	0	6.10014	6.93273	4.34429	22.6849	23.5841	7.76796	18.0123	76.4394	middle
PC-5p-113191_45	12.9733	0	0	4.32443	10.5058	15.8604	0	8.78873	9.64106	23.5841	3.67956	12.3016	76.2443	middle
PC-3p-148472_34	3.96406	8.08832	10.5339	7.52875	0	31.1107	0	10.3702	5.67121	8.5165	6.54144	6.90972	74.4261	middle
PC-5p-65704_76	9.36961	0	0	3.1232	0	18.3004	5.54618	7.94887	11.3424	22.2739	7.35912	13.6585	74.1917	middle
PC-5p-198443_26	0	0	0	0	0	12.2003	0	4.06676	14.7452	41.9274	4.90608	20.5262	73.7789	middle
mtr-MIR2592bj-p3_1ss12TC	1.80185	0	8.61862	3.47349	3.31762	6.10014	19.4116	9.6098	0	6.55115	27.8011	11.4508	73.6022	middle
PC-3p-90489_56	14.4148	0	13.4067	9.27384	5.52937	0	8.31927	4.61622	9.07394	14.4125	8.1768	10.5544	73.3334	middle
PC-5p-71058_71	11.5318	0	0	3.84394	13.2705	32.9408	0	15.4038	0	13.1023	2.45304	5.18511	73.2984	middle
PC-5p-22070_202	0	0	7.66099	2.55366	0	0	0	0	21.5506	17.6881	26.3702	21.8696	73.2699	middle
PC-5p-118426_43	7.92813	0	0	2.64271	5.52937	37.8209	0	14.4501	17.0136	0	4.90608	7.30657	73.1981	middle
PC-5p-87905_58	0	0	0	0	0	0	9.70582	3.23527	5.67121	52.4092	5.31492	21.1318	73.1012	middle
PC-3p-134695_38	18.0185	25.613	0	14.5438	9.95287	0	18.0251	9.32599	0	0	0	0	71.6094	middle
PC-3p-65261_77	13.694	0	0	4.56468	7.74112	10.9803	8.31927	9.01355	13.6109	10.4818	6.54144	10.2114	71.3689	middle
PC-5p-364080_16	8.64887	0	4.78812	4.479	0	14.6403	6.93273	7.19102	0	31.4455	4.90608	12.1172	71.3617	middle
cme-miR164b	0	22.9169	0	7.63896	0	0	0	0	0	45.8581	2.0442	15.9674	70.8192	middle
PC-3p-101749_50	13.694	0	0	4.56468	7.74112	0	0	2.58037	22.6849	13.1023	13.4917	16.4263	70.714	middle
mtr-MIR2592bi-p3_2ss8TC19AT	3.96406	0	8.61862	4.19423	7.74112	0	15.9453	7.89547	4.53697	7.20627	22.6906	11.478	70.7029	middle
mtr-MIR2592bj-p3_2ss12TC19AT	3.96406	0	8.61862	4.19423	7.74112	0	15.9453	7.89547	4.53697	7.20627	22.6906	11.478	70.7029	middle
cca-MIR156c-p5_2ss7CT17AC	3.60369	0	0	1.20123	15.4822	8.5402	8.31927	10.7806	6.80546	15.7228	11.4475	11.3252	69.9212	middle
PC-5p-89496_57	0	0	0	0	29.8586	12.2003	27.7309	23.2633	0	0	0	0	69.7898	middle
PC-3p-71941_70	17.2977	0	0	5.76591	0	8.5402	11.0924	6.54419	7.9397	17.033	7.76796	10.9136	69.671	middle
ptc-MIR828b-p5_2ss9CG19TA	0	6.06624	12.4491	6.17178	2.76469	28.0607	0	10.2751	5.67121	9.82673	4.70166	6.7332	69.5403	middle
ptc-MIR828b-p3_2ss9CG19TA	0	6.06624	12.4491	6.17178	2.76469	28.0607	0	10.2751	5.67121	9.82673	4.70166	6.7332	69.5403	middle
ath-miR396a-5p_1ss2TC	0	5.39221	0	1.7974	3.31762	7.93019	0	3.74927	17.5808	17.6881	17.5801	17.6163	69.489	middle
PC-5p-188049_27	5.04517	0	0	1.68172	0	63.4415	0	21.1472	0	0	0	0	68.4867	middle
PC-5p-65642_76	3.60369	0	16.2796	6.62777	0	5.49013	0	1.83004	12.4767	18.3432	11.8564	14.2254	68.0497	middle
PC-3p-179936_28	2.16222	0	20.1101	7.42411	0	33.5508	0	11.1836	2.83561	5.24092	4.0884	4.05498	67.9881	middle
mes-MIR398-p5_2ss7AG19TA	7.20739	0	17.2372	8.14821	0	0	15.252	5.084	12.4767	9.17161	6.54144	9.39657	67.8863	middle
gra-miR482_R-2_1ss5TA	4.32443	17.5247	3.35168	8.40027	4.4235	19.5205	4.85291	9.59896	7.37258	0	6.33702	4.56987	67.7073	middle
PC-3p-41786_116	2.52259	32.3533	18.6737	17.8498	3.31762	4.88012	5.54618	4.58131	0	0	0	0	67.2934	middle
vvi-MIR171a-p5_1ss10GA	3.60369	17.5247	15.322	12.1501	6.63525	15.8604	8.31927	10.2716	0	0	0	0	67.2653	middle
PC-3p-121085_42	38.9199	0	0	12.9733	0	0	0	0	0	13.1023	15.1271	9.4098	67.1493	middle
PC-5p-39214_123	11.5318	0	3.35168	4.96117	2.76469	0	4.85291	2.5392	6.80546	32.1006	5.72376	14.8766	67.131	middle
PC-3p-125068_41	6.48665	0	0	2.16222	0	23.1806	0	7.72685	7.9397	26.2046	3.27072	12.4717	67.0822	middle
PC-5p-74538_68	14.0544	0	2.39406	5.48282	0	15.8604	6.93273	7.5977	7.9397	10.4818	9.40332	9.27495	67.0664	middle
bol-MIR9410-p5_2ss5TG18TA	3.60369	3.37013	14.3644	7.11273	4.4235	11.5903	3.46636	6.49338	10.2082	9.82673	6.1326	8.7225	66.9858	middle
bol-MIR9410-p3_2ss5TG18TA_2	3.60369	3.37013	14.3644	7.11273	4.4235	11.5903	3.46636	6.49338	10.2082	9.82673	6.1326	8.7225	66.9858	middle
bol-MIR9410-p3_2ss5TG18TA_1	3.60369	3.37013	14.3644	7.11273	4.4235	11.5903	3.46636	6.49338	10.2082	9.82673	6.1326	8.7225	66.9858	middle
PC-5p-39406_122	5.76591	0	0	1.92197	6.08231	0	11.7856	5.95598	5.67121	30.7904	6.33702	14.2662	66.4325	middle
PC-3p-108428_47	5.04517	0	5.74575	3.59697	6.63525	29.2807	0	11.972	11.3424	0	8.1768	6.50641	66.2261	middle
PC-3p-75192_67	13.694	6.74026	0	6.81143	0	0	9.70582	3.23527	14.7452	9.17161	11.8564	11.9244	65.9133	middle
PC-5p-62575_80	23.0636	0	16.2796	13.1144	7.74112	13.4203	0	7.05381	0	0	5.31492	1.77164	65.8196	middle
PC-3p-84682_60	17.2977	16.1766	0	11.1581	17.694	0	11.0924	9.59545	0	0	2.86188	0.95396	65.1226	middle
PC-3p-160162_32	0	0	22.983	7.66099	0	0	0	0	0	37.9967	4.0884	14.0284	65.0681	middle
ath-miR393b-3p_1ss8GT	6.48665	8.08832	0	4.85832	17.694	8.5402	0	8.74473	6.80546	10.4818	6.95028	8.07919	65.0467	middle
PC-5p-139433_36	12.9733	0	22.0254	11.6662	7.74112	19.5205	0	9.0872	0	0	2.65746	0.88582	64.9177	middle
PC-5p-126114_40	0	12.1325	0	4.04416	14.3764	31.1107	6.93273	17.4733	0	0	0	0	64.5523	middle
cst-MIR11334-p5_2ss9TG18TC_2	0	6.06624	10.0551	5.37376	3.31762	30.5007	0	11.2728	6.80546	4.58581	3.0663	4.81919	64.3972	middle
cst-MIR11334-p5_2ss9TG18TC_1	0	6.06624	10.0551	5.37376	3.31762	30.5007	0	11.2728	6.80546	4.58581	3.0663	4.81919	64.3972	middle
csi-miR167c-3p_1ss10TG	4.32443	16.1766	31.6016	17.3676	0	12.2003	0	4.06676	0	0	0	0	64.303	middle
mes-miR169f	12.9733	0	17.2372	10.0702	15.4822	15.8604	0	10.4475	0	0	2.45304	0.81768	64.0062	middle
PC-3p-172428_30	0	10.7844	24.8982	11.8942	9.95287	18.3004	0	9.41777	0	0	0	0	63.936	middle
aqc-MIR319-p5_2ss15CT18CA	0	12.8065	6.70337	6.50329	0	16.4704	0	5.49013	23.252	0	4.70166	9.31788	63.9339	middle
ath-miR172c	5.40554	12.8065	11.0127	9.74157	11.6117	6.71016	3.46636	7.26274	2.83561	8.5165	1.43094	4.26101	63.796	middle
PC-5p-96891_52	10.0903	0	0	3.36345	0	0	0	0	26.0876	18.3432	8.99448	17.8084	63.5156	middle
PC-3p-127358_40	7.92813	0	0	2.64271	0	19.5205	0	6.50682	11.3424	15.7228	8.99448	12.0199	63.5083	middle
PC-5p-153287_33	12.9733	0	22.0254	11.6662	0	0	6.93273	2.31091	5.67121	9.17161	6.54144	7.12809	63.3157	middle
PC-3p-110949_46	12.2526	0	0	4.08419	0	0	6.93273	2.31091	22.6849	14.4125	6.95028	14.6826	63.233	middle
PC-3p-160535_32	3.60369	0	6.70337	3.43569	7.74112	19.5205	0	9.0872	6.80546	13.1023	5.72376	8.54384	63.2002	middle
PC-3p-109671_46	5.04517	16.1766	0	7.07393	0	7.32017	0	2.44006	5.67121	17.033	10.6298	11.1114	61.876	middle
PC-5p-237917_22	8.64887	24.2649	7.66099	13.5249	5.52937	7.32017	0	4.28318	0	0	8.1768	2.7256	61.6012	middle
cme-MIR319a-p5	0	0	0	0	0	0	0	0	0	61.5808	0	20.5269	61.5808	middle
cme-MIR160c-p5_2ss13AG17AG	0	4.71818	3.8305	2.84956	6.08231	10.3702	6.23945	7.564	19.8492	0	10.4254	10.0916	61.5154	middle
PC-5p-120120_42	0	0	12.4491	4.14971	0	0	0	0	0	45.8581	2.86188	16.24	61.1691	middle
PC-5p-174058_29	5.76591	0	12.4491	6.07168	0	23.1806	0	7.72685	5.67121	10.4818	3.27072	6.47459	60.8194	middle
PC-3p-55793_89	31.7125	0	7.66099	13.1245	0	0	0	0	9.07394	0	11.8564	6.97677	60.3038	middle
ath-miR169h_R+1_1ss8GA	0	32.3533	0	10.7844	0	0	0	0	2.83561	22.929	2.0442	9.26961	60.1621	middle
PC-3p-89446_57	45.4066	0	0	15.1355	7.74112	0	6.93273	4.89128	0	0	0	0	60.0804	middle
PC-5p-72537_69	7.92813	0	4.78812	4.23875	5.52937	0	9.70582	5.0784	12.4767	10.4818	8.99448	10.651	59.9044	middle
cca-MIR319-p5	10.4507	20.2208	11.4915	14.0543	0	17.6904	0	5.89681	0	0	0	0	59.8534	middle
PC-5p-324690_17	0	55.2702	0	18.4234	0	4.2701	0	1.42337	0	0	0	0	59.5403	middle
PC-5p-179478_29	12.2526	9.43637	6.70337	9.4641	6.63525	18.3004	0	8.31189	0	0	6.1326	2.0442	59.4606	middle
PC-3p-209379_25	4.32443	0	0	1.44148	0	0	0	0	0	52.4092	2.0442	18.1511	58.7778	middle
PC-5p-116734_44	0	28.3091	0	9.43637	0	0	0	0	0	30.1353	0	10.0451	58.4444	middle
PC-3p-288437_19	27.3881	0	18.1949	15.1943	5.52937	0	6.93273	4.15403	0	0	0	0	58.045	middle
PC-3p-84161_60	25.9466	0	0	8.64887	0	0	18.0251	6.00836	5.67121	0	8.1768	4.61601	57.8197	middle
ath-miR169a-5p	13.694	5.39221	6.22456	8.43694	0	8.5402	0	2.84673	10.7753	7.86138	5.31492	7.98387	57.8026	middle
PC-3p-145240_35	0	22.9169	0	7.63896	0	12.2003	11.0924	7.76422	6.80546	0	4.49724	3.76757	57.5122	middle
PC-5p-173017_30	7.20739	0	38.305	15.1708	0	9.76023	0	3.25341	0	0	2.0442	0.6814	57.3168	middle
gma-miR166a-5p_R+2	0	0	9.57624	3.19208	0	47.5811	0	15.8604	0	0	0	0	57.1574	middle
ath-miR166a-5p_R+2_1ss4CA	0	0	9.57624	3.19208	0	47.5811	0	15.8604	0	0	0	0	57.1574	middle
PC-3p-136386_37	0	17.5247	9.57624	9.03364	14.3764	7.32017	8.31927	10.0053	0	0	0	0	57.1167	middle
PC-5p-69749_72	3.60369	10.7844	0	4.79604	0	15.8604	0	5.28679	12.4767	0	14.3094	8.92869	57.0346	middle
PC-3p-146671_35	0	14.8286	17.2372	10.6886	0	19.5205	0	6.50682	0	0	5.31492	1.77164	56.9012	middle
PC-5p-94613_54	2.52259	0	52.1905	18.2377	0	0	0	0	0	0	2.0442	0.6814	56.7573	middle
PC-3p-94541_54	13.694	0	0	4.56468	13.2705	8.5402	13.8655	11.8921	0	0	7.35912	2.45304	56.7293	middle
PC-5p-107036_47	10.8111	0	0	3.60369	0	0	18.0251	6.00836	11.3424	7.86138	8.58564	9.26315	56.6256	middle
PC-3p-225144_23	8.64887	0	22.0254	10.2247	0	15.8604	0	5.28679	0	7.86138	2.0442	3.30186	56.4402	middle
PC-3p-167944_30	0	0	42.1355	14.0452	0	7.32017	0	2.44006	0	6.55115	0	2.18372	56.0068	middle
PC-5p-114326_44	3.60369	45.8338	0	16.4792	0	6.10014	0	2.03338	0	0	0	0	55.5376	middle
PC-3p-245831_22	16.577	0	5.74575	7.44091	0	10.9803	0	3.66009	15.8794	0	6.1326	7.33733	55.315	middle
PC-5p-98629_52	6.12628	0	13.4067	6.51101	8.29406	0	4.15964	4.15123	5.67121	13.1023	4.49724	7.75692	55.2575	middle
mdm-miR477b_L+1R-2_1ss21GA	7.20739	0	0	2.40246	0	0	6.93273	2.31091	17.0136	10.4818	13.4917	13.6624	55.1273	middle
PC-3p-77702_65	0	0	0	0	0	0	0	0	14.7452	27.5148	12.674	18.3113	54.934	middle
PC-5p-149095_34	32.4333	8.08832	14.3644	18.2953	0	0	0	0	0	0	0	0	54.8859	middle
PC-5p-143061_35	0	0	0	0	14.3764	40.261	0	18.2124	0	0	0	0	54.6373	middle
PC-5p-274836_20	0	0	0	0	6.63525	6.71016	19.4116	10.919	5.67121	7.86138	7.97238	7.16833	54.262	middle
gma-miR828a	5.76591	9.43637	0	5.06743	8.847	0	0	2.949	12.4767	7.86138	9.40332	9.91379	53.7907	middle
PC-5p-54530_91	7.56776	0	2.39406	3.32061	0	3.05007	0	1.01669	3.96985	32.7558	3.67956	13.4684	53.4171	middle
aly-miR395c-3p_R+2_1ss17GA	0	24.939	10.5339	11.8243	0	16.4704	0	5.49013	0	0	1.43094	0.47698	53.3742	middle
aly-MIR822-p3_2ss1GC17TA	6.48665	6.74026	17.2372	10.1547	0	8.5402	0	2.84673	0	0	14.3094	4.7698	53.3138	middle
ath-MIR408-p5_2ss18GT19GA	5.04517	10.7844	37.3473	17.7256	0	0	0	0	0	0	0	0	53.1769	middle
PC-3p-117844_43	10.0903	13.4805	0	7.85696	0	0	0	0	14.7452	7.86138	6.95028	9.85227	53.1277	middle
PC-5p-221827_24	3.60369	0	0	1.20123	0	15.8604	0	5.28679	12.4767	11.7921	8.99448	11.0877	52.7273	middle
PC-5p-181147_28	0	25.613	26.8135	17.4755	0	0	0	0	0	0	0	0	52.4265	middle
PC-5p-101431_50	11.5318	0	0	3.84394	0	21.9605	0	7.32017	5.67121	0	13.0829	6.25137	52.2464	middle
vvi-miR2950-5p	0	21.5688	0	7.18961	0	0	0	0	0	30.1353	0	10.0451	51.7041	middle
mes-miR2950	0	21.5688	0	7.18961	0	0	0	0	0	30.1353	0	10.0451	51.7041	middle
aly-miR167a-5p_R+1_2ss19CT21AT	6.00616	4.49351	15.0028	8.50082	2.58037	17.0804	0	6.55359	0	0	6.40516	2.13505	51.5684	middle
cme-miR399g	0	14.8286	0	4.94286	0	0	0	0	0	36.6864	0	12.2288	51.515	middle
ath-miR2111a-5p_R-1	0	31.0052	0	10.3351	0	0	0	0	0	18.3432	2.0442	6.79581	51.3926	middle
PC-5p-153706_33	6.48665	0	22.0254	9.504	0	8.5402	0	2.84673	10.2082	0	4.0884	4.76553	51.3488	middle
PC-3p-136011_37	0	0	0	0	0	0	0	0	18.1479	26.2046	6.95028	17.1009	51.3028	middle
PC-5p-158317_32	7.20739	28.3091	0	11.8388	0	0	0	0	0	15.7228	0	5.24092	51.2393	middle
PC-5p-204768_25	3.60369	9.43637	13.4067	8.8156	7.74112	0	0	2.58037	0	17.033	0	5.67766	51.2209	middle
PC-5p-174778_29	4.32443	0	0	1.44148	0	12.2003	0	4.06676	13.6109	20.9637	0	11.5249	51.0993	middle
PC-5p-158684_32	6.48665	8.76234	0	5.083	3.31762	22.5705	9.70582	11.8647	0	0	0	0	50.843	middle
PC-5p-287810_19	3.60369	0	18.1949	7.26619	0	12.2003	0	4.06676	0	16.3779	0	5.45929	50.3767	middle
PC-3p-109625_46	12.2526	0	0	4.08419	6.63525	9.76023	13.8655	10.087	0	0	7.76796	2.58932	50.2815	middle
PC-5p-240362_22	0	0	21.0677	7.02258	13.2705	15.8604	0	9.71029	0	0	0	0	50.1986	middle
PC-5p-64303_78	0	0	0	0	0	42.701	5.54618	16.0824	0	0	1.63536	0.54512	49.8826	middle
PC-3p-77022_66	20.5411	0	0	6.84702	6.08231	6.71016	10.3991	7.73052	3.96985	0	2.0442	2.00468	49.7467	middle
aly-miR172a-5p_1ss9AT	0	33.7013	0	11.2338	0	15.8604	0	5.28679	0	0	0	0	49.5617	middle
PC-3p-497560_12	7.20739	0	5.74575	4.31771	0	18.3004	9.70582	9.33542	5.67121	0	2.86188	2.84436	49.4925	middle
PC-3p-374736_15	6.48665	29.6572	0	12.0479	13.2705	0	0	4.4235	0	0	0	0	49.4143	middle
PC-5p-256383_21	0	16.1766	20.1101	12.0956	0	12.8103	0	4.2701	0	0	0	0	49.097	middle
PC-5p-286042_19	0	20.2208	18.1949	12.8052	0	0	0	0	0	10.4818	0	3.49395	48.8975	middle
PC-5p-64116_78	0	14.1546	18.1949	10.7831	0	16.4704	0	5.49013	0	0	0	0	48.8198	middle
ath-MIR5027-p3_2ss5AG18AG_2	0	0	0	0	0	48.8012	0	16.2671	0	0	0	0	48.8012	middle
ath-MIR5027-p3_2ss5AG18AG_1	0	0	0	0	0	48.8012	0	16.2671	0	0	0	0	48.8012	middle
ath-MIR5027-p5_2ss5AG18AG	0	0	0	0	0	48.8012	0	16.2671	0	0	0	0	48.8012	middle
gma-miR6300_R+5	1.80185	5.39221	19.1525	8.78218	0	4.88012	0	1.62671	7.9397	0	9.60774	5.84915	48.7741	middle
PC-5p-384344_15	5.76591	0	0	1.92197	0	0	0	0	14.7452	26.2046	2.0442	14.3313	48.7599	middle
PC-3p-168726_30	12.9733	0	0	4.32443	0	14.6403	0	4.88012	13.6109	0	7.35912	6.99001	48.5837	middle
ath-miR8175_L+2_1ss4AT	4.6848	4.04416	4.30931	4.34609	0	0	0	0	12.4767	4.58581	18.3978	11.8201	48.4986	middle
PC-3p-352905_16	4.32443	13.4805	0	5.93499	0	30.5007	0	10.1669	0	0	0	0	48.3057	middle
PC-5p-356131_16	0	0	0	0	5.52937	42.701	0	16.0768	0	0	0	0	48.2304	middle
gma-MIR10186h-p3_2ss12AC17TG	0	0	13.4067	4.46891	4.97644	15.2504	0	6.74227	0	14.4125	0	4.80418	48.0461	middle
PC-3p-84108_60	15.1355	0	21.0677	12.0678	0	0	6.93273	2.31091	0	0	4.90608	1.63536	48.0421	middle
vvi-MIR166c-p5_2ss1CT18TC	0	0	7.66099	2.55366	0	23.1806	0	7.72685	0	17.033	0	5.67766	47.8745	middle
PC-3p-46514_105	15.8563	5.39221	0	7.08282	0	0	0	0	16.4465	4.58581	5.51934	8.85055	47.8001	middle
ath-miR8175_L+3_1ss5AT	9.36961	0	3.35168	4.24043	0	0	0	0	14.7452	4.58581	15.7403	11.6904	47.7926	middle
PC-3p-670724_9	0	18.8727	0	6.29091	0	25.6206	0	8.5402	0	0	3.27072	1.09024	47.7641	middle
PC-5p-445838_13	0	0	0	0	0	47.5811	0	15.8604	0	0	0	0	47.5811	middle
PC-5p-150010_34	0	0	23.9406	7.9802	0	10.9803	12.4789	7.81972	0	0	0	0	47.3998	middle
gra-MIR530b-p5	12.2526	13.4805	0	8.5777	6.63525	0	11.0924	5.9092	0	0	3.67956	1.22652	47.1403	middle
ath-miR171a-3p	0	10.7844	0	3.59481	0	0	0	0	0	34.7211	1.0221	11.9144	46.5276	middle
PC-3p-244258_22	0	0	30.644	10.2147	0	15.8604	0	5.28679	0	0	0	0	46.5044	middle
aly-miR157d-3p_1ss10GT	0	0	35.4321	11.8107	0	10.9803	0	3.66009	0	0	0	0	46.4124	middle
PC-3p-437092_14	3.60369	0	0	1.20123	0	42.701	0	14.2337	0	0	0	0	46.3047	middle
PC-3p-142028_36	0	10.7844	0	3.59481	0	15.8604	0	5.28679	0	19.6535	0	6.55115	46.2982	middle
PC-5p-224337_23	0	37.7455	0	12.5818	0	8.5402	0	2.84673	0	0	0	0	46.2857	middle
PC-5p-341981_17	5.76591	0	16.2796	7.34851	0	12.2003	6.93273	6.37767	0	0	4.90608	1.63536	46.0846	middle
PC-5p-227043_23	0	0	0	0	0	15.8604	0	5.28679	0	30.1353	0	10.0451	45.9957	middle
ath-miR160a-5p_L-2R+2	4.32443	0	0	1.44148	3.87056	7.93019	9.01254	6.93776	5.10409	5.24092	10.4254	6.92348	45.9082	middle
PC-3p-256040_21	5.04517	0	20.1101	8.38509	0	20.7405	0	6.9135	0	0	0	0	45.8958	middle
lja-miR171c_1ss20TC	3.60369	0	5.74575	3.11648	7.74112	0	8.31927	5.35347	14.7452	0	5.72376	6.82297	45.8788	middle
PC-5p-204494_25	10.4507	0	0	3.48357	6.63525	0	15.252	7.29575	6.80546	0	6.54144	4.44897	45.6849	middle
nta-miR168a_1ss14GA	0	0	2.87287	0.957624	0	41.481	0	13.827	0	0	1.0221	0.3407	45.376	middle
mtr-miR168b_2ss14GA21AC	0	0	2.87287	0.957624	0	41.481	0	13.827	0	0	1.0221	0.3407	45.376	middle
PC-5p-151402_34	0	0	32.5592	10.8531	0	12.2003	0	4.06676	0	0	0	0	44.7595	middle
PC-3p-106786_48	0	0	5.74575	1.91525	0	0	0	0	18.1479	11.7921	8.99448	12.9781	44.6802	middle
gma-MIR5032-p5_1ss8AC	0	0	25.8559	8.61862	0	3.05007	0	1.01669	0	15.7228	0	5.24092	44.6287	middle
gma-MIR5032-p3_1ss8AC	0	0	25.8559	8.61862	0	3.05007	0	1.01669	0	15.7228	0	5.24092	44.6287	middle
PC-5p-486002_12	20.9014	0	0	6.96714	11.0587	8.5402	0	6.53298	0	0	4.0884	1.3628	44.5888	middle
gma-MIR6300-p3_1ss13AG	2.88296	3.37013	7.66099	4.63803	0	4.88012	3.46636	2.78216	3.40273	4.58581	14.105	7.36451	44.3541	middle
mdm-MIR391-p5_2ss16CT20GT	0	0	0	0	7.74112	28.0607	8.31927	14.707	0	0	0	0	44.1211	middle
PC-5p-103569_49	5.76591	4.04416	0	3.27002	3.87056	12.2003	0	5.35695	2.83561	3.27558	12.0608	6.05732	44.0529	middle
PC-5p-348045_16	0	10.7844	15.322	8.70214	7.74112	6.10014	0	4.61376	0	0	4.0884	1.3628	44.0361	middle
PC-3p-202943_26	0	7.41429	25.8559	11.09	0	0	0	0	0	0	10.6298	3.54328	43.9	middle
PC-3p-469722_13	3.60369	9.43637	0	4.34669	0	30.5007	0	10.1669	0	0	0	0	43.5408	middle
PC-3p-278258_20	9.36961	0	0	3.1232	0	0	6.93273	2.31091	7.9397	13.1023	6.1326	9.0582	43.4769	middle
PC-3p-173254_29	0	8.08832	0	2.69611	0	0	0	0	9.07394	18.3432	7.76796	11.7284	43.2734	middle
ptc-miR6478_R-1_1ss20TA	0	0	2.87287	0.957624	0	0	0	0	22.1177	0	18.1934	13.437	43.184	middle
PC-3p-497399_12	3.60369	0	0	1.20123	0	0	0	0	6.80546	32.7558	0	13.1871	43.1649	middle
PC-5p-85887_59	0	0	0	0	0	0	0	0	17.0136	11.7921	14.3094	14.3717	43.1151	middle
PC-5p-349693_16	8.64887	0	10.5339	6.39424	0	19.5205	0	6.50682	0	0	4.0884	1.3628	42.7916	middle
PC-3p-239121_22	0	29.6572	10.5339	13.397	0	0	0	0	0	0	2.45304	0.81768	42.6441	middle
PC-5p-138169_37	11.5318	0	12.4491	7.99365	0	9.76023	0	3.25341	6.80546	0	2.0442	2.94989	42.5908	middle
PC-5p-245918_22	3.60369	0	9.57624	4.39331	0	0	0	0	13.6109	0	15.5359	9.71561	42.3268	middle
PC-5p-301090_18	0	0	0	0	0	14.6403	0	4.88012	17.0136	0	10.6298	9.21449	42.2838	middle
gma-MIR167h-p5_1ss22TC	10.8111	9.43637	0	6.74915	0	21.9605	0	7.32017	0	0	0	0	42.208	middle
PC-3p-125317_41	7.92813	6.74026	0	4.88946	0	8.5402	0	2.84673	13.6109	0	5.31492	6.30861	42.1344	middle
PC-5p-405963_14	5.76591	0	10.5339	5.43326	0	25.6206	0	8.5402	0	0	0	0	41.9204	middle
PC-3p-191629_27	0	0	0	0	6.63525	0	0	2.21175	19.2821	6.55115	9.40332	11.7455	41.8718	middle
PC-3p-117290_43	9.36961	8.08832	4.78812	7.41535	0	0	0	0	11.3424	0	8.1768	6.50641	41.7653	middle
PC-5p-115695_44	39.6406	0	0	13.2135	0	0	0	0	0	0	2.0442	0.6814	41.6848	middle
PC-3p-98227_52	33.154	8.08832	0	13.7474	0	0	0	0	0	0	0	0	41.2423	middle
PC-5p-389928_15	0	0	14.3644	4.78812	0	26.8406	0	8.94688	0	0	0	0	41.205	middle
gma-miR395d_L+2R-2	4.32443	11.4584	16.7584	10.8471	0	0	6.93273	2.31091	0	0	1.63536	0.54512	41.1094	middle
PC-3p-478978_13	9.36961	0	0	3.1232	0	31.7208	0	10.5736	0	0	0	0	41.0904	middle
PC-3p-89444_57	23.7844	0	6.70337	10.1626	0	0	0	0	5.67121	0	4.90608	3.52576	41.0651	middle
PC-3p-177820_29	5.04517	8.08832	7.18218	6.77189	0	10.9803	9.70582	6.89536	0	0	0	0	41.0017	middle
PC-5p-87949_58	12.9733	0	7.66099	6.8781	0	0	0	0	11.3424	0	8.99448	6.77897	40.9712	middle
PC-3p-222694_24	0	0	0	0	19.9057	20.7405	0	13.5487	0	0	0	0	40.6462	middle
PC-3p-124497_41	5.76591	0	0	1.92197	6.63525	21.9605	0	9.53192	0	0	6.1326	2.0442	40.4943	middle
PC-3p-213240_24	0	0	8.61862	2.87287	0	12.2003	0	4.06676	0	19.6535	0	6.55115	40.4724	middle
gra-MIR8689-p5_2ss8CA18TC	0	0	36.3897	12.1299	0	0	0	0	0	3.93069	0	1.31023	40.3204	middle
gra-MIR8689-p3_2ss8CA18TC	0	0	36.3897	12.1299	0	0	0	0	0	3.93069	0	1.31023	40.3204	middle
vvi-MIR172d-p5_2ss7GT17CT	0	0	0	0	6.63525	14.6403	0	7.09187	0	7.86138	11.0387	6.30002	40.1757	middle
ath-miR156g_L-2R+1	3.60369	4.71818	0	2.77396	5.52937	0	4.15964	3.22967	5.67121	4.58581	11.8564	7.37113	40.1243	middle
PC-5p-350644_16	0	16.1766	15.322	10.4995	0	8.5402	0	2.84673	0	0	0	0	40.0388	middle
PC-5p-59061_84	4.32443	0	19.1525	7.82564	2.76469	0	3.46636	2.07702	3.96985	4.58581	1.63536	3.39701	39.899	middle
PC-3p-636588_10	0	0	9.57624	3.19208	0	14.6403	0	4.88012	9.07394	6.55115	0	5.20836	39.8417	middle
mdm-MIR482b-p5_2ss9CT19CT	0	10.7844	0	3.59481	11.0587	13.4203	0	8.15969	0	0	4.49724	1.49908	39.7607	middle
PC-3p-220554_24	4.32443	0	35.4321	13.2522	0	0	0	0	0	0	0	0	39.7565	middle
PC-3p-119685_42	6.48665	0	0	2.16222	0	0	0	0	18.1479	11.7921	3.27072	11.0702	39.6973	middle
cca-miR396a-3p_L-1R-1	2.88296	0	9.57624	4.15307	8.29406	10.9803	4.85291	8.04241	0	0	3.0663	1.0221	39.6527	middle
PC-5p-367495_16	4.32443	5.39221	3.8305	4.51571	0	15.8604	0	5.28679	10.2082	0	0	3.40273	39.6157	middle
PC-3p-136394_37	15.1355	0	0	5.04517	0	10.9803	6.93273	5.971	0	0	6.54144	2.18048	39.5899	middle
PC-3p-145472_35	18.3788	0	0	6.12628	0	7.32017	4.85291	4.05769	2.83561	0	6.1326	2.9894	39.5201	middle
gma-miR171k-5p	10.0903	20.2208	0	10.1037	6.63525	0	0	2.21175	0	0	2.45304	0.81768	39.3994	middle
PC-5p-190644_27	0	0	25.8559	8.61862	0	13.4203	0	4.47344	0	0	0	0	39.2762	middle
PC-5p-114866_44	10.8111	0	0	3.60369	0	0	0	0	5.67121	18.3432	4.0884	9.36761	38.9139	middle
PC-5p-138776_37	10.0903	6.74026	0	5.6102	6.63525	0	9.70582	5.44702	5.67121	0	0	1.8904	38.8429	middle
PC-3p-724218_9	0	0	0	0	0	0	38.8233	12.9411	0	0	0	0	38.8233	middle
PC-3p-180310_28	0	0	0	0	0	20.7405	0	6.9135	0	9.17161	8.58564	5.91909	38.4977	middle
PC-3p-131423_39	0	0	0	0	0	13.4203	0	4.47344	0	19.6535	5.31492	8.32279	38.3887	middle
PC-5p-390115_15	2.88296	0	0	0.960985	0	13.4203	0	4.47344	5.67121	9.17161	7.1547	7.33251	38.3008	middle
PC-5p-133420_38	3.60369	15.5026	5.74575	8.28401	3.87056	7.32017	0	3.73025	0	0	1.83978	0.61326	37.8826	middle
ath-miR162a-5p_L-1_1ss21TC	0	0	9.57624	3.19208	0	9.76023	0	3.25341	0	18.3432	0	6.11441	37.6797	middle
PC-3p-187837_27	5.04517	0	32.5592	12.5348	0	0	0	0	0	0	0	0	37.6044	middle
PC-3p-56874_87	0	0	0	0	0	0	0	0	11.9095	17.6881	7.97238	12.5233	37.57	middle
PC-5p-64673_78	0	0	37.3473	12.4491	0	0	0	0	0	0	0	0	37.3473	middle
cst-MIR11334-p5_2ss8TG17TC	0	0	9.09743	3.03248	8.29406	15.8604	0	8.05148	0	0	4.0884	1.3628	37.3403	middle
PC-5p-187652_27	0	0	12.9279	4.30931	0	24.4006	0	8.13353	0	0	0	0	37.3285	middle
PC-5p-373215_15	0	20.2208	0	6.74026	0	17.0804	0	5.69347	0	0	0	0	37.3012	middle
PC-5p-326713_17	14.4148	8.08832	5.74575	9.41628	0	0	0	0	5.67121	0	3.27072	2.98064	37.1908	middle
PC-3p-88914_57	1.80185	0	0	0.600616	0	18.9104	0	6.30348	7.37258	3.93069	5.1105	5.47126	37.1261	middle
PC-5p-209254_25	3.60369	0	0	1.20123	0	0	0	0	0	18.3432	15.1271	11.1568	37.074	middle
PC-5p-199110_26	0	0	14.3644	4.78812	0	0	0	0	5.67121	14.4125	2.45304	7.51226	36.9011	middle
PC-3p-225072_23	5.04517	0	14.3644	6.46985	0	6.10014	0	2.03338	2.83561	4.58581	3.88398	3.76846	36.8151	middle
PC-5p-571777_11	0	25.613	0	8.53767	0	10.9803	0	3.66009	0	0	0	0	36.5933	middle
PC-5p-129669_39	0	0	6.70337	2.23446	0	0	0	0	15.8794	6.55115	7.35912	9.92989	36.493	middle
gra-MIR8721a-p5_2ss4AC17AT	0	0	36.3897	12.1299	0	0	0	0	0	0	0	0	36.3897	middle
PC-3p-220993_24	0	0	33.5168	11.1723	0	0	0	0	0	0	2.86188	0.95396	36.3787	middle
PC-5p-150514_34	5.76591	0	14.3644	6.71009	0	6.10014	0	2.03338	0	7.86138	2.0442	3.30186	36.136	middle
PC-3p-162803_31	10.8111	0	0	3.60369	0	9.76023	0	3.25341	10.2082	0	5.31492	5.17437	36.0944	middle
PC-5p-355692_16	0	0	0	0	0	24.4006	0	8.13353	7.9397	0	3.67956	3.87309	36.0198	middle
PC-3p-296058_19	3.60369	0	0	1.20123	15.4822	9.76023	6.93273	10.7251	0	0	0	0	35.7789	middle
ath-MIR396a-p5_2ss18AT19CT	0	16.1766	0	5.39221	0	14.6403	0	4.88012	0	0	4.90608	1.63536	35.7231	middle
PC-5p-255000_21	10.0903	0	0	3.36345	0	15.8604	9.70582	8.52206	0	0	0	0	35.6565	middle
PC-5p-127692_40	12.9733	0	0	4.32443	0	0	19.4116	6.47054	0	0	3.27072	1.09024	35.6557	middle
PC-3p-136404_37	0	0	35.4321	11.8107	0	0	0	0	0	0	0	0	35.4321	middle
PC-3p-577134_11	0	0	0	0	7.74112	25.6206	0	11.1206	0	0	2.0442	0.6814	35.4059	middle
PC-3p-567105_11	0	0	0	0	0	35.3808	0	11.7936	0	0	0	0	35.3808	middle
gra-miR172a_2ss3GA6AG	0	17.5247	14.3644	10.6297	0	0	0	0	0	0	3.27072	1.09024	35.1598	middle
PC-5p-106026_48	0	0	5.74575	1.91525	5.52937	0	0	1.84312	13.6109	0	10.221	7.94397	35.107	middle
PC-3p-519858_12	0	14.8286	11.4915	8.77336	0	8.5402	0	2.84673	0	0	0	0	34.8603	middle
PC-3p-121278_42	26.6673	8.08832	0	11.5852	0	0	0	0	0	0	0	0	34.7557	middle
PC-3p-236059_22	4.32443	14.8286	0	6.38434	0	0	0	0	0	13.1023	2.45304	5.18511	34.7084	middle
PC-5p-508437_12	0	9.43637	0	3.14546	0	18.3004	0	6.10014	0	0	6.95028	2.31676	34.6871	middle
PC-3p-231687_23	0	0	11.0127	3.67089	0	17.0804	0	5.69347	0	6.55115	0	2.18372	34.6442	middle
PC-5p-236990_22	9.36961	0	8.13981	5.83647	0	0	0	0	10.7753	3.27558	3.0663	5.70573	34.6266	middle
PC-3p-189498_27	9.36961	0	0	3.1232	0	19.5205	0	6.50682	0	0	5.72376	1.90792	34.6138	middle
PC-5p-147912_34	3.60369	18.8727	0	7.49214	0	0	0	0	9.07394	0	2.86188	3.97861	34.4123	middle
PC-5p-213463_24	0	32.3533	0	10.7844	0	0	0	0	0	0	2.0442	0.6814	34.3975	middle
PC-5p-188965_27	3.60369	12.1325	10.5339	8.75668	0	0	0	0	5.67121	0	2.45304	2.70808	34.3943	middle
mes-MIR319b-p3_1ss12CT	0	0	0	0	0	13.4203	0	4.47344	0	20.9637	0	6.98789	34.384	middle
PC-5p-405573_14	8.64887	25.613	0	11.4206	0	0	0	0	0	0	0	0	34.2619	middle
PC-3p-151559_33	15.8563	0	0	5.28542	0	7.32017	0	2.44006	0	6.55115	4.49724	3.6828	34.2248	middle
PC-3p-316069_18	12.2526	0	0	4.08419	0	21.9605	0	7.32017	0	0	0	0	34.2131	middle
PC-5p-186631_28	0	0	0	0	0	34.1608	0	11.3869	0	0	0	0	34.1608	middle
PC-5p-222170_24	7.20739	8.08832	0	5.09857	0	0	8.31927	2.77309	0	10.4818	0	3.49395	34.0968	middle
PC-5p-568770_11	4.32443	0	0	1.44148	0	20.7405	0	6.9135	0	0	8.99448	2.99816	34.0594	middle
PC-3p-330172_17	0	22.9169	0	7.63896	0	10.9803	0	3.66009	0	0	0	0	33.8972	middle
PC-5p-151641_33	3.60369	10.7844	0	4.79604	0	0	0	0	12.4767	0	6.95028	6.47565	33.8151	middle
PC-5p-333972_17	0	0	16.2796	5.42654	0	12.2003	0	4.06676	0	0	5.31492	1.77164	33.7948	middle
PC-3p-130243_39	7.92813	4.04416	11.4915	7.82126	0	0	0	0	0	7.86138	2.45304	3.43814	33.7782	middle
PC-5p-179736_28	7.20739	0	0	2.40246	19.9057	0	0	6.63525	0	0	6.54144	2.18048	33.6546	middle
PC-5p-204568_25	0	0	33.5168	11.1723	0	0	0	0	0	0	0	0	33.5168	middle
PC-3p-452786_13	3.60369	0	0	1.20123	6.63525	23.1806	0	9.9386	0	0	0	0	33.4195	middle
PC-5p-201947_26	0	17.5247	7.66099	8.39523	0	6.10014	0	2.03338	0	0	2.0442	0.6814	33.33	middle
stu-miR164-3p	0	18.8727	14.3644	11.079	0	0	0	0	0	0	0	0	33.2371	middle
PC-5p-451750_13	0	17.5247	9.57624	9.03364	0	6.10014	0	2.03338	0	0	0	0	33.2011	middle
PC-5p-299471_19	3.60369	0	0	1.20123	0	0	0	0	10.2082	14.4125	4.90608	9.84227	33.1305	middle
PC-3p-358149_16	0	21.5688	11.4915	11.0201	0	0	0	0	0	0	0	0	33.0603	middle
PC-5p-290448_19	0	0	18.1949	6.06495	0	14.6403	0	4.88012	0	0	0	0	32.8352	middle
PC-5p-466290_13	5.04517	0	17.2372	7.42747	0	0	0	0	0	10.4818	0	3.49395	32.7643	middle
PC-5p-264066_21	0	0	20.1101	6.70337	0	9.76023	0	3.25341	0	0	2.86188	0.95396	32.7322	middle
PC-3p-396745_15	0	20.2208	0	6.74026	0	12.2003	0	4.06676	0	0	0	0	32.4211	middle
PC-3p-202072_26	6.48665	0	15.322	7.26955	0	0	0	0	5.67121	0	4.90608	3.52576	32.3859	middle
PC-5p-218536_24	0	32.3533	0	10.7844	0	0	0	0	0	0	0	0	32.3533	middle
PC-3p-551144_11	0	32.3533	0	10.7844	0	0	0	0	0	0	0	0	32.3533	middle
PC-3p-264344_21	10.8111	0	10.0551	6.95538	0	0	0	0	0	6.55115	4.90608	3.81908	32.3234	middle
PC-5p-263033_21	0	0	20.1101	6.70337	0	12.2003	0	4.06676	0	0	0	0	32.3104	middle
PC-5p-433212_14	0	0	11.4915	3.8305	0	8.5402	0	2.84673	10.2082	0	2.0442	4.08413	32.2841	middle
aly-miR169h-3p_L+1_1ss5AG	4.32443	0	0	1.44148	0	0	0	0	13.6109	6.55115	7.76796	9.31001	32.2545	middle
PC-3p-181271_28	4.32443	9.43637	16.2796	10.0135	0	0	0	0	0	0	2.0442	0.6814	32.0846	middle
PC-3p-194935_26	7.92813	0	0	2.64271	0	6.10014	18.0251	8.04174	0	0	0	0	32.0534	middle
PC-5p-193007_27	0	0	12.9279	4.30931	0	17.0804	0	5.69347	0	0	2.0442	0.6814	32.0525	middle
PC-5p-190546_27	12.9733	3.37013	0	5.44781	0	14.6403	0	4.88012	0	0	1.0221	0.3407	32.0059	middle
PC-3p-392703_15	0	0	0	0	5.52937	19.5205	6.93273	10.6609	0	0	0	0	31.9826	middle
PC-5p-390455_15	0	0	0	0	0	0	0	0	6.80546	22.2739	2.86188	10.6471	31.9412	middle
PC-5p-473622_13	7.92813	0	16.2796	8.06925	0	6.71016	0	2.23672	0	0	1.0221	0.3407	31.94	middle
PC-5p-203373_26	0	0	12.4491	4.14971	0	12.8103	0	4.2701	0	6.55115	0	2.18372	31.8106	middle
PC-5p-398600_15	0	0	0	0	0	31.7208	0	10.5736	0	0	0	0	31.7208	middle
PC-3p-132065_38	4.32443	0	4.78812	3.03752	0	0	6.93273	2.31091	10.2082	0	5.31492	5.17437	31.5684	middle
PC-3p-374068_15	7.20739	13.4805	0	6.89597	0	0	6.93273	2.31091	0	0	3.67956	1.22652	31.3002	middle
PC-3p-723924_9	0	12.1325	0	4.04416	0	17.0804	0	5.69347	0	0	2.0442	0.6814	31.2571	middle
PC-5p-199797_26	20.1807	0	0	6.7269	0	0	0	0	0	6.55115	4.49724	3.6828	31.2291	middle
PC-5p-368686_16	0	0	0	0	0	0	0	0	0	27.5148	3.67956	10.3981	31.1944	middle
PC-5p-164291_31	5.76591	0	0	1.92197	0	0	0	0	5.67121	14.4125	5.31492	8.46622	31.1646	middle
PC-5p-225193_23	0	31.0052	0	10.3351	0	0	0	0	0	0	0	0	31.0052	middle
PC-3p-446630_13	0	31.0052	0	10.3351	0	0	0	0	0	0	0	0	31.0052	middle
PC-3p-149658_34	6.48665	0	4.78812	3.75826	0	0	0	0	0	7.86138	11.8564	6.57258	30.9925	middle
PC-5p-241714_22	0	0	16.2796	5.42654	0	14.6403	0	4.88012	0	0	0	0	30.92	middle
PC-3p-272958_20	4.32443	0	0	1.44148	0	19.5205	6.93273	8.81773	0	0	0	0	30.7776	middle
PC-5p-143743_35	11.5318	0	0	3.84394	0	10.9803	0	3.66009	0	0	8.1768	2.7256	30.6889	middle
PC-3p-394297_15	0	0	14.3644	4.78812	0	9.76023	0	3.25341	0	6.55115	0	2.18372	30.6757	middle
PC-5p-265396_20	10.0903	0	0	3.36345	0	0	0	0	13.6109	0	6.95028	6.85373	30.6515	middle
PC-5p-205696_25	0	0	0	0	0	30.5007	0	10.1669	0	0	0	0	30.5007	middle
PC-5p-246196_22	7.20739	0	0	2.40246	0	0	0	0	6.80546	14.4125	2.0442	7.75406	30.4696	middle
PC-5p-271554_20	3.60369	18.8727	0	7.49214	0	0	0	0	0	7.86138	0	2.62046	30.3378	middle
PC-5p-429015_14	0	0	5.26693	1.75564	0	25.0106	0	8.33686	0	0	0	0	30.2775	middle
PC-3p-133704_38	0	18.8727	5.26693	8.04656	0	6.10014	0	2.03338	0	0	0	0	30.2398	middle
PC-5p-108108_47	0	0	0	0	0	0	0	0	17.0136	0	13.0829	10.0322	30.0965	middle
PC-3p-379737_15	0	0	14.3644	4.78812	0	9.15022	0	3.05007	0	6.55115	0	2.18372	30.0657	middle
PC-5p-425677_14	4.32443	18.8727	0	7.73239	0	0	0	0	0	0	6.54144	2.18048	29.7386	middle
stu-MIR8021-p3_2ss5GA18AC	0	0	29.6864	9.89545	0	0	0	0	0	0	0	0	29.6864	middle
PC-3p-282988_19	0	0	29.6864	9.89545	0	0	0	0	0	0	0	0	29.6864	middle
PC-3p-263049_21	0	0	29.6864	9.89545	0	0	0	0	0	0	0	0	29.6864	middle
PC-3p-232289_23	0	0	22.0254	7.34179	5.52937	0	0	1.84312	0	0	2.0442	0.6814	29.5989	middle
PC-3p-337571_17	0	22.9169	0	7.63896	6.63525	0	0	2.21175	0	0	0	0	29.5521	middle
PC-3p-313422_18	12.2526	0	17.2372	9.82993	0	0	0	0	0	0	0	0	29.4898	middle
gma-MIR2111f-p5	0	18.8727	0	6.29091	0	0	0	0	0	10.4818	0	3.49395	29.3546	middle
PC-3p-231095_23	3.60369	0	8.61862	4.0741	0	17.0804	0	5.69347	0	0	0	0	29.3027	middle
PC-5p-414998_14	0	0	0	0	0	29.2807	0	9.76023	0	0	0	0	29.2807	middle
PC-5p-384775_15	0	0	0	0	0	29.2807	0	9.76023	0	0	0	0	29.2807	middle
PC-3p-472596_13	5.04517	0	0	1.68172	0	15.8604	8.31927	8.05988	0	0	0	0	29.2248	middle
PC-3p-254686_21	3.60369	0	0	1.20123	0	25.6206	0	8.5402	0	0	0	0	29.2243	middle
gma-MIR5032-p3_2ss14AG18AG	2.88296	6.06624	10.5339	6.49435	0	8.5402	0	2.84673	0	0	1.0221	0.3407	29.0454	middle
PC-3p-175351_29	6.48665	0	5.74575	4.07747	0	10.9803	0	3.66009	0	0	5.72376	1.90792	28.9364	middle
PC-3p-291361_19	15.8563	0	0	5.28542	0	7.32017	0	2.44006	0	0	5.72376	1.90792	28.9002	middle
PC-3p-288116_19	3.60369	0	18.1949	7.26619	0	0	6.93273	2.31091	0	0	0	0	28.7313	middle
PC-3p-721753_9	0	12.1325	6.70337	6.27861	0	9.76023	0	3.25341	0	0	0	0	28.5961	middle
PC-3p-277959_20	9.36961	0	19.1525	9.50736	0	0	0	0	0	0	0	0	28.5221	middle
PC-5p-277232_20	0	0	19.1525	6.38416	0	7.32017	0	2.44006	0	0	2.0442	0.6814	28.5169	middle
PC-5p-779849_8	14.4148	6.74026	0	7.05168	0	7.32017	0	2.44006	0	0	0	0	28.4752	middle
PC-5p-179860_28	0	0	15.8008	5.26693	0	6.10014	0	2.03338	5.10409	0	1.43094	2.17834	28.436	middle
PC-5p-509287_12	0	0	21.0677	7.02258	0	7.32017	0	2.44006	0	0	0	0	28.3879	middle
PC-5p-366073_16	13.694	0	0	4.56468	0	0	0	0	7.9397	0	6.54144	4.82705	28.1752	middle
PC-3p-578248_11	0	0	0	0	0	28.0607	0	9.35356	0	0	0	0	28.0607	middle
PC-3p-484520_12	0	0	0	0	0	28.0607	0	9.35356	0	0	0	0	28.0607	middle
PC-3p-374413_15	4.32443	0	0	1.44148	0	18.3004	0	6.10014	0	0	5.31492	1.77164	27.9398	middle
mtr-MIR2592bi-p5_2ss8TC19AT	0	0	0	0	9.39994	12.2003	0	7.20008	0	0	6.33702	2.11234	27.9372	middle
PC-3p-177616_29	13.694	8.08832	0	7.26079	0	0	0	0	0	0	6.1326	2.0442	27.915	middle
PC-5p-150487_34	0	0	17.716	5.90535	0	0	0	0	8.50682	0	1.63536	3.38073	27.8582	middle
rgl-MIR7972-p5_1ss2AG_1	0	13.4805	0	4.49351	0	12.2003	0	4.06676	0	0	2.0442	0.6814	27.725	middle
rgl-MIR7972-p5_1ss2AG_2	0	13.4805	0	4.49351	0	12.2003	0	4.06676	0	0	2.0442	0.6814	27.725	middle
PC-5p-294341_19	0	0	0	0	0	6.71016	19.4116	8.70726	0	0	1.43094	0.47698	27.5527	middle
PC-3p-305471_18	0	0	17.2372	5.74575	0	7.32017	0	2.44006	0	0	2.86188	0.95396	27.4193	middle
PC-5p-537345_11	0	0	0	0	0	20.7405	0	6.9135	0	6.55115	0	2.18372	27.2916	middle
PC-5p-121595_42	0	6.06624	0	2.02208	0	15.8604	0	5.28679	2.83561	0	2.45304	1.76288	27.2153	middle
PC-5p-400063_15	0	13.4805	0	4.49351	0	7.32017	0	2.44006	5.10409	0	1.22652	2.1102	27.1313	middle
mdm-miR171i_R-1	0	26.9611	0	8.98702	0	0	0	0	0	0	0	0	26.9611	middle
PC-5p-274728_20	0	26.9611	0	8.98702	0	0	0	0	0	0	0	0	26.9611	middle
PC-3p-714354_9	0	0	0	0	0	26.8406	0	8.94688	0	0	0	0	26.8406	middle
PC-3p-182940_28	0	0	26.8135	8.93783	0	0	0	0	0	0	0	0	26.8135	middle
PC-5p-182246_28	0	0	26.8135	8.93783	0	0	0	0	0	0	0	0	26.8135	middle
PC-3p-560592_11	0	0	5.74575	1.91525	0	8.5402	0	2.84673	0	10.4818	2.0442	4.17535	26.812	middle
PC-5p-260075_21	0	0	0	0	9.95287	0	16.6385	8.86381	0	0	0	0	26.5914	middle
PC-3p-407567_14	0	0	0	0	5.52937	8.5402	12.4789	8.8495	0	0	0	0	26.5485	middle
PC-3p-279029_20	0	0	4.78812	1.59604	0	0	0	0	14.7452	0	6.95028	7.23181	26.4836	middle
PC-3p-290527_19	0	0	18.1949	6.06495	0	0	0	0	5.67121	0	2.45304	2.70808	26.3191	middle
PC-3p-709770_9	0	0	0	0	0	18.3004	0	6.10014	0	7.86138	0	2.62046	26.1618	middle
sly-miR164b-3p_1ss9CT	5.04517	16.1766	0	7.07393	0	0	0	0	0	0	4.90608	1.63536	26.1279	middle
PC-5p-449520_13	0	17.5247	0	5.84156	0	8.5402	0	2.84673	0	0	0	0	26.0649	middle
PC-3p-362350_16	2.52259	0	0	0.840862	0	18.3004	0	6.10014	5.10409	0	0	1.70136	25.9271	middle
PC-5p-192058_27	0	0	25.8559	8.61862	0	0	0	0	0	0	0	0	25.8559	middle
PC-5p-147803_34	0	0	0	0	0	10.9803	3.46636	4.81554	0	7.86138	3.47514	3.77884	25.7831	middle
PC-3p-409910_14	0	0	0	0	0	0	0	0	7.9397	10.4818	7.35912	8.59355	25.7807	middle
PC-3p-217885_24	5.76591	0	0	1.92197	8.847	0	11.0924	6.64645	0	0	0	0	25.7053	middle
PC-5p-607783_10	0	13.4805	0	4.49351	0	12.2003	0	4.06676	0	0	0	0	25.6808	middle
PC-3p-474753_13	0	0	0	0	0	25.6206	0	8.5402	0	0	0	0	25.6206	middle
PC-3p-299145_19	0	25.613	0	8.53767	0	0	0	0	0	0	0	0	25.613	middle
PC-5p-490006_12	9.36961	16.1766	0	8.51541	0	0	0	0	0	0	0	0	25.5462	middle
PC-3p-310333_18	8.64887	0	0	2.88296	0	0	0	0	0	14.4125	2.45304	5.62186	25.5144	middle
PC-3p-598618_10	0	0	9.57624	3.19208	0	15.8604	0	5.28679	0	0	0	0	25.4366	middle
PC-3p-152010_33	0	0	25.377	8.45901	0	0	0	0	0	0	0	0	25.377	middle
PC-5p-515493_12	0	0	0	0	0	23.1806	0	7.72685	0	0	2.0442	0.6814	25.2248	middle
csi-miR399b-5p_R+3	3.60369	17.5247	0	7.04279	0	0	0	0	0	0	4.0884	1.3628	25.2168	middle
PC-3p-510887_12	0	8.08832	0	2.69611	0	14.6403	0	4.88012	0	0	2.45304	0.81768	25.1817	middle
PC-5p-652472_10	12.9733	0	0	4.32443	0	12.2003	0	4.06676	0	0	0	0	25.1736	middle
PC-5p-400911_15	0	10.7844	14.3644	8.38293	0	0	0	0	0	0	0	0	25.1488	middle
PC-3p-381349_15	0	10.7844	14.3644	8.38293	0	0	0	0	0	0	0	0	25.1488	middle
PC-5p-356334_16	0	0	15.322	5.10733	0	9.76023	0	3.25341	0	0	0	0	25.0822	middle
PC-5p-139876_36	0	0	0	0	0	0	24.9578	8.31927	0	0	0	0	24.9578	middle
PC-5p-475879_13	10.0903	8.76234	0	6.28423	0	6.10014	0	2.03338	0	0	0	0	24.9528	middle
PC-3p-317591_18	0	0	17.2372	5.74575	0	0	0	0	5.67121	0	2.0442	2.5718	24.9527	middle
PC-5p-195320_26	0	0	24.8982	8.29941	0	0	0	0	0	0	0	0	24.8982	middle
PC-5p-198142_26	0	0	24.8982	8.29941	0	0	0	0	0	0	0	0	24.8982	middle
PC-3p-198195_26	0	0	24.8982	8.29941	0	0	0	0	0	0	0	0	24.8982	middle
PC-5p-478336_13	0	12.1325	12.4491	8.19386	0	0	0	0	0	0	0	0	24.5816	middle
PC-3p-311824_18	0	0	17.2372	5.74575	0	7.32017	0	2.44006	0	0	0	0	24.5574	middle
PC-3p-168432_30	0	0	0	0	0	0	0	0	7.9397	10.4818	6.1326	8.18471	24.5541	middle
PC-3p-233748_23	0	0	22.0254	7.34179	0	0	0	0	0	0	2.45304	0.81768	24.4784	middle
PC-5p-167032_31	5.76591	0	0	1.92197	0	0	0	0	11.3424	0	7.35912	6.23385	24.4675	middle
sly-MIR9479-p3_2ss1TG17GC	0	0	0	0	0	24.4006	0	8.13353	0	0	0	0	24.4006	middle
PC-5p-527065_12	0	0	0	0	0	24.4006	0	8.13353	0	0	0	0	24.4006	middle
PC-5p-279709_20	0	0	0	0	0	24.4006	0	8.13353	0	0	0	0	24.4006	middle
PC-3p-380369_15	0	0	0	0	0	24.4006	0	8.13353	0	0	0	0	24.4006	middle
PC-3p-659659_9	0	0	0	0	0	24.4006	0	8.13353	0	0	0	0	24.4006	middle
PC-5p-219601_24	0	0	15.322	5.10733	0	0	0	0	9.07394	0	0	3.02465	24.3959	middle
PC-3p-420536_14	6.48665	0	0	2.16222	0	15.8604	0	5.28679	0	0	2.0442	0.6814	24.3912	middle
PC-3p-414097_14	0	0	13.4067	4.46891	0	10.9803	0	3.66009	0	0	0	0	24.387	middle
PC-5p-119601_42	2.52259	0	0	0.840862	0	3.66009	0	1.22003	3.96985	11.137	3.0663	6.0577	24.3558	middle
PC-5p-294332_19	0	0	18.1949	6.06495	0	6.10014	0	2.03338	0	0	0	0	24.295	middle
PC-3p-319853_18	0	24.2649	0	8.08832	0	0	0	0	0	0	0	0	24.2649	middle
PC-3p-305977_18	0	24.2649	0	8.08832	0	0	0	0	0	0	0	0	24.2649	middle
PC-3p-703054_9	0	9.43637	0	3.14546	0	10.9803	0	3.66009	0	0	3.67956	1.22652	24.0962	middle
PC-5p-237325_22	5.76591	0	16.2796	7.34851	0	0	0	0	0	0	2.0442	0.6814	24.0897	middle
PC-3p-292041_19	0	0	0	0	0	0	0	0	0	18.3432	5.72376	8.02233	24.067	middle
PC-3p-981272_6	4.32443	0	0	1.44148	6.63525	0	0	2.21175	0	13.1023	0	4.36743	24.062	middle
PC-5p-405428_14	0	18.8727	0	6.29091	0	3.05007	0	1.01669	0	0	2.0442	0.6814	23.967	middle
PC-5p-207844_25	0	0	23.9406	7.9802	0	0	0	0	0	0	0	0	23.9406	middle
gma-MIR9761-p3_2ss11AT18TG	0	0	0	0	0	13.4203	0	4.47344	0	10.4818	0	3.49395	23.9022	middle
PC-5p-200970_26	15.1355	0	6.70337	7.27963	0	0	0	0	0	0	2.0442	0.6814	23.8831	middle
nta-miR172c_R+3	0	0	0	0	0	23.7906	0	7.93019	0	0	0	0	23.7906	middle
mtr-miR530_R+3_1ss18TC	0	0	0	0	0	17.0804	0	5.69347	0	6.55115	0	2.18372	23.6316	middle
PC-5p-433149_14	4.32443	0	0	1.44148	0	0	0	0	19.2821	0	0	6.42737	23.6066	middle
PC-3p-594960_10	3.60369	0	0	1.20123	0	6.10014	13.8655	6.6552	0	0	0	0	23.5693	middle
PC-5p-728088_9	3.60369	0	0	1.20123	0	17.0804	0	5.69347	0	0	2.86188	0.95396	23.546	middle
PC-3p-479703_12	0	0	0	0	0	23.1806	0	7.72685	0	0	0	0	23.1806	middle
PC-3p-578828_11	0	0	0	0	0	23.1806	0	7.72685	0	0	0	0	23.1806	middle
PC-5p-382282_15	5.04517	10.7844	0	5.27653	0	7.32017	0	2.44006	0	0	0	0	23.1498	middle
PC-5p-629098_10	0	0	9.57624	3.19208	0	13.4203	0	4.47344	0	0	0	0	22.9966	middle
PC-3p-216020_24	0	0	22.983	7.66099	0	0	0	0	0	0	0	0	22.983	middle
PC-3p-215657_24	0	0	22.983	7.66099	0	0	0	0	0	0	0	0	22.983	middle
PC-3p-216450_24	0	0	22.983	7.66099	0	0	0	0	0	0	0	0	22.983	middle
PC-5p-329017_17	0	22.9169	0	7.63896	0	0	0	0	0	0	0	0	22.9169	middle
PC-5p-477478_13	0	0	12.4491	4.14971	0	0	0	0	7.9397	0	2.45304	3.46425	22.8419	middle
PC-3p-443649_13	0	0	0	0	0	20.7405	0	6.9135	0	0	2.0442	0.6814	22.7847	middle
PC-3p-240898_22	0	5.39221	10.5339	5.30869	0	6.71016	0	2.23672	0	0	0	0	22.6362	middle
PC-3p-665270_9	4.32443	0	0	1.44148	0	18.3004	0	6.10014	0	0	0	0	22.6249	middle
PC-3p-485135_12	0	0	0	0	0	0	0	0	6.80546	15.7228	0	7.50941	22.5282	middle
PC-5p-162449_31	0	0	22.5042	7.50139	0	0	0	0	0	0	0	0	22.5042	middle
PC-3p-407926_14	10.0903	0	0	3.36345	0	12.2003	0	4.06676	0	0	0	0	22.2906	middle
ath-miR396b-3p	0	0	0	0	0	0	0	0	0	22.2739	0	7.42464	22.2739	middle
PC-5p-322660_17	0	0	0	0	0	0	0	0	0	22.2739	0	7.42464	22.2739	middle
lja-MIR11108b-p5_2ss12TA18CG	0	0	14.8432	4.94773	0	7.32017	0	2.44006	0	0	0	0	22.1633	middle
PC-5p-196621_26	0	0	0	0	0	0	0	0	0	13.1023	8.99448	7.3656	22.0968	middle
PC-5p-230227_23	0	0	22.0254	7.34179	0	0	0	0	0	0	0	0	22.0254	middle
PC-5p-233288_23	0	0	22.0254	7.34179	0	0	0	0	0	0	0	0	22.0254	middle
PC-5p-229121_23	0	0	22.0254	7.34179	0	0	0	0	0	0	0	0	22.0254	middle
PC-5p-228130_23	0	0	22.0254	7.34179	0	0	0	0	0	0	0	0	22.0254	middle
mes-MIR399e-p3_1ss8AG	0	0	0	0	0	0	0	0	0	11.7921	10.221	7.33769	22.0131	middle
PC-3p-354645_16	3.60369	0	15.322	6.30856	0	3.05007	0	1.01669	0	0	0	0	21.9758	middle
PC-5p-319645_18	0	0	0	0	0	21.9605	0	7.32017	0	0	0	0	21.9605	middle
PC-5p-483829_12	0	0	0	0	0	21.9605	0	7.32017	0	0	0	0	21.9605	middle
PC-5p-407096_14	0	0	0	0	0	21.9605	0	7.32017	0	0	0	0	21.9605	middle
PC-3p-270026_20	0	0	0	0	0	0	0	0	14.7452	0	6.95028	7.23181	21.6954	middle
PC-5p-372465_15	0	0	14.3644	4.78812	0	7.32017	0	2.44006	0	0	0	0	21.6845	middle
PC-5p-362635_16	0	3.37013	0	1.12338	0	18.3004	0	6.10014	0	0	0	0	21.6706	middle
mtr-MIR2592ac-p3_2ss5GT18GT	0	0	13.4067	4.46891	0	4.2701	0	1.42337	0	3.93069	0	1.31023	21.6075	middle
mtr-MIR2592ac-p5_2ss5GT18GT	0	0	13.4067	4.46891	0	4.2701	0	1.42337	0	3.93069	0	1.31023	21.6075	middle
PC-3p-353091_16	0	21.5688	0	7.18961	0	0	0	0	0	0	0	0	21.5688	middle
PC-3p-364006_16	0	21.5688	0	7.18961	0	0	0	0	0	0	0	0	21.5688	middle
PC-3p-363139_16	0	21.5688	0	7.18961	0	0	0	0	0	0	0	0	21.5688	middle
PC-3p-556518_11	0	0	10.5339	3.51129	0	10.9803	0	3.66009	0	0	0	0	21.5141	middle
PC-5p-413608_14	0	8.08832	13.4067	7.16502	0	0	0	0	0	0	0	0	21.4951	middle
PC-3p-504462_12	0	6.74026	0	2.24675	0	14.6403	0	4.88012	0	0	0	0	21.3806	middle
PC-3p-295003_19	13.694	0	7.66099	7.11834	0	0	0	0	0	0	0	0	21.355	middle
PC-5p-695416_9	0	0	0	0	0	0	0	0	0	18.3432	2.86188	7.06837	21.2051	middle
PC-5p-267855_20	0	0	19.1525	6.38416	0	0	0	0	0	0	2.0442	0.6814	21.1967	middle
stu-MIR5303h-p5_2ss6CA18TA	0	0	21.0677	7.02258	0	0	0	0	0	0	0	0	21.0677	middle
rgl-MIR7809-p5_2ss12GT19AC	0	0	21.0677	7.02258	0	0	0	0	0	0	0	0	21.0677	middle
gra-MIR8681-p3_2ss4GA18TC	0	0	21.0677	7.02258	0	0	0	0	0	0	0	0	21.0677	middle
PC-3p-245558_22	0	0	21.0677	7.02258	0	0	0	0	0	0	0	0	21.0677	middle
PC-3p-238673_22	0	0	21.0677	7.02258	0	0	0	0	0	0	0	0	21.0677	middle
PC-3p-246968_22	0	0	21.0677	7.02258	0	0	0	0	0	0	0	0	21.0677	middle
PC-3p-238343_22	0	0	21.0677	7.02258	0	0	0	0	0	0	0	0	21.0677	middle
PC-5p-237651_22	0	0	21.0677	7.02258	0	0	0	0	0	0	0	0	21.0677	middle
ath-miR396b-3p_L-1R-2_1ss2CT	0	0	0	0	4.4235	16.4704	0	6.96463	0	0	0	0	20.8939	middle
PC-3p-673822_9	0	0	0	0	0	17.0804	0	5.69347	0	0	3.67956	1.22652	20.76	middle
PC-3p-325458_17	0	0	0	0	0	20.7405	0	6.9135	0	0	0	0	20.7405	middle
PC-5p-493105_12	0	0	0	0	0	20.7405	0	6.9135	0	0	0	0	20.7405	middle
PC-5p-321578_17	0	0	0	0	0	20.7405	0	6.9135	0	0	0	0	20.7405	middle
PC-5p-274745_20	0	0	13.4067	4.46891	0	7.32017	0	2.44006	0	0	0	0	20.7269	middle
PC-5p-569106_11	0	3.37013	0	1.12338	0	13.4203	0	4.47344	0	3.93069	0	1.31023	20.7211	middle
PC-5p-645959_10	7.20739	13.4805	0	6.89597	0	0	0	0	0	0	0	0	20.6879	middle
PC-5p-523214_12	0	0	11.4915	3.8305	0	0	0	0	0	9.17161	0	3.0572	20.6631	middle
PC-3p-609640_10	0	0	9.57624	3.19208	0	10.9803	0	3.66009	0	0	0	0	20.5565	middle
PC-3p-314441_18	0	0	17.2372	5.74575	0	0	0	0	0	0	3.27072	1.09024	20.508	middle
aqc-MIR160a-p3_2ss13TC17GT	0	0	0	0	0	0	0	0	0	18.3432	2.0442	6.79581	20.3874	middle
PC-5p-339145_17	10.8111	0	0	3.60369	0	6.10014	0	2.03338	0	0	3.47514	1.15838	20.3864	middle
PC-3p-396855_15	0	0	0	0	0	18.3004	0	6.10014	0	0	2.0442	0.6814	20.3446	middle
PC-5p-536948_11	0	14.8286	0	4.94286	0	5.49013	0	1.83004	0	0	0	0	20.3187	middle
PC-5p-604403_10	0	13.4805	0	4.49351	0	0	0	0	6.80546	0	0	2.26849	20.286	middle
PC-3p-152662_33	0	0	0	0	3.87056	12.2003	4.15964	6.7435	0	0	0	0	20.2305	middle
PC-5p-398641_15	0	20.2208	0	6.74026	0	0	0	0	0	0	0	0	20.2208	middle
PC-3p-258230_21	7.92813	0	0	2.64271	0	12.2003	0	4.06676	0	0	0	0	20.1284	middle
stu-MIR156g-p5_2ss15AG17AT	0	0	20.1101	6.70337	0	0	0	0	0	0	0	0	20.1101	middle
stu-MIR7992-p5_1ss9CA	0	0	20.1101	6.70337	0	0	0	0	0	0	0	0	20.1101	middle
PC-5p-256265_21	0	0	20.1101	6.70337	0	0	0	0	0	0	0	0	20.1101	middle
PC-3p-256741_21	0	0	20.1101	6.70337	0	0	0	0	0	0	0	0	20.1101	middle
mtr-MIR2652j-p3_2ss10CG20TC	0	0	11.0127	3.67089	3.31762	0	0	1.10587	0	3.93069	1.63536	1.85535	19.8964	middle
mtr-MIR2652l-p5_2ss10TG20TC	0	0	11.0127	3.67089	3.31762	0	0	1.10587	0	3.93069	1.63536	1.85535	19.8964	middle
PC-5p-603923_10	0	0	0	0	0	18.3004	0	6.10014	0	0	1.43094	0.47698	19.7314	middle
PC-3p-242338_22	4.32443	0	15.322	6.54881	0	0	0	0	0	0	0	0	19.6464	middle
PC-3p-550677_11	0	14.8286	4.78812	6.5389	0	0	0	0	0	0	0	0	19.6167	middle
PC-3p-561295_11	0	0	10.5339	3.51129	0	0	0	0	9.07394	0	0	3.02465	19.6078	middle
PC-3p-630421_10	0	13.4805	0	4.49351	0	6.10014	0	2.03338	0	0	0	0	19.5807	middle
PC-3p-657887_9	0	0	0	0	0	19.5205	0	6.50682	0	0	0	0	19.5205	middle
PC-3p-622500_10	0	0	0	0	0	19.5205	0	6.50682	0	0	0	0	19.5205	middle
PC-5p-355217_16	0	0	0	0	0	19.5205	0	6.50682	0	0	0	0	19.5205	middle
PC-3p-570346_11	0	0	0	0	0	19.5205	0	6.50682	0	0	0	0	19.5205	middle
PC-3p-352627_16	0	0	0	0	0	19.5205	0	6.50682	0	0	0	0	19.5205	middle
PC-3p-424481_14	0	0	0	0	0	0	19.4116	6.47054	0	0	0	0	19.4116	middle
lus-MIR159a-p5_2ss11AT18CA	0	0	0	0	0	0	0	0	0	18.3432	1.0221	6.45511	19.3653	middle
lus-MIR159a-p3_2ss11AT18CA	0	0	0	0	0	0	0	0	0	18.3432	1.0221	6.45511	19.3653	middle
PC-3p-733804_8	0	10.7844	0	3.59481	0	8.5402	0	2.84673	0	0	0	0	19.3246	middle
PC-3p-495595_12	0	0	0	0	0	10.9803	8.31927	6.43318	0	0	0	0	19.2995	middle
cas-miR5139_L+1	0	0	17.2372	5.74575	0	0	0	0	0	0	2.0442	0.6814	19.2814	middle
PC-5p-301612_18	0	0	17.2372	5.74575	0	0	0	0	0	0	2.0442	0.6814	19.2814	middle
cca-MIR6105b-p3_1ss6CG	0	0	19.1525	6.38416	0	0	0	0	0	0	0	0	19.1525	middle
PC-3p-266033_20	0	0	19.1525	6.38416	0	0	0	0	0	0	0	0	19.1525	middle
PC-3p-267129_20	0	0	19.1525	6.38416	0	0	0	0	0	0	0	0	19.1525	middle
PC-5p-648411_10	0	0	0	0	0	12.2003	0	4.06676	0	0	6.95028	2.31676	19.1506	middle
PC-3p-407705_14	0	0	0	0	0	17.0804	0	5.69347	0	0	2.0442	0.6814	19.1246	middle
PC-5p-307721_18	0	0	0	0	0	0	0	0	0	17.033	2.0442	6.35906	19.0772	middle
PC-3p-608024_10	0	10.7844	0	3.59481	2.76469	5.49013	0	2.75161	0	0	0	0	19.0392	middle
PC-5p-355933_16	3.60369	0	15.322	6.30856	0	0	0	0	0	0	0	0	18.9257	middle
PC-5p-324063_17	12.2526	0	0	4.08419	6.63525	0	0	2.21175	0	0	0	0	18.8878	middle
PC-5p-417597_14	0	18.8727	0	6.29091	0	0	0	0	0	0	0	0	18.8727	middle
PC-5p-748372_8	0	10.7844	7.66099	6.14847	0	0	0	0	0	0	0	0	18.4454	middle
PC-5p-133306_38	2.16222	0	0	0.720739	0	0	3.46636	1.15545	0	10.4818	2.24862	4.24349	18.359	middle
PC-5p-384946_15	0	0	0	0	0	18.3004	0	6.10014	0	0	0	0	18.3004	middle
PC-3p-627220_10	0	0	0	0	0	18.3004	0	6.10014	0	0	0	0	18.3004	middle
PC-3p-371551_15	0	0	0	0	0	18.3004	0	6.10014	0	0	0	0	18.3004	middle
PC-5p-381747_15	0	0	0	0	0	18.3004	0	6.10014	0	0	0	0	18.3004	middle
PC-3p-731932_8	0	0	0	0	0	18.3004	0	6.10014	0	0	0	0	18.3004	middle
PC-5p-664382_9	0	0	0	0	0	18.3004	0	6.10014	0	0	0	0	18.3004	middle
PC-3p-679472_9	0	12.1325	0	4.04416	0	6.10014	0	2.03338	0	0	0	0	18.2326	middle
PC-5p-715274_9	0	12.1325	0	4.04416	0	6.10014	0	2.03338	0	0	0	0	18.2326	middle
mtr-MIR5240-p3_2ss4TA21AT	0	0	18.1949	6.06495	0	0	0	0	0	0	0	0	18.1949	middle
gra-MIR7504d-p5_2ss4AT18TA	0	0	18.1949	6.06495	0	0	0	0	0	0	0	0	18.1949	middle
gra-MIR7504d-p3_2ss4AT18TA	0	0	18.1949	6.06495	0	0	0	0	0	0	0	0	18.1949	middle
PC-5p-291738_19	0	0	18.1949	6.06495	0	0	0	0	0	0	0	0	18.1949	middle
PC-3p-295557_19	0	0	18.1949	6.06495	0	0	0	0	0	0	0	0	18.1949	middle
PC-5p-299430_19	0	0	18.1949	6.06495	0	0	0	0	0	0	0	0	18.1949	middle
PC-3p-288459_19	0	0	18.1949	6.06495	0	0	0	0	0	0	0	0	18.1949	middle
PC-5p-284225_19	0	0	18.1949	6.06495	0	0	0	0	0	0	0	0	18.1949	middle
PC-5p-650483_10	7.20739	0	0	2.40246	0	10.9803	0	3.66009	0	0	0	0	18.1877	middle
PC-3p-374730_15	0	0	7.18218	2.39406	0	10.9803	0	3.66009	0	0	0	0	18.1624	middle
PC-5p-390138_15	10.8111	0	0	3.60369	0	7.32017	0	2.44006	0	0	0	0	18.1313	middle
PC-5p-356199_16	10.0903	0	0	3.36345	0	0	0	0	7.9397	0	0	2.64657	18.03	middle
ath-miR156j_L+1	2.16222	10.1104	5.74575	6.00612	0	0	0	0	0	0	0	0	18.0184	middle
PC-3p-374859_15	3.60369	0	14.3644	5.98935	0	0	0	0	0	0	0	0	17.9681	middle
PC-5p-319480_18	0	0	0	0	0	10.9803	0	3.66009	0	0	6.95028	2.31676	17.9305	middle
PC-3p-334638_17	0	0	0	0	0	0	0	0	0	11.7921	6.1326	5.97489	17.9247	middle
PC-3p-346497_16	0	0	0	0	0	0	0	0	11.3424	0	6.54144	5.96129	17.8839	middle
PC-3p-621391_10	3.60369	0	0	1.20123	0	12.2003	0	4.06676	0	0	2.0442	0.6814	17.8482	middle
lus-MIR156i-p5_2ss10AG19TC	0	0	6.22456	2.07485	0	11.5903	0	3.86343	0	0	0	0	17.8148	middle
aly-MIR2111a-p5_2ss8CG21TG	4.32443	0	0	1.44148	0	13.4203	0	4.47344	0	0	0	0	17.7448	middle
PC-3p-426548_14	0	0	0	0	0	17.6904	0	5.89681	0	0	0	0	17.6904	middle
PC-5p-401478_15	0	0	14.3644	4.78812	0	0	0	0	0	0	3.27072	1.09024	17.6351	middle
PC-3p-570066_11	10.8111	6.74026	0	5.85045	0	0	0	0	0	0	0	0	17.5513	middle
PC-5p-706659_9	0	0	5.74575	1.91525	0	0	0	0	0	11.7921	0	3.93069	17.5378	middle
PC-3p-459792_13	0	17.5247	0	5.84156	0	0	0	0	0	0	0	0	17.5247	middle
PC-5p-438045_13	0	17.5247	0	5.84156	0	0	0	0	0	0	0	0	17.5247	middle
PC-5p-453800_13	0	17.5247	0	5.84156	0	0	0	0	0	0	0	0	17.5247	middle
PC-5p-730002_9	6.48665	0	0	2.16222	0	10.9803	0	3.66009	0	0	0	0	17.4669	middle
PC-3p-723441_9	3.60369	0	0	1.20123	2.76469	10.9803	0	4.58165	0	0	0	0	17.3486	middle
PC-3p-575181_11	0	0	10.5339	3.51129	0	0	0	0	6.80546	0	0	2.26849	17.3393	middle
PC-5p-309309_18	0	0	17.2372	5.74575	0	0	0	0	0	0	0	0	17.2372	middle
PC-5p-319309_18	0	0	17.2372	5.74575	0	0	0	0	0	0	0	0	17.2372	middle
PC-5p-317172_18	0	0	17.2372	5.74575	0	0	0	0	0	0	0	0	17.2372	middle
PC-3p-303461_18	0	0	17.2372	5.74575	0	0	0	0	0	0	0	0	17.2372	middle
PC-5p-278805_20	0	0	0	0	0	0	0	0	0	13.1023	4.0884	5.73023	17.1907	middle
PC-3p-565483_11	0	0	10.5339	3.51129	0	0	0	0	0	6.55115	0	2.18372	17.085	middle
ath-MIR857-p5_1ss11TC	0	0	0	0	0	17.0804	0	5.69347	0	0	0	0	17.0804	middle
PC-3p-769202_8	0	0	0	0	0	17.0804	0	5.69347	0	0	0	0	17.0804	middle
PC-3p-1008112_6	0	0	0	0	0	17.0804	0	5.69347	0	0	0	0	17.0804	middle
PC-5p-728171_9	0	0	0	0	0	17.0804	0	5.69347	0	0	0	0	17.0804	middle
PC-3p-408289_14	0	0	0	0	0	17.0804	0	5.69347	0	0	0	0	17.0804	middle
PC-5p-434155_14	0	0	0	0	0	17.0804	0	5.69347	0	0	0	0	17.0804	middle
PC-5p-418640_14	0	0	0	0	0	17.0804	0	5.69347	0	0	0	0	17.0804	middle
mdm-MIR10989d-p5_2ss1TC18GC	0	0	0	0	0	0	0	0	0	17.033	0	5.67766	17.033	middle
PC-3p-478361_13	0	0	0	0	0	0	0	0	0	17.033	0	5.67766	17.033	middle
PC-3p-292480_19	10.0903	0	0	3.36345	0	0	6.93273	2.31091	0	0	0	0	17.0231	middle
PC-3p-756683_8	0	10.7844	0	3.59481	0	6.10014	0	2.03338	0	0	0	0	16.8846	middle
PC-5p-448712_13	1.80185	0	0	0.600616	0	13.4203	0	4.47344	0	0	1.63536	0.54512	16.8575	middle
PC-3p-468772_13	0	0	16.7584	5.58614	0	0	0	0	0	0	0	0	16.7584	middle
PC-5p-713247_9	5.76591	0	0	1.92197	0	10.9803	0	3.66009	0	0	0	0	16.7462	middle
PC-3p-401770_14	0	0	0	0	0	10.9803	0	3.66009	0	0	5.72376	1.90792	16.704	middle
PC-5p-698969_9	0	0	0	0	0	10.9803	0	3.66009	5.67121	0	0	1.8904	16.6515	middle
PC-5p-390151_15	0	0	0	0	16.5881	0	0	5.52937	0	0	0	0	16.5881	middle
PC-5p-255298_21	0	0	0	0	0	0	0	0	12.4767	0	4.0884	5.52169	16.5651	middle
nta-miR479a_2ss11GC21TA	2.16222	14.1546	0	5.43892	0	0	0	0	0	0	0	0	16.3168	middle
PC-5p-267149_20	0	0	0	0	0	12.2003	0	4.06676	0	0	4.0884	1.3628	16.2887	middle
ath-miR169h_1ss9GA	0	0	16.2796	5.42654	0	0	0	0	0	0	0	0	16.2796	middle
mtr-MIR2585b-p3_2ss16TA18TC	0	0	16.2796	5.42654	0	0	0	0	0	0	0	0	16.2796	middle
PC-5p-342286_17	0	0	16.2796	5.42654	0	0	0	0	0	0	0	0	16.2796	middle
PC-3p-335446_17	0	0	16.2796	5.42654	0	0	0	0	0	0	0	0	16.2796	middle
PC-3p-341672_17	0	0	16.2796	5.42654	0	0	0	0	0	0	0	0	16.2796	middle
PC-5p-324546_17	0	0	16.2796	5.42654	0	0	0	0	0	0	0	0	16.2796	middle
PC-3p-323091_17	0	0	16.2796	5.42654	0	0	0	0	0	0	0	0	16.2796	middle
PC-5p-326558_17	0	0	16.2796	5.42654	0	0	0	0	0	0	0	0	16.2796	middle
bra-miR164e-3p_L+3_2ss14CG17CA	0	16.1766	0	5.39221	0	0	0	0	0	0	0	0	16.1766	middle
PC-5p-522441_12	0	16.1766	0	5.39221	0	0	0	0	0	0	0	0	16.1766	middle
PC-3p-518684_12	0	16.1766	0	5.39221	0	0	0	0	0	0	0	0	16.1766	middle
PC-3p-385706_15	0	16.1766	0	5.39221	0	0	0	0	0	0	0	0	16.1766	middle
PC-3p-483568_12	0	16.1766	0	5.39221	0	0	0	0	0	0	0	0	16.1766	middle
PC-3p-290980_19	0	0	0	0	4.4235	11.5903	0	5.33792	0	0	0	0	16.0138	middle
ath-MIR4243-p5_2ss16GT18AG	0	0	0	0	0	15.8604	0	5.28679	0	0	0	0	15.8604	middle
csi-miR171f-5p	0	0	0	0	0	15.8604	0	5.28679	0	0	0	0	15.8604	middle
PC-5p-472273_13	0	0	0	0	0	15.8604	0	5.28679	0	0	0	0	15.8604	middle
PC-5p-789185_8	0	0	0	0	0	15.8604	0	5.28679	0	0	0	0	15.8604	middle
PC-5p-470808_13	0	0	0	0	0	15.8604	0	5.28679	0	0	0	0	15.8604	middle
PC-5p-465566_13	0	0	0	0	0	15.8604	0	5.28679	0	0	0	0	15.8604	middle
PC-5p-437983_13	0	0	0	0	0	15.8604	0	5.28679	0	0	0	0	15.8604	middle
PC-5p-787137_8	0	0	0	0	0	15.8604	0	5.28679	0	0	0	0	15.8604	middle
PC-5p-453816_13	15.8563	0	0	5.28542	0	0	0	0	0	0	0	0	15.8563	middle
PC-3p-524580_12	4.32443	0	11.4915	5.27197	0	0	0	0	0	0	0	0	15.8159	middle
PC-3p-373121_15	3.60369	0	0	1.20123	0	12.2003	0	4.06676	0	0	0	0	15.804	middle
PC-5p-685483_9	3.60369	12.1325	0	5.24539	0	0	0	0	0	0	0	0	15.7362	middle
mtr-MIR2623-p3_2ss9TC17AG	0	0	0	0	0	0	0	0	0	15.7228	0	5.24092	15.7228	middle
PC-3p-672971_9	0	0	0	0	0	0	0	0	0	15.7228	0	5.24092	15.7228	middle
PC-5p-362919_16	0	0	15.322	5.10733	0	0	0	0	0	0	0	0	15.322	middle
PC-3p-555109_11	0	0	15.322	5.10733	0	0	0	0	0	0	0	0	15.322	middle
PC-5p-359728_16	0	0	15.322	5.10733	0	0	0	0	0	0	0	0	15.322	middle
PC-5p-361965_16	0	0	15.322	5.10733	0	0	0	0	0	0	0	0	15.322	middle
PC-5p-346552_16	0	0	15.322	5.10733	0	0	0	0	0	0	0	0	15.322	middle
PC-5p-541295_11	0	0	0	0	0	0	15.252	5.084	0	0	0	0	15.252	middle
cme-MIR169f-p3	0	4.04416	0	1.34805	0	0	0	0	0	11.137	0	3.71232	15.1811	middle
PC-5p-386073_15	15.1355	0	0	5.04517	0	0	0	0	0	0	0	0	15.1355	middle
ptc-MIR396d-p3_2ss6TG17TA	0	14.8286	0	4.94286	0	0	0	0	0	0	0	0	14.8286	middle
ptc-MIR396d-p5_2ss6TG17TA	0	14.8286	0	4.94286	0	0	0	0	0	0	0	0	14.8286	middle
PC-5p-549009_11	0	14.8286	0	4.94286	0	0	0	0	0	0	0	0	14.8286	middle
PC-5p-236458_22	0	14.8286	0	4.94286	0	0	0	0	0	0	0	0	14.8286	middle
PC-5p-577596_11	0	14.8286	0	4.94286	0	0	0	0	0	0	0	0	14.8286	middle
PC-5p-567877_11	0	14.8286	0	4.94286	0	0	0	0	0	0	0	0	14.8286	middle
PC-3p-565727_11	0	14.8286	0	4.94286	0	0	0	0	0	0	0	0	14.8286	middle
PC-5p-565654_11	0	14.8286	0	4.94286	0	0	0	0	0	0	0	0	14.8286	middle
PC-5p-559380_11	0	14.8286	0	4.94286	0	0	0	0	0	0	0	0	14.8286	middle
PC-5p-602650_10	0	0	0	0	0	0	0	0	0	13.1023	1.63536	4.91255	14.7377	middle
stu-MIR8021-p3_2ss15CT19TC	0	0	0	0	0	14.6403	0	4.88012	0	0	0	0	14.6403	middle
PC-5p-834497_7	0	0	0	0	0	14.6403	0	4.88012	0	0	0	0	14.6403	middle
PC-3p-511317_12	0	0	0	0	0	14.6403	0	4.88012	0	0	0	0	14.6403	middle
PC-3p-488059_12	0	0	0	0	0	14.6403	0	4.88012	0	0	0	0	14.6403	middle
PC-3p-827559_7	0	0	0	0	0	14.6403	0	4.88012	0	0	0	0	14.6403	middle
PC-5p-481246_12	0	0	0	0	0	14.6403	0	4.88012	0	0	0	0	14.6403	middle
PC-5p-838818_7	0	0	0	0	0	14.6403	0	4.88012	0	0	0	0	14.6403	middle
PC-5p-513367_12	0	0	0	0	0	14.6403	0	4.88012	0	0	0	0	14.6403	middle
PC-5p-495480_12	0	0	0	0	0	14.6403	0	4.88012	0	0	0	0	14.6403	middle
PC-3p-480852_12	0	0	0	0	0	14.6403	0	4.88012	0	0	0	0	14.6403	middle
PC-5p-514306_12	0	0	0	0	0	14.6403	0	4.88012	0	0	0	0	14.6403	middle
PC-5p-523553_12	0	0	0	0	0	14.6403	0	4.88012	0	0	0	0	14.6403	middle
PC-5p-523787_12	0	0	0	0	0	14.6403	0	4.88012	0	0	0	0	14.6403	middle
ppe-MIR6262-p5_2ss3GT19TA	0	0	14.3644	4.78812	0	0	0	0	0	0	0	0	14.3644	middle
ppe-MIR6262-p3_2ss3GT19TA	0	0	14.3644	4.78812	0	0	0	0	0	0	0	0	14.3644	middle
nta-miR6149a	0	0	14.3644	4.78812	0	0	0	0	0	0	0	0	14.3644	middle
PC-5p-394560_15	0	0	14.3644	4.78812	0	0	0	0	0	0	0	0	14.3644	middle
PC-3p-601014_10	0	0	14.3644	4.78812	0	0	0	0	0	0	0	0	14.3644	middle
PC-3p-382413_15	0	0	14.3644	4.78812	0	0	0	0	0	0	0	0	14.3644	middle
PC-5p-388971_15	0	0	14.3644	4.78812	0	0	0	0	0	0	0	0	14.3644	middle
PC-5p-394824_15	0	0	14.3644	4.78812	0	0	0	0	0	0	0	0	14.3644	middle
PC-5p-577112_11	3.60369	0	10.5339	4.71252	0	0	0	0	0	0	0	0	14.1376	middle
PC-5p-451409_13	3.60369	0	0	1.20123	0	0	0	0	0	10.4818	0	3.49395	14.0855	middle
PC-3p-326704_17	10.8111	0	0	3.60369	0	0	0	0	0	0	3.27072	1.09024	14.0818	middle
PC-3p-317013_18	0	0	0	0	0	0	0	0	10.2082	0	3.67956	4.62925	13.8877	middle
PC-5p-610417_10	0	0	0	0	0	0	13.8655	4.62182	0	0	0	0	13.8655	middle
PC-3p-359224_16	0	0	0	0	0	0	0	0	0	10.4818	3.27072	4.58419	13.7526	middle
PC-5p-619704_10	0	13.4805	0	4.49351	0	0	0	0	0	0	0	0	13.4805	middle
PC-5p-640439_10	0	13.4805	0	4.49351	0	0	0	0	0	0	0	0	13.4805	middle
PC-3p-595416_10	0	13.4805	0	4.49351	0	0	0	0	0	0	0	0	13.4805	middle
PC-3p-641893_10	0	13.4805	0	4.49351	0	0	0	0	0	0	0	0	13.4805	middle
PC-3p-617394_10	0	13.4805	0	4.49351	0	0	0	0	0	0	0	0	13.4805	middle
PC-3p-623540_10	0	13.4805	0	4.49351	0	0	0	0	0	0	0	0	13.4805	middle
PC-5p-655910_10	0	13.4805	0	4.49351	0	0	0	0	0	0	0	0	13.4805	middle
ath-MIR5018-p5_2ss3TC18GA	0	0	0	0	0	13.4203	0	4.47344	0	0	0	0	13.4203	middle
mdm-MIR11001-p3_2ss14CG19GT	0	0	0	0	0	13.4203	0	4.47344	0	0	0	0	13.4203	middle
PC-5p-536589_11	0	0	0	0	0	13.4203	0	4.47344	0	0	0	0	13.4203	middle
PC-5p-576715_11	0	0	0	0	0	13.4203	0	4.47344	0	0	0	0	13.4203	middle
PC-5p-542155_11	0	0	0	0	0	13.4203	0	4.47344	0	0	0	0	13.4203	middle
PC-3p-536113_11	0	0	0	0	0	13.4203	0	4.47344	0	0	0	0	13.4203	middle
PC-3p-576877_11	0	0	0	0	0	13.4203	0	4.47344	0	0	0	0	13.4203	middle
PC-5p-582924_11	0	0	0	0	0	13.4203	0	4.47344	0	0	0	0	13.4203	middle
PC-3p-571277_11	0	0	0	0	0	13.4203	0	4.47344	0	0	0	0	13.4203	middle
PC-3p-531732_11	0	0	0	0	0	13.4203	0	4.47344	0	0	0	0	13.4203	middle
PC-5p-536043_11	0	0	0	0	0	13.4203	0	4.47344	0	0	0	0	13.4203	middle
PC-5p-544082_11	0	0	0	0	0	13.4203	0	4.47344	0	0	0	0	13.4203	middle
PC-5p-529955_11	0	0	0	0	0	13.4203	0	4.47344	0	0	0	0	13.4203	middle
PC-3p-534064_11	0	0	0	0	0	13.4203	0	4.47344	0	0	0	0	13.4203	middle
PC-5p-535559_11	0	0	0	0	0	13.4203	0	4.47344	0	0	0	0	13.4203	middle
PC-3p-582286_11	0	0	0	0	0	13.4203	0	4.47344	0	0	0	0	13.4203	middle
PC-5p-536611_11	0	0	0	0	0	13.4203	0	4.47344	0	0	0	0	13.4203	middle
PC-3p-540982_11	0	0	0	0	0	13.4203	0	4.47344	0	0	0	0	13.4203	middle
PC-5p-537680_11	0	0	0	0	0	13.4203	0	4.47344	0	0	0	0	13.4203	middle
cme-MIR166h-p5_1ss11AG	0	0	13.4067	4.46891	0	0	0	0	0	0	0	0	13.4067	middle
stu-miR482d-3p	0	0	13.4067	4.46891	0	0	0	0	0	0	0	0	13.4067	middle
PC-5p-409702_14	0	0	13.4067	4.46891	0	0	0	0	0	0	0	0	13.4067	middle
PC-5p-421198_14	0	0	13.4067	4.46891	0	0	0	0	0	0	0	0	13.4067	middle
PC-5p-186421_28	0	0	13.4067	4.46891	0	0	0	0	0	0	0	0	13.4067	middle
PC-5p-416859_14	0	0	13.4067	4.46891	0	0	0	0	0	0	0	0	13.4067	middle
PC-3p-424323_14	0	0	13.4067	4.46891	0	0	0	0	0	0	0	0	13.4067	middle
PC-5p-435729_14	0	0	13.4067	4.46891	0	0	0	0	0	0	0	0	13.4067	middle
PC-3p-404708_14	0	0	13.4067	4.46891	0	0	0	0	0	0	0	0	13.4067	middle
PC-3p-401642_14	0	0	13.4067	4.46891	0	0	0	0	0	0	0	0	13.4067	middle
PC-5p-435789_14	0	0	13.4067	4.46891	0	0	0	0	0	0	0	0	13.4067	middle
PC-3p-429151_14	0	0	13.4067	4.46891	0	0	0	0	0	0	0	0	13.4067	middle
mtr-MIR2598-p3_2ss9AT17GC	0	0	0	0	0	0	0	0	0	13.1023	0	4.36743	13.1023	middle
PC-3p-703092_9	0	0	0	0	0	10.9803	0	3.66009	0	0	2.0442	0.6814	13.0245	middle
PC-3p-726267_9	0	0	0	0	0	10.9803	0	3.66009	0	0	2.0442	0.6814	13.0245	middle
PC-3p-712628_9	0	0	0	0	0	10.9803	0	3.66009	0	0	2.0442	0.6814	13.0245	middle
PC-5p-525896_12	12.9733	0	0	4.32443	0	0	0	0	0	0	0	0	12.9733	middle
PC-3p-429117_14	0	0	0	0	0	0	0	0	0	10.4818	2.45304	4.31163	12.9349	middle
PC-3p-409966_14	0	0	0	0	0	0	0	0	0	10.4818	2.45304	4.31163	12.9349	middle
mtr-MIR5750-p5_2ss7GT19TG	0	0	0	0	0	12.8103	0	4.2701	0	0	0	0	12.8103	middle
PC-3p-420617_14	12.6129	0	0	4.20431	0	0	0	0	0	0	0	0	12.6129	middle
PC-3p-681580_9	0	0	0	0	0	0	12.4789	4.15964	0	0	0	0	12.4789	middle
PC-5p-196284_26	0	0	12.4491	4.14971	0	0	0	0	0	0	0	0	12.4491	middle
PC-5p-444886_13	0	0	12.4491	4.14971	0	0	0	0	0	0	0	0	12.4491	middle
PC-5p-439076_13	0	0	12.4491	4.14971	0	0	0	0	0	0	0	0	12.4491	middle
PC-5p-444298_13	0	0	12.4491	4.14971	0	0	0	0	0	0	0	0	12.4491	middle
PC-5p-440613_13	0	0	12.4491	4.14971	0	0	0	0	0	0	0	0	12.4491	middle
PC-3p-450428_13	0	0	12.4491	4.14971	0	0	0	0	0	0	0	0	12.4491	middle
PC-3p-331972_17	12.2526	0	0	4.08419	0	0	0	0	0	0	0	0	12.2526	middle
ath-MIR5645b-p3_2ss6CT19TA	0	0	0	0	0	12.2003	0	4.06676	0	0	0	0	12.2003	middle
mtr-MIR1509a-p5_1ss19GA	0	0	0	0	0	12.2003	0	4.06676	0	0	0	0	12.2003	middle
stu-MIR8002-p5_2ss8AG19TA	0	0	0	0	0	12.2003	0	4.06676	0	0	0	0	12.2003	middle
PC-5p-631187_10	0	0	0	0	0	12.2003	0	4.06676	0	0	0	0	12.2003	middle
PC-5p-630134_10	0	0	0	0	0	12.2003	0	4.06676	0	0	0	0	12.2003	middle
PC-3p-623041_10	0	0	0	0	0	12.2003	0	4.06676	0	0	0	0	12.2003	middle
PC-5p-604464_10	0	0	0	0	0	12.2003	0	4.06676	0	0	0	0	12.2003	middle
PC-3p-593078_10	0	0	0	0	0	12.2003	0	4.06676	0	0	0	0	12.2003	middle
PC-5p-611590_10	0	0	0	0	0	12.2003	0	4.06676	0	0	0	0	12.2003	middle
PC-3p-618166_10	0	0	0	0	0	12.2003	0	4.06676	0	0	0	0	12.2003	middle
PC-5p-617709_10	0	0	0	0	0	12.2003	0	4.06676	0	0	0	0	12.2003	middle
PC-5p-649522_10	0	0	0	0	0	12.2003	0	4.06676	0	0	0	0	12.2003	middle
PC-3p-595780_10	0	0	0	0	0	12.2003	0	4.06676	0	0	0	0	12.2003	middle
PC-3p-609647_10	0	0	0	0	0	12.2003	0	4.06676	0	0	0	0	12.2003	middle
PC-3p-612491_10	0	0	0	0	0	12.2003	0	4.06676	0	0	0	0	12.2003	middle
PC-3p-599531_10	0	0	0	0	0	12.2003	0	4.06676	0	0	0	0	12.2003	middle
PC-5p-622609_10	0	0	0	0	0	12.2003	0	4.06676	0	0	0	0	12.2003	middle
PC-5p-604601_10	0	0	0	0	0	12.2003	0	4.06676	0	0	0	0	12.2003	middle
PC-3p-656602_10	0	0	0	0	0	12.2003	0	4.06676	0	0	0	0	12.2003	middle
PC-5p-613454_10	0	0	0	0	0	12.2003	0	4.06676	0	0	0	0	12.2003	middle
PC-5p-599108_10	0	0	0	0	0	12.2003	0	4.06676	0	0	0	0	12.2003	middle
PC-3p-593673_10	0	0	0	0	0	12.2003	0	4.06676	0	0	0	0	12.2003	middle
PC-3p-645521_10	0	0	0	0	0	12.2003	0	4.06676	0	0	0	0	12.2003	middle
ptc-miR390d-3p_L-2_1ss21AT	0	12.1325	0	4.04416	0	0	0	0	0	0	0	0	12.1325	middle
PC-3p-556452_11	0	12.1325	0	4.04416	0	0	0	0	0	0	0	0	12.1325	middle
PC-5p-705179_9	0	12.1325	0	4.04416	0	0	0	0	0	0	0	0	12.1325	middle
PC-5p-729708_9	0	12.1325	0	4.04416	0	0	0	0	0	0	0	0	12.1325	middle
PC-5p-720012_9	0	12.1325	0	4.04416	0	0	0	0	0	0	0	0	12.1325	middle
PC-3p-717818_9	0	12.1325	0	4.04416	0	0	0	0	0	0	0	0	12.1325	middle
PC-3p-691432_9	0	12.1325	0	4.04416	0	0	0	0	0	0	0	0	12.1325	middle
gra-MIR8762b-p3_2ss16CA18AG	0	0	11.9703	3.9901	0	0	0	0	0	0	0	0	11.9703	middle
gra-MIR8762b-p5_2ss16CA18AG	0	0	11.9703	3.9901	0	0	0	0	0	0	0	0	11.9703	middle
PC-3p-397025_15	0	0	11.9703	3.9901	0	0	0	0	0	0	0	0	11.9703	middle
PC-3p-617678_10	10.8111	0	0	3.60369	0	0	0	0	0	0	1.0221	0.3407	11.8332	middle
PC-5p-160495_32	11.5318	0	0	3.84394	0	0	0	0	0	0	0	0	11.5318	middle
csi-MIR398a-p3_2ss2GT19AC	0	0	11.4915	3.8305	0	0	0	0	0	0	0	0	11.4915	middle
cca-MIR408-p5_2ss1AC17AG	0	0	11.4915	3.8305	0	0	0	0	0	0	0	0	11.4915	middle
gra-MIR8694a-p3_2ss15CA17CT	0	0	11.4915	3.8305	0	0	0	0	0	0	0	0	11.4915	middle
gra-MIR8694a-p5_2ss15CA17CT	0	0	11.4915	3.8305	0	0	0	0	0	0	0	0	11.4915	middle
PC-5p-492494_12	0	0	11.4915	3.8305	0	0	0	0	0	0	0	0	11.4915	middle
PC-3p-512865_12	0	0	11.4915	3.8305	0	0	0	0	0	0	0	0	11.4915	middle
PC-3p-514083_12	0	0	11.4915	3.8305	0	0	0	0	0	0	0	0	11.4915	middle
PC-5p-511499_12	0	0	11.4915	3.8305	0	0	0	0	0	0	0	0	11.4915	middle
ath-MIR2938-p5_1ss19AG	0	11.4584	0	3.81948	0	0	0	0	0	0	0	0	11.4584	middle
ath-MIR2938-p3_1ss19AG	0	11.4584	0	3.81948	0	0	0	0	0	0	0	0	11.4584	middle
PC-5p-322320_17	0	11.4584	0	3.81948	0	0	0	0	0	0	0	0	11.4584	middle
gra-MIR7504e-p5_2ss6AC18AT	0	0	11.0127	3.67089	0	0	0	0	0	0	0	0	11.0127	middle
gra-MIR7504e-p3_2ss6AC18AT	0	0	11.0127	3.67089	0	0	0	0	0	0	0	0	11.0127	middle
mdm-MIR1511-p3_2ss18TA19GA	0	0	0	0	0	10.9803	0	3.66009	0	0	0	0	10.9803	middle
PC-3p-703750_9	0	0	0	0	0	10.9803	0	3.66009	0	0	0	0	10.9803	middle
PC-5p-725082_9	0	0	0	0	0	10.9803	0	3.66009	0	0	0	0	10.9803	middle
PC-5p-693447_9	0	0	0	0	0	10.9803	0	3.66009	0	0	0	0	10.9803	middle
PC-3p-680911_9	0	0	0	0	0	10.9803	0	3.66009	0	0	0	0	10.9803	middle
PC-5p-662922_9	0	0	0	0	0	10.9803	0	3.66009	0	0	0	0	10.9803	middle
PC-5p-659756_9	0	0	0	0	0	10.9803	0	3.66009	0	0	0	0	10.9803	middle
PC-3p-690218_9	0	0	0	0	0	10.9803	0	3.66009	0	0	0	0	10.9803	middle
mtr-MIR2608-p5_2ss8CT23TA	0	10.7844	0	3.59481	0	0	0	0	0	0	0	0	10.7844	middle
stu-MIR8023-p3_2ss10AG18CT	0	10.7844	0	3.59481	0	0	0	0	0	0	0	0	10.7844	middle
stu-MIR8023-p5_2ss10AG18CT	0	10.7844	0	3.59481	0	0	0	0	0	0	0	0	10.7844	middle
PC-5p-740826_8	0	10.7844	0	3.59481	0	0	0	0	0	0	0	0	10.7844	middle
PC-3p-734036_8	0	10.7844	0	3.59481	0	0	0	0	0	0	0	0	10.7844	middle
gma-MIR2119-p5_2ss11TA17CG	0	0	10.5339	3.51129	0	0	0	0	0	0	0	0	10.5339	middle
PC-5p-243466_22	0	0	10.5339	3.51129	0	0	0	0	0	0	0	0	10.5339	middle
PC-3p-538210_11	0	0	10.5339	3.51129	0	0	0	0	0	0	0	0	10.5339	middle
PC-5p-559591_11	0	0	10.5339	3.51129	0	0	0	0	0	0	0	0	10.5339	middle
PC-3p-536419_11	0	0	10.5339	3.51129	0	0	0	0	0	0	0	0	10.5339	middle
PC-3p-792556_8	0	0	0	0	0	0	0	0	0	10.4818	0	3.49395	10.4818	middle
PC-5p-823409_8	0	0	0	0	0	0	0	0	0	10.4818	0	3.49395	10.4818	middle
PC-3p-324171_17	0	0	0	0	0	10.3702	0	3.45675	0	0	0	0	10.3702	middle
PC-3p-336587_17	0	0	0	0	0	10.3702	0	3.45675	0	0	0	0	10.3702	middle
PC-5p-381913_15	0	10.1104	0	3.37013	0	0	0	0	0	0	0	0	10.1104	middle
nta-MIR172f-p3_2ss18CG19AT	0	0	10.0551	3.35168	0	0	0	0	0	0	0	0	10.0551	middle
htu-MIR160a-p5_2ss13CT17GA	0	0	10.0551	3.35168	0	0	0	0	0	0	0	0	10.0551	middle
ptc-MIR167f-p3_2ss12GA18GT	0	0	10.0551	3.35168	0	0	0	0	0	0	0	0	10.0551	middle
ptc-MIR167f-p5_2ss12GA18GT	0	0	10.0551	3.35168	0	0	0	0	0	0	0	0	10.0551	middle
PC-5p-263063_21	0	0	10.0551	3.35168	0	0	0	0	0	0	0	0	10.0551	middle
PC-3p-258978_21	0	0	10.0551	3.35168	0	0	0	0	0	0	0	0	10.0551	middle
PC-5p-264210_21	0	0	10.0551	3.35168	0	0	0	0	0	0	0	0	10.0551	middle
