# Supplementary material for: Integrated miRNAome, transcriptome, and degradome analyses reveal the role of miRNA–mRNA modules in the biosynthesis of oridonin in Isodon rubescens
Source: Front Plant Sci. 2025 Jun 18;16:1566354. doi: 10.3389/fpls.2025.1566354 (PMC12213554; doi:10.3389/fpls.2025.1566354)
Supplement: Supplementary file 1 [file DataSheet1.zip › Supplementary Material/Supplementary Table S12.xlsx]

## Sheet: Sheet1
Supplementary Table S12 Differentially expressed miRNAs in three comparison groups
DEMs detected in HOr vs NOr group
Index	miR_name	miR_seq	up/down	fold_change(HOr_DLC(mean)/NOr_DLC(mean))	log2(fold_change)	pvalue(t_test)	NOr_DLC(mean)	HOr_DLC(mean)	HOr_DLC/HOr_DLC1(norm)	HOr_DLC/HOr_DLC2(norm)	HOr_DLC/HOr_DLC3(norm)	NOr_DLC/NOr_DLC1(norm)	NOr_DLC/NOr_DLC2(norm)	NOr_DLC/NOr_DLC3(norm)	HOr_DLC/HOr_DLC1(raw)	HOr_DLC/HOr_DLC2(raw)	HOr_DLC/HOr_DLC3(raw)	NOr_DLC/NOr_DLC1(raw)	NOr_DLC/NOr_DLC2(raw)	NOr_DLC/NOr_DLC3(raw)	Expression level
1	PC-3p-63664_79	ATATCATCGGTGGACACGTTAACT	down	0.0993369	-3.33153	0.00181	74.9059	7.44091	16.577	0	5.74575	82.7997	61.5808	80.3371	23	0	6	73	47	196.5	middle
2	PC-3p-81_42335	CAGTCTTACCAATTCCTCCCAT	down	0.142444	-2.81153	0.00184747	9105.09	1296.96	652.269	373.411	2865.21	9239.54	8000.27	10075.5	905	277	2992	8146	6106	24644	high
3	PC-5p-75041_67	AACGTGTCAACTGTTGATGTGGCA	down	0.0506528	-4.30321	0.00234072	28.458	1.44148	4.32443	0	0	30.6245	31.4455	23.3039	6	0	0	27	24	57	middle
4	PC-3p-26858_171	TGGAATAAATATCTGCAACTT	down	0.184688	-2.43684	0.00326745	92.5075	17.0851	0	21.5688	29.6864	104.917	77.9587	94.6465	0	16	31	92.5	59.5	231.5	middle
5	PC-5p-221827_24	AATATAGTGGTTATGACTTGAGAA	down	0.108339	-3.20638	0.00369716	11.0877	1.20123	3.60369	0	0	12.4767	11.7921	8.99448	5	0	0	11	9	22	middle
6	PC-5p-132566_38	AACGTGTCGATCGTTGATCTGACA	down	-inf	-inf	0.00404341	4.45791	0	0	0	0	4.53697	3.93069	4.90608	0	0	0	4	3	12	low
7	mdm-miR397a_1ss20AT	TTGAGTGCAGCGTTGATGATA	up	3.62269	1.85706	0.00559379	26.8813	97.3826	110.994	99.7559	81.3981	29.4903	32.7558	18.3978	154	74	85	26	25	45	middle
8	PC-5p-22070_202	CGAATGAATGGATTGTTCTCC	down	0.116768	-3.09829	0.00572321	21.8696	2.55366	0	0	7.66099	21.5506	17.6881	26.3702	0	0	8	19	13.5	64.5	middle
9	PC-5p-56934_87	AAAACCCTAGATCGGCTGCGCACA	up	8.4113	3.07233	0.00652813	3.6828	30.9771	38.1992	26.9611	27.7711	0	6.55115	4.49724	53	20	29	0	5	11	middle
10	ath-miR396a-5p_1ss21GA	TTCCACAGCTTTCTTGAACTA	down	0.374254	-1.41791	0.00668675	15222.3	5696.99	5669.33	4625.84	6795.78	13073.3	17376.3	15217.2	7866	3431.5	7096.5	11526	13262	37220.5	high
11	ath-miR396b-5p_1ss21TA	TTCCACAGCTTTCTTGAACTA	down	0.374254	-1.41791	0.00668675	15222.3	5696.99	5669.33	4625.84	6795.78	13073.3	17376.3	15217.2	7866	3431.5	7096.5	11526	13262	37220.5	high
12	gra-miR482_L-1R-3_1ss5TA	CTTACCAATTCCTCCCAT	up	4.85568	2.27967	0.00672471	7.79445	37.8473	33.8747	33.7013	45.966	9.07394	0	14.3094	47	25	48	8	0	35	middle
13	PC-5p-7051_506	ATTGTCTTTGGACGAGGAGCC	down	0.139309	-2.84364	0.00948523	82.4891	11.4915	0	0	34.4745	70.323	78.6138	98.5305	0	0	36	62	60	241	middle
14	PC-5p-140395_36	ATCGTGGGTACGAGTTAACGTGTA	down	0.135151	-2.88735	0.009804	10.6657	1.44148	4.32443	0	0	7.9397	11.7921	12.2652	6	0	0	7	9	30	middle
15	gma-MIR5368-p5_2ss9CG17TC	GGGATTGGGTTTGGGCCT	down	0.184418	-2.43895	0.0100079	9.99964	1.84412	2.16222	3.37013	0	7.37258	11.7921	10.8343	3	2.5	0	6.5	9	26.5	middle
16	PC-5p-390115_15	AACAGAAGTGTCGGACATACCATT	down	0.131058	-2.93172	0.0104106	7.33251	0.960985	2.88296	0	0	5.67121	9.17161	7.1547	4	0	0	5	7	17.5	middle
17	PC-5p-94053_54	AATTTTCGGTCGGCTCAATCGAGC	down	-inf	-inf	0.0104813	28.855	0	0	0	0	34.0273	28.8251	23.7127	0	0	0	30	22	58	middle
18	ptc-miR6478_R+2_1ss21GA	CCGACCTTAGCTCAGTTGGTAGA	down	0.489293	-1.03123	0.0105776	250.08	122.362	164.689	97.0598	105.339	224.013	282.355	243.873	228.5	72	110	197.5	215.5	596.5	middle
19	PC-5p-274836_20	CCAAACGGACAAAACGACGTC	down	-inf	-inf	0.0107488	7.16833	0	0	0	0	5.67121	7.86138	7.97238	0	0	0	5	6	19.5	middle
20	PC-5p-85887_59	ACAGTGAGCACGAGTTAACATGTC	down	-inf	-inf	0.0108266	14.3717	0	0	0	0	17.0136	11.7921	14.3094	0	0	0	15	9	35	middle
21	PC-3p-8010_455	ACAGATCTTGACCCGTCAGACGAT	down	0.101328	-3.30289	0.0120963	192.165	19.4717	0	0	58.4151	195.09	191.294	190.111	0	0	61	172	146	465	middle
22	PC-3p-409910_14	TTGGATCTGGTACTAAAACTCTAT	down	-inf	-inf	0.0122232	8.59355	0	0	0	0	7.9397	10.4818	7.35912	0	0	0	7	8	18	middle
23	ath-miR396a-5p_1ss2TC	TCCCACAGCTTTCTTGAACTG	down	0.102031	-3.29293	0.0126394	17.6163	1.7974	0	5.39221	0	17.5808	17.6881	17.5801	0	4	0	15.5	13.5	43	middle
24	PC-3p-250782_21	ATATCATCGGTGAGCACGTTAACT	down	-inf	-inf	0.0132393	6.86786	0	0	0	0	5.67121	6.55115	8.38122	0	0	0	5	5	20.5	low
25	csi-miR159a-5p_R-1_1ss19AT	GAGCTCCTTGAAGTCCAATA	up	1.61179	0.688663	0.0133009	48.0822	77.4984	85.7679	73.4689	73.2583	45.3697	40.6171	58.2597	119	54.5	76.5	40	31	142.5	middle
26	ath-miR167d_R-1	TGAAGCTGCCAGCATGATCTG	down	0.424119	-1.23746	0.0135289	2306.31	978.148	1071.38	788.611	1074.45	2387.01	1902.45	2629.46	1486.5	585	1122	2104.5	1452	6431.5	high
27	dpr-miR160_L+1R-1_1ss14TA	ATGCCTGGCTCCTAGTATGCC	up	inf	inf	0.0149521	0	22.1926	27.0277	17.5247	22.0254	0	0	0	37.5	13	23	0	0	0	middle
28	ath-miR390a-5p	AAGCTCAGGAGGGATAGCGCC	up	8.5081	3.08884	0.0149814	221.389	1883.6	1634.64	2375.27	1640.89	124.2	366.209	173.757	2268	1762	1713.5	109.5	279.5	425	high
29	ath-miR169h	TAGCCAAGGATGACTTGCCTG	down	-inf	-inf	0.017113	2.71846	0	0	0	0	2.83561	3.27558	2.0442	0	0	0	2.5	2.5	5	low
30	PC-3p-177820_29	ATCAGCGGTGAGCACGTTAACTCG	up	inf	inf	0.0172873	0	6.77189	5.04517	8.08832	7.18218	0	0	0	7	6	7.5	0	0	0	middle
31	gma-MIR393k-p3	ATGCGATCCCTTAGGAATTC	down	-inf	-inf	0.0182136	4.9569	0	0	0	0	6.23833	3.93069	4.70166	0	0	0	5.5	3	11.5	low
32	PC-3p-6_478586	TCTTACCGATACCTCCCATGCC	up	2.76589	1.46774	0.0185938	37230.5	102975	125403	83898.7	99624.5	36720	27883	47088.6	173992	62237	104033	32374	21281	115176	high
33	PC-5p-132955_38	AAACGAGCCGAGCCCGAGCCGAGC	down	0.1688	-2.56661	0.0206443	7.11628	1.20123	3.60369	0	0	9.07394	6.55115	5.72376	5	0	0	8	5	14	low
34	PC-3p-88914_57	TGTGAGTGATTGGTGTAGTAC	down	0.109777	-3.18736	0.0216946	5.47126	0.600616	1.80185	0	0	7.37258	3.93069	5.1105	2.5	0	0	6.5	3	12.5	middle
35	PC-3p-168432_30	AAAACATACTTGAACTCTGCAGTG	down	-inf	-inf	0.0229407	8.18471	0	0	0	0	7.9397	10.4818	6.1326	0	0	0	7	8	15	middle
36	mdm-miR477b_L+1R-2_1ss21GA	TACTCTCCCTCAAGGGCTTCA	down	0.175845	-2.50762	0.0232141	13.6624	2.40246	7.20739	0	0	17.0136	10.4818	13.4917	10	0	0	15	8	33	middle
37	ath-miR858a_L-1R+1	TTCGTTGTCTGTTCGACCTTA	down	0.254246	-1.97571	0.0246423	6064.08	1541.77	1383.82	877.582	2363.9	6941.56	4197.98	7052.7	1920	651	2468.5	6120	3204	17250.5	high
38	ath-miR858b_1ss21GA	TTCGTTGTCTGTTCGACCTTA	down	0.254246	-1.97571	0.0246423	6064.08	1541.77	1383.82	877.582	2363.9	6941.56	4197.98	7052.7	1920	651	2468.5	6120	3204	17250.5	high
39	ath-miR408-3p_L-1R+1	TGCACTGCCTCTTCCCTGGCT	up	9.52666	3.25197	0.0260961	194.359	1851.59	1287.24	2200.02	2067.51	142.915	279.079	161.083	1786	1632	2159	126	213	394	high
40	PC-5p-32691_144	AAATGATGTGGCACACCGATAGAA	down	0.210167	-2.25039	0.0281462	158.612	33.3351	73.155	6.74026	20.1101	137.243	215.533	123.061	101.5	5	21	121	164.5	301	middle
41	mtr-miR530_1ss18TC	TGCATTTGCACCTGCACCTTC	up	2.68722	1.42611	0.0281527	3424.06	9201.18	10062.2	6776.66	10764.7	3047.71	2768.52	4455.95	13961	5027	11241	2687	2113	10899	high
42	PC-5p-56903_87	AAAGGATTCCATGGGATCATGACC	down	0.0799181	-3.64533	0.0285119	35.9477	2.87287	0	0	8.61862	49.9067	30.1353	27.8011	0	0	9	44	23	68	middle
43	PC-3p-121178_42	ATCACCGGTGAACACATTAACTCG	down	0.155831	-2.68195	0.0320472	21.0341	3.27776	5.04517	0	4.78812	15.8794	28.8251	18.3978	7	0	5	14	22	45	middle
44	PC-5p-17184_247	TGAGTCAGATGTTAGATGGAT	down	0.315838	-1.66274	0.03257	29.2007	9.22271	0	16.1766	11.4915	36.2958	25.5495	25.7569	0	12	12	32	19.5	63	middle
45	PC-3p-2316_1355	TTGATCCGTTTAATATCTGAC	down	0.108736	-3.20109	0.0331039	297.285	32.3257	5.04517	0	91.9319	370.897	174.261	346.696	7	0	96	327	133	848	middle
46	cme-MIR166i-p3_1ss18CT	TCGGACCAGGCTTCATTTT	up	3.27215	1.71024	0.0332064	50.5988	165.567	113.877	186.031	196.792	34.0273	70.7524	47.0166	158	138	205.5	30	54	115	middle
47	PC-3p-106786_48	AATCTTAGGTGTTACGTGAGAACC	down	0.147575	-2.76048	0.0339433	12.9781	1.91525	0	0	5.74575	18.1479	11.7921	8.99448	0	0	6	16	9	22	middle
48	PC-3p-465954_13	ACGTGTTGTCTGTCTGTATCTCGT	down	-inf	-inf	0.0341945	5.16436	0	0	0	0	5.67121	6.55115	3.27072	0	0	0	5	5	8	low
49	ath-miR396b-5p	TTCCACAGCTTTCTTGAACTT	down	0.362523	-1.46386	0.0357598	8065.44	2923.91	2574.12	2598.37	3599.23	6362.53	10193.6	7640.2	3571.5	1927.5	3758.5	5609.5	7780	18687.5	high
50	PC-3p-134161_38	TATAGATTACAGAGAGAGACT	down	-inf	-inf	0.0360161	5.20907	0	0	0	0	4.53697	7.20627	3.88398	0	0	0	4	5.5	9.5	low
51	gra-miR482_L-1R-2_1ss5TA	CTTACCAATTCCTCCCATT	up	inf	inf	0.0362379	0	6.09231	3.96406	8.08832	6.22456	0	0	0	5.5	6	6.5	0	0	0	low
52	gra-miR827b_L-1_1ss7TG	TTGTTGATGGTCATCTAAGC	down	0.203383	-2.29773	0.0384149	22.4437	4.56468	13.694	0	0	18.1479	27.5148	21.6685	19	0	0	16	21	53	middle
53	stu-miR398a-3p_R-1_1ss1TC	CATGTTCTCAGGTCGCCCCT	up	14.416	3.8496	0.0411642	20.3719	293.682	174.419	366.67	339.957	22.6849	0	38.431	242	272	355	20	0	94	middle
54	cca-MIR156c-p5_2ss7CT17AC	AGAGCATTGAGAGGACCT	down	0.106067	-3.23696	0.0414044	11.3252	1.20123	3.60369	0	0	6.80546	15.7228	11.4475	5	0	0	6	12	28	middle
55	PC-5p-42135_115	ATATCATGGGGTGTGTCCAATGGA	down	0.261873	-1.93306	0.0416831	21.3764	5.59791	10.0903	0	6.70337	26.0876	13.1023	24.9393	14	0	7	23	10	61	middle
56	stu-miR408b-5p	ACGGGGACGAGACAGAGCATG	up	41.9081	5.38916	0.0447586	40.509	1697.65	971.556	2026.12	2095.28	62.3833	17.033	42.1105	1348	1503	2188	55	13	103	high
57	cca-MIR319-p5	TGCTGCCGACTCATTCATTCA	up	inf	inf	0.0453079	0	14.0543	10.4507	20.2208	11.4915	0	0	0	14.5	15	12	0	0	0	middle
58	ptc-miR6478_1ss21GA	CCGACCTTAGCTCAGTTGGTA	down	0.488556	-1.0334	0.045701	106.831	52.193	43.6047	47.8559	65.1184	105.485	82.5445	132.464	60.5	35.5	68	93	63	324	middle
59	PC-5p-4173_788	GTGGGTGTCACGTGAACTCTCATT	down	0.296673	-1.75306	0.0459366	170.019	50.44	59.1006	17.5247	74.6947	233.654	128.403	148	82	13	78	206	98	362	middle
60	ath-miR156j_L+1_1ss20AC	TTGACAGAAGAGAGAGAGCCC	up	4.86622	2.2828	0.0465494	3.42024	16.6437	19.46	20.8948	9.57624	4.53697	0	5.72376	27	15.5	10	4	0	14	middle
61	PC-3p-56874_87	AATGCTTAGTTAGTTGAACCGAAA	down	-inf	-inf	0.047193	12.5233	0	0	0	0	11.9095	17.6881	7.97238	0	0	0	10.5	13.5	19.5	middle
62	aly-miR169h-3p_L+1_1ss5AG	AGGCGGTCTCCTTGGCTATT	down	0.154831	-2.69123	0.047416	9.31001	1.44148	4.32443	0	0	13.6109	6.55115	7.76796	6	0	0	12	5	19	middle
63	PC-5p-179478_29	ATCTCATCACTCGTAGTAAACACC	up	4.62973	2.21093	0.049189	2.0442	9.4641	12.2526	9.43637	6.70337	0	0	6.1326	17	7	7	0	0	15	middle
DEMs detected in LOr vs NOr group
Index	miR_name	miR_seq	up/down	fold_change(LOr_DLC(mean)/NOr_DLC(mean))	log2(fold_change)	pvalue(t_test)	NOr_DLC(mean)	LOr_DLC(mean)	LOr_DLC/LOr_DLC1(norm)	LOr_DLC/LOr_DLC2(norm)	LOr_DLC/LOr_DLC3(norm)	NOr_DLC/NOr_DLC1(norm)	NOr_DLC/NOr_DLC2(norm)	NOr_DLC/NOr_DLC3(norm)	LOr_DLC/LOr_DLC1(raw)	LOr_DLC/LOr_DLC2(raw)	LOr_DLC/LOr_DLC3(raw)	NOr_DLC/NOr_DLC1(raw)	NOr_DLC/NOr_DLC2(raw)	NOr_DLC/NOr_DLC3(raw)	Expression level
1	PC-3p-8010_455	ACAGATCTTGACCCGTCAGACGAT	down	0.0232792	-5.42481	0.000168732	192.165	4.47344	0	13.4203	0	195.09	191.294	190.111	0	11	0	172	146	465	middle
2	PC-5p-75041_67	AACGTGTCAACTGTTGATGTGGCA	down	0.0714521	-3.80688	0.00163746	28.458	2.03338	0	6.10014	0	30.6245	31.4455	23.3039	0	5	0	27	24	57	middle
3	PC-3p-9078_413	TGGGCTAACGACATAGATCATT	down	0.235384	-2.08691	0.00252672	502.629	118.311	39.8115	129.323	185.797	570.524	478.234	459.128	36	106	134	503	365	1123	middle
4	PC-3p-81_42335	CAGTCTTACCAATTCCTCCCAT	down	0.104434	-3.25933	0.0026708	9105.09	950.885	1248.53	1037.02	567.097	9239.54	8000.27	10075.5	1129	850	409	8146	6106	24644	high
5	PC-5p-132566_38	AACGTGTCGATCGTTGATCTGACA	down	-inf	-inf	0.00404341	4.45791	0	0	0	0	4.53697	3.93069	4.90608	0	0	0	4	3	12	low
6	PC-3p-181227_28	AACCGAAACCGACGGTTCCGAACC	down	-inf	-inf	0.0043606	3.50538	0	0	0	0	3.96985	3.27558	3.27072	0	0	0	3.5	2.5	8	low
7	PC-3p-26858_171	TGGAATAAATATCTGCAACTT	down	0.00996202	-6.64935	0.00668018	92.5075	0.921562	2.76469	0	0	104.917	77.9587	94.6465	2.5	0	0	92.5	59.5	231.5	middle
8	PC-5p-145169_35	ATGTTCGTGGACGTGCTCGCGAGT	down	-inf	-inf	0.00685822	5.70948	0	0	0	0	5.67121	6.55115	4.90608	0	0	0	5	5	12	low
9	PC-3p-6_478586	TCTTACCGATACCTCCCATGCC	up	2.29718	1.19986	0.00718866	37230.5	85525.2	79937.1	99814.2	76824.3	36720	27883	47088.6	72284	81813	55407	32374	21281	115176	high
10	ath-miR396a-5p_1ss21GA	TTCCACAGCTTTCTTGAACTA	down	0.457551	-1.12799	0.00808493	15222.3	6964.97	9176	5502.33	6216.58	13073.3	17376.3	15217.2	8297.5	4510	4483.5	11526	13262	37220.5	high
11	ath-miR396b-5p_1ss21TA	TTCCACAGCTTTCTTGAACTA	down	0.457551	-1.12799	0.00808493	15222.3	6964.97	9176	5502.33	6216.58	13073.3	17376.3	15217.2	8297.5	4510	4483.5	11526	13262	37220.5	high
12	PC-3p-152446_33	ATGTGAGAGGAGAGGACAATGCC	up	inf	inf	0.00956861	0	17.3803	15.4822	15.8604	20.7982	0	0	0	14	13	15	0	0	0	middle
13	PC-5p-94053_54	AATTTTCGGTCGGCTCAATCGAGC	down	-inf	-inf	0.0104813	28.855	0	0	0	0	34.0273	28.8251	23.7127	0	0	0	30	22	58	middle
14	PC-5p-85887_59	ACAGTGAGCACGAGTTAACATGTC	down	-inf	-inf	0.0108266	14.3717	0	0	0	0	17.0136	11.7921	14.3094	0	0	0	15	9	35	middle
15	PC-5p-65642_76	ACGGGCTACAGACGGATAACAGGT	down	0.128646	-2.95852	0.0112723	14.2254	1.83004	0	5.49013	0	12.4767	18.3432	11.8564	0	4.5	0	11	14	29	middle
16	mtr-MIR1510a-p5_2ss5CA20AC	TACCAATTCCTCCCATCCCC	up	inf	inf	0.0120068	0	4.96896	3.87056	5.49013	5.54618	0	0	0	3.5	4.5	4	0	0	0	low
17	PC-3p-409910_14	TTGGATCTGGTACTAAAACTCTAT	down	-inf	-inf	0.0122232	8.59355	0	0	0	0	7.9397	10.4818	7.35912	0	0	0	7	8	18	middle
18	PC-5p-22070_202	CGAATGAATGGATTGTTCTCC	down	-inf	-inf	0.0129316	21.8696	0	0	0	0	21.5506	17.6881	26.3702	0	0	0	19	13.5	64.5	middle
19	PC-3p-250782_21	ATATCATCGGTGAGCACGTTAACT	down	-inf	-inf	0.0132393	6.86786	0	0	0	0	5.67121	6.55115	8.38122	0	0	0	5	5	20.5	low
20	ath-miR167d_R-1	TGAAGCTGCCAGCATGATCTG	down	0.451009	-1.14877	0.0145362	2306.31	1040.17	1258.49	600.254	1261.76	2387.01	1902.45	2629.46	1138	492	910	2104.5	1452	6431.5	high
21	PC-5p-66674_75	AGGAACAGAAGTGTAGGACATACC	up	14.6739	3.87518	0.0149125	1.09024	15.9981	11.0587	18.9104	18.0251	0	0	3.27072	10	15.5	13	0	0	8	middle
22	PC-3p-42957_113	ACGGGGATCTAACGACGGACAACC	down	0.0945044	-3.40347	0.0160845	24.4529	2.31091	0	0	6.93273	29.4903	27.5148	16.3536	0	0	5	26	21	40	middle
23	lus-MIR396a-p3	CAGTTCAATAAAGCTGTGG	down	0.368206	-1.44141	0.0167557	18.3382	6.75222	4.4235	10.9803	4.85291	18.1479	20.3086	16.558	4	9	3.5	16	15.5	40.5	middle
24	ath-miR169h	TAGCCAAGGATGACTTGCCTG	down	-inf	-inf	0.017113	2.71846	0	0	0	0	2.83561	3.27558	2.0442	0	0	0	2.5	2.5	5	low
25	mtr-MIR166e-p5_1ss20GC	GGAATGTTGGCTGGCTCGACG	up	5.42065	2.43846	0.0180033	13.6874	74.1948	82.9406	84.182	55.4618	18.1479	13.1023	9.81216	75	69	40	16	10	24	middle
26	gma-MIR393k-p3	ATGCGATCCCTTAGGAATTC	down	-inf	-inf	0.0182136	4.9569	0	0	0	0	6.23833	3.93069	4.70166	0	0	0	5.5	3	11.5	low
27	mtr-MIR168c-p3	TTGCATCAACTGAATCGGAGG	down	0.416965	-1.262	0.0194859	105.427	43.9594	37.5997	61.0014	33.2771	80.5312	119.231	116.519	34	50	24	71	91	285	middle
28	PC-3p-63664_79	ATATCATCGGTGGACACGTTAACT	down	0.258559	-1.95144	0.0198329	74.9059	19.3676	5.52937	41.481	11.0924	82.7997	61.5808	80.3371	5	34	8	73	47	196.5	middle
29	PC-3p-41786_116	CACCAAATCCGACATAAAAGC	up	inf	inf	0.0201564	0	4.58131	3.31762	4.88012	5.54618	0	0	0	3	4	4	0	0	0	middle
30	mdm-miR477b_L+1R-2_1ss21GA	TACTCTCCCTCAAGGGCTTCA	down	0.169144	-2.56368	0.0204447	13.6624	2.31091	0	0	6.93273	17.0136	10.4818	13.4917	0	0	5	15	8	33	middle
31	PC-3p-168432_30	AAAACATACTTGAACTCTGCAGTG	down	-inf	-inf	0.0229407	8.18471	0	0	0	0	7.9397	10.4818	6.1326	0	0	0	7	8	15	middle
32	ath-miR858a_L-1R+1	TTCGTTGTCTGTTCGACCTTA	down	0.274374	-1.86578	0.0233527	6064.08	1663.83	1107.53	1130.97	2752.99	6941.56	4197.98	7052.7	1001.5	927	1985.5	6120	3204	17250.5	high
33	ath-miR858b_1ss21GA	TTCGTTGTCTGTTCGACCTTA	down	0.274374	-1.86578	0.0233527	6064.08	1663.83	1107.53	1130.97	2752.99	6941.56	4197.98	7052.7	1001.5	927	1985.5	6120	3204	17250.5	high
34	PC-3p-574147_11	AAACAATGCACGAAAATATGAACA	up	inf	inf	0.0240091	0	7.86963	5.52937	9.76023	8.31927	0	0	0	5	8	6	0	0	0	low
35	PC-3p-121178_42	ATCACCGGTGAACACATTAACTCG	down	0.135339	-2.88535	0.0241609	21.0341	2.84673	0	8.5402	0	15.8794	28.8251	18.3978	0	7	0	14	22	45	middle
36	PC-3p-38074_126	CGAGATCTCGAAATTATCATT	down	0.128428	-2.96097	0.0248075	28.4991	3.66009	0	10.9803	0	18.1479	36.6864	30.663	0	9	0	16	28	75	middle
37	PC-3p-26097_175	CTAGGTGCTCACGGAGGTGCC	down	0.285736	-1.80725	0.0249925	18.4181	5.26271	6.08231	0	9.70582	14.7452	22.929	17.5801	5.5	0	7	13	17.5	43	middle
38	PC-5p-17184_247	TGAGTCAGATGTTAGATGGAT	down	0.235497	-2.08622	0.02538	29.2007	6.87668	0	16.4704	4.15964	36.2958	25.5495	25.7569	0	13.5	3	32	19.5	63	middle
39	ath-miR396a-5p_1ss2TC	TCCCACAGCTTTCTTGAACTG	down	0.212829	-2.23223	0.0263867	17.6163	3.74927	3.31762	7.93019	0	17.5808	17.6881	17.5801	3	6.5	0	15.5	13.5	43	middle
40	PC-3p-37538_127	ATTTAACGACGGCTGTACCCG	down	-inf	-inf	0.0270294	20.0568	0	0	0	0	17.0136	16.3779	26.779	0	0	0	15	12.5	65.5	middle
41	PC-5p-32691_144	AAATGATGTGGCACACCGATAGAA	down	0.117364	-3.09094	0.0276285	158.612	18.6153	0	37.8209	18.0251	137.243	215.533	123.061	0	31	13	121	164.5	301	middle
42	csi-miR160c-5p_1ss20TC	TGCCTGGCTCCCTGTATGCCT	up	1.96312	0.973148	0.0281018	9.46757	18.586	20.4587	20.7405	14.5587	11.3424	7.86138	9.1989	18.5	17	10.5	10	6	22.5	middle
43	PC-5p-4173_788	GTGGGTGTCACGTGAACTCTCATT	down	0.0994478	-3.32992	0.0282272	170.019	16.908	7.74112	0	42.9829	233.654	128.403	148	7	0	31	206	98	362	middle
44	PC-3p-101749_50	ATTTATATGAGTGTTGTGGGCAGC	down	0.157088	-2.67035	0.0285238	16.4263	2.58037	7.74112	0	0	22.6849	13.1023	13.4917	7	0	0	20	10	33	middle
45	PC-5p-73065_69	AAGAAACCGAAAAAATTGAACACC	up	9.60981	3.26451	0.0304286	1.63536	15.7155	16.5881	9.76023	20.7982	0	0	4.90608	15	8	15	0	0	12	middle
46	ptc-miR6478_2ss20TA21GA	CCGACCTTAGCTCAGTTGGAA	down	0.18315	-2.4489	0.0306811	6.30879	1.15545	0	0	3.46636	5.67121	5.89604	7.35912	0	0	2.5	5	4.5	18	low
47	gma-MIR4995-p5_2ss15GC20TC	CTTGGTTAAGGGAACCCACCGGAGC	up	2.63163	1.39596	0.0320192	142.534	375.098	319.598	486.792	318.905	68.0546	175.571	183.978	289	399	230	60	134	450	middle
48	PC-3p-77022_66	AATCCGACATAAAAGACATGAAAC	up	3.85623	1.94719	0.0329073	2.00468	7.73052	6.08231	6.71016	10.3991	3.96985	0	2.0442	5.5	5.5	7.5	3.5	0	5	middle
49	stu-miR398a-3p_R-1_1ss1TC	CATGTTCTCAGGTCGCCCCT	up	3.24156	1.69669	0.0338735	20.3719	66.0369	70.776	52.4612	74.8734	22.6849	0	38.431	64	43	54	20	0	94	middle
50	PC-3p-465954_13	ACGTGTTGTCTGTCTGTATCTCGT	down	-inf	-inf	0.0341945	5.16436	0	0	0	0	5.67121	6.55115	3.27072	0	0	0	5	5	8	low
51	ath-miR398b-3p_R-1	TGTGTTCTCAGGTCACCCCT	down	0.61371	-0.704371	0.0353672	75.9849	46.6327	45.3409	48.8012	45.756	87.9038	70.7524	69.2984	41	40	33	77.5	54	169.5	middle
52	PC-5p-42135_115	ATATCATGGGGTGTGTCCAATGGA	down	-inf	-inf	0.0356897	21.3764	0	0	0	0	26.0876	13.1023	24.9393	0	0	0	23	10	61	middle
53	PC-5p-56903_87	AAAGGATTCCATGGGATCATGACC	down	-inf	-inf	0.0360058	35.9477	0	0	0	0	49.9067	30.1353	27.8011	0	0	0	44	23	68	middle
54	PC-3p-134161_38	TATAGATTACAGAGAGAGACT	down	-inf	-inf	0.0360161	5.20907	0	0	0	0	4.53697	7.20627	3.88398	0	0	0	4	5.5	9.5	low
55	cca-miR396a-3p_L-1R-1	TTCAAGAAAGCTGTGGGAA	up	7.86851	2.97609	0.037672	1.0221	8.04241	8.29406	10.9803	4.85291	0	0	3.0663	7.5	9	3.5	0	0	7.5	middle
56	PC-3p-196444_26	TTTAAATTGCCAAATGAGATC	down	-inf	-inf	0.0379374	3.8087	0	0	0	0	2.83561	3.27558	5.31492	0	0	0	2.5	2.5	13	low
57	ath-miR396b-5p	TTCCACAGCTTTCTTGAACTT	down	0.327956	-1.60843	0.0379665	8065.44	2645.11	2500.94	2982.97	2451.41	6362.53	10193.6	7640.2	2261.5	2445	1768	5609.5	7780	18687.5	high
58	PC-5p-3191_992	TGTTTGTTCGTGAGTCTAACG	down	0.254787	-1.97264	0.0383739	186.836	47.6035	15.4822	113.463	13.8655	142.915	169.02	248.575	14	93	10	126	129	608	middle
59	PC-3p-94541_54	AAGAAATGAGAATGAATTCGGGCC	up	4.84788	2.27735	0.0400267	2.45304	11.8921	13.2705	8.5402	13.8655	0	0	7.35912	12	7	10	0	0	18	middle
60	PC-3p-63564_79	AGGAACTAAGAATCAACCTCAACC	down	0.192355	-2.37816	0.0408019	12.0138	2.31091	0	0	6.93273	12.4767	10.4818	13.0829	0	0	5	11	8	32	middle
61	PC-3p-106786_48	AATCTTAGGTGTTACGTGAGAACC	down	-inf	-inf	0.0408893	12.9781	0	0	0	0	18.1479	11.7921	8.99448	0	0	0	16	9	22	middle
62	PC-3p-2316_1355	TTGATCCGTTTAATATCTGAC	down	0.0325917	-4.93935	0.0425501	297.285	9.68901	16.5881	0	12.4789	370.897	174.261	346.696	15	0	9	327	133	848	middle
63	PC-3p-136386_37	CTACATTGCCGATACAAACGC	up	inf	inf	0.0452754	0	10.0053	14.3764	7.32017	8.31927	0	0	0	13	6	6	0	0	0	middle
64	PC-5p-55142_90	AGTAAGCATTTCGGTTGAACTAAC	down	0.234154	-2.09447	0.0456482	14.8678	3.48136	3.31762	3.66009	3.46636	19.8492	13.1023	11.6519	3	3	2.5	17.5	10	28.5	middle
65	PC-3p-56874_87	AATGCTTAGTTAGTTGAACCGAAA	down	-inf	-inf	0.047193	12.5233	0	0	0	0	11.9095	17.6881	7.97238	0	0	0	10.5	13.5	19.5	middle
66	PC-3p-407567_14	CGCTGTGATAATATTGACCTGG	up	inf	inf	0.048005	0	8.8495	5.52937	8.5402	12.4789	0	0	0	5	7	9	0	0	0	middle
DEMs detected in HOr vs LOr group
Index	miR_name	miR_seq	up/down	fold_change(HOr_DLC(mean)/LOr_DLC(mean))	log2(fold_change)	pvalue(t_test)	LOr_DLC(mean)	HOr_DLC(mean)	HOr_DLC/HOr_DLC1(norm)	HOr_DLC/HOr_DLC2(norm)	HOr_DLC/HOr_DLC3(norm)	LOr_DLC/LOr_DLC1(norm)	LOr_DLC/LOr_DLC2(norm)	LOr_DLC/LOr_DLC3(norm)	HOr_DLC/HOr_DLC1(raw)	HOr_DLC/HOr_DLC2(raw)	HOr_DLC/HOr_DLC3(raw)	LOr_DLC/LOr_DLC1(raw)	LOr_DLC/LOr_DLC2(raw)	LOr_DLC/LOr_DLC3(raw)	Expression level
1	ath-miR8175_L+2_1ss4AT	TCGTTCCCCGGCAACGGCGCCA	up	inf	inf	0.00182364	0	4.34609	4.6848	4.04416	4.30931	0	0	0	6.5	3	4.5	0	0	0	middle
2	csi-miR160c-5p_1ss20TC	TGCCTGGCTCCCTGTATGCCT	down	0.148652	-2.74999	0.0121274	18.586	2.76283	8.2885	0	0	20.4587	20.7405	14.5587	11.5	0	0	18.5	17	10.5	middle
3	ath-miR408-3p_L-1R+1	TGCACTGCCTCTTCCCTGGCT	up	3.93121	1.97498	0.0207598	470.997	1851.59	1287.24	2200.02	2067.51	728.772	117.123	567.097	1786	1632	2159	659	96	409	high
4	PC-3p-574147_11	AAACAATGCACGAAAATATGAACA	down	-inf	-inf	0.0240091	7.86963	0	0	0	0	5.52937	9.76023	8.31927	0	0	0	5	8	6	low
5	PC-3p-117290_43	AATGGTATGTCCGACACTTCTGTT	up	inf	inf	0.0322404	0	7.41535	9.36961	8.08832	4.78812	0	0	0	13	6	5	0	0	0	middle
6	cca-MIR156c-p5_2ss7CT17AC	AGAGCATTGAGAGGACCT	down	0.111426	-3.16585	0.0365131	10.7806	1.20123	3.60369	0	0	15.4822	8.5402	8.31927	5	0	0	14	7	6	middle
7	PC-3p-296058_19	TTAACAACGATTGCATTGCAC	down	0.112002	-3.1584	0.0448998	10.7251	1.20123	3.60369	0	0	15.4822	9.76023	6.93273	5	0	0	14	8	5	middle
8	PC-3p-119101_43	TGGCCTTCCACATCATTTTTC	down	-inf	-inf	0.0462129	4.34149	0	0	0	0	2.76469	6.10014	4.15964	0	0	0	2.5	5	3	low
9	mdm-miR397a_1ss20AT	TTGAGTGCAGCGTTGATGATA	up	2.4893	1.31574	0.0462333	39.1204	97.3826	110.994	99.7559	81.3981	70.776	24.4006	22.1847	154	74	85	64	20	16	middle
10	PC-3p-407567_14	CGCTGTGATAATATTGACCTGG	down	-inf	-inf	0.048005	8.8495	0	0	0	0	5.52937	8.5402	12.4789	0	0	0	5	7	9	middle
11	PC-3p-20487_214	TGGATGGTTTGTGCAGGGACC	up	3.48157	1.79974	0.0489188	10.982	38.2346	35.3162	52.5741	26.8135	17.694	0	15.252	49	39	28	16	0	11	middle
