# Supplementary material for: Integrated miRNAome, transcriptome, and degradome analyses reveal the role of miRNA–mRNA modules in the biosynthesis of oridonin in Isodon rubescens
Source: Front Plant Sci. 2025 Jun 18;16:1566354. doi: 10.3389/fpls.2025.1566354 (PMC12213554; doi:10.3389/fpls.2025.1566354)
Supplement: Supplementary file 1 [file DataSheet1.zip › Supplementary Material/Supplementary Table S13.xlsx]

## Sheet: Sheet1
Supplementary Table S13 The expression of 348 DEGs screened in three comparison groups
Gene ID	Description	FPKM.HOr_DLC1	FPKM.HOr_DLC2	FPKM.HOr_DLC3	FPKM.LOr_DLC1	FPKM.LOr_DLC2	FPKM.LOr_DLC3	FPKM.NOr_DLC1	FPKM.NOr_DLC2	FPKM.NOr_DLC3	log2(fc) (HOr vs NOr)	q-val (HOr vs NOr)	Regulation (HOr vs NOr)	q-val (LOr vs NOr)	Regulation (LOr vs NOr)	q-val (HOr vs LOr)	Regulation (HOr vs LOr)
RrubChr6G00142000	hypothetical protein DVH24_009763 [Malus domestica]	355.935	324.576	420.625	172.754	203.672	103.023	1.20223	1.01074	1.41408	8.24598	1.34223e-134	up	7.04643	up	9.39111e-05	up
RrubChr2G00055690	uncharacterized protein LOC105174503 [Sesamum indicum]	0.242955	0.215861	0.17017	7.52421	5.80776	0.70043	230.904	91.5451	159.484	-9.58159	2.9368e-112	down	-5.102	down	0.000298168	down
RrubChr5G00114900	ribulose bisphosphate carboxylase/oxygenase activase, chloroplastic isoform X1 [Sesamum indicum]	12.9112	14.3255	11.6542	43.5005	25.2798	28.4318	970.766	915.883	877.263	-6.15113	4.02297e-98	down	-4.82943	down	0.00296084	down
RrubChr11G00265040	expansin-A4 [Sesamum indicum]	127.134	137.692	142.529	51.1885	11.6293	4.89099	0.576311	0.202657	0.121479	8.82143	3.844e-85	up	6.23256	up	0.0044098	up
RrubChr8G00206240	hypothetical protein CDL12_18108 [Handroanthus impetiginosus]	0.460182	0.706981	0.875898	6.89602	5.21616	5.32326	43.8541	35.6578	34.609	-5.80369	1.30318e-83	down	-2.71047	down	7.78894e-12	down
RrubChr2G00049280	ultraviolet-B receptor UVR8-like isoform X2 [Sesamum indicum]	1.06287	0.776386	1.75141	13.0159	21.289	6.05173	89.4998	69.6271	77.7479	-6.04373	1.18214e-81	down	-2.55325	down	1.99757e-10	down
RrubChr4G00108340	cytochrome P450 CYP76AH16 [Plectranthus barbatus]	264.936	228.623	341.596	120.759	205.414	58.8344	0.489528	0.886926	0.538636	8.76849	2.36268e-75	up	7.65133	up	0.0365558	up
RrubChr2G00056190	Ammonia permease [Handroanthus impetiginosus]	0.549641	0.692309	0.905025	8.55971	12.3929	6.9917	38.7831	31.7875	42.987	-5.72498	4.29904e-73	down	-2.0228	down	1.67105e-23	down
RrubChr4G00088020	Molecular chaperones mortalin/PBP74/GRP75, HSP70 superfamily [Handroanthus impetiginosus]	1.40529	1.27078	1.74522	10.9302	17.1041	3.96611	118.047	177.115	170.21	-6.71777	1.58463e-70	down	-3.86222	down	6.12511e-07	down
RrubChr4G00088740	glucan endo-1,3-beta-glucosidase, acidic-like [Sesamum indicum]	76.1351	77.9981	127.157	48.4086	32.2518	12.5548	0.424858	0.076824	0.191097	8.66545	3.94233e-70	up	7.07203	up	0.00872778	up
RrubChr11G00262190	high affinity nitrate transporter 2.3 [Sesamum indicum]	25.4363	25.7708	31.3327	6.16045	3.74179	9.91541	0.076938	0.038875	0.02697	9.17512	5.18406e-69	up	7.11682	up	0.00111522	up
RrubChr10G00239290	protein LHY-like [Sesamum indicum]	0.624362	0.99124	2.17243	9.18924	5.10862	5.80354	212.794	145.023	156.704	-7.08564	3.36172e-68	down	-4.67786	down	5.67065e-05	down
RrubChr1G00013340	phosphoprotein ECPP44-like [Olea europaea var. sylvestris]	2.00279	2.07879	4.9671	14.8259	57.9401	63.939	339.495	305.259	416.893	-6.87438	2.20729e-66	down	-2.95716	down	3.56109e-09	down
RrubChr4G00105900	expansin-like B1 [Sesamum indicum]	3.86732	4.52427	2.51953	30.2868	37.656	65.9095	408.893	221.8	190.561	-6.23396	3.91668e-65	down	-2.61719	down	9.65288e-11	down
RrubChr8G00205620	inositol transporter 4 [Sesamum indicum]	130.903	216.026	156.292	36.8333	30.5959	61.2231	3.14711	1.76222	2.19107	6.14715	7.09062e-65	up	4.17943	up	0.000549403	up
RrubChr4G00104100	PREDICTED: vestitone reductase-like [Erythranthe guttata]	19.8582	22.9563	26.9306	87.0266	26.1025	111.289	711.244	295.757	338.153	-4.26954	9.12839e-64	down	-2.58351	down	0.0148839	down
RrubChr5G00117820	21 kDa protein [Dorcoceras hygrometricum]	347.429	753.854	445.775	112.619	82.0397	83.7356	3.10923	0.859415	1.63804	8.10816	1.06237e-56	up	5.63384	up	1.33578e-07	up
RrubChr1G00002520	berberine bridge enzyme-like 18 [Sesamum indicum]	33.3052	36.0778	40.3756	9.30676	27.1572	10.4038	0.041367	0	0.077196	9.85446	1.0896e-56	up	8.6268	up	0.0274986	up
RrubChr6G00142040	0	28.2335	14.4395	32.6054	8.48863	6.67013	6.25316	0.037703	0.042443	0.032582	9.38325	1.10673e-55	up	7.56942	up	5.52692e-05	up
RrubChr6G00140550	probable galactinol--sucrose galactosyltransferase 2 [Sesamum indicum]	65.7567	54.0745	83.9763	518.764	480.934	360.791	1572.58	1595.76	1886.78	-4.63247	1.45018e-53	down	-1.89362	down	5.19917e-32	down
RrubChr6G00152850	PREDICTED: 2-methylene-furan-3-one reductase-like [Erythranthe guttata]	21.0744	17.0092	23.6036	112.143	85.1345	85.6292	690.6	473.224	898.859	-5.06341	1.42843e-52	down	-2.86612	down	1.39924e-14	down
RrubChr12G00288550	4-hydroxy-3-methylbut-2-enyl diphosphate reductase [Isodon rubescens]	3.24483	4.34854	7.72525	20.4197	16.9165	11.8623	170.895	133.437	144.146	-4.87168	1.21482e-51	down	-3.18835	down	0.0001773	down
RrubChr8G00210840	PREDICTED: proteasome subunit beta type-4 [Erythranthe guttata]	0.718208	0.23445	0.798818	8.14056	12.6332	12.6377	73.5209	38.2641	46.9294	-6.50172	1.57989e-51	down	-2.24802	down	2.76135e-14	down
RrubChr7G00170100	Pyruvate, phosphate dikinase [Handroanthus impetiginosus]	0.993967	1.01092	0.902321	2.09249	2.02831	2.02578	34.33	46.7594	46.1588	-5.45187	1.38589e-48	down	-4.37172	down	0.0389772	down
RrubChr7G00165650	0	4.15077	16.1145	8.85254	430.057	416.639	623.607	2127.2	1091.72	2262.45	-7.55649	1.44466e-46	down	-1.89842	down	4.9238e-24	down
RrubChr1G00004830	probable beta-D-xylosidase 7 [Sesamum indicum]	56.2127	56.0887	112.106	20.2135	21.2276	30.8899	0.500594	0.081816	0.310567	7.97328	2.61457e-46	up	6.33985	up	0.00174682	up
RrubChr3G00062800	probable amino acid permease 7 [Sesamum indicum]	0.525491	0.287252	0.274786	3.79845	2.40842	5.31869	31.8745	14.1692	26.7698	-6.06508	9.00185e-46	down	-2.65937	down	4.40644e-06	down
RrubChr5G00115470	PREDICTED: 18.2 kDa class I heat shock protein-like [Erythranthe guttata]	0.54213	0.440956	0.540078	3.51726	6.7554	2.35408	63.0699	32.8344	108.36	-7.06722	2.85637e-45	down	-4.01588	down	3.02389e-05	down
RrubChr3G00068280	Nucleotide-binding, alpha-beta plait [Artemisia annua]	1.70381	1.12533	3.37093	15.8419	19.0748	21.2332	84.021	64.6139	69.824	-5.13893	4.42078e-43	down	-1.96001	down	1.83449e-11	down
RrubChr5G00117870	21 kDa protein [Sesamum indicum]	259.859	465.724	289.125	60.7288	57.053	21.0075	5.98788	2.46437	1.80612	6.62812	5.41351e-43	up	3.75802	up	1.24086e-08	up
RrubChr3G00084780	probable pectate lyase 18 [Sesamum indicum]	21.0635	21.8283	16.3147	5.40139	4.77962	0.748734	0.13326	0.08755	0.170249	7.24223	2.15783e-42	up	4.80473	up	0.00168827	up
RrubChr6G00160640	hypothetical protein B296_00022139 [Ensete ventricosum]	1464.33	684.757	721.011	313.82	225.1	49.8102	15.3998	8.98505	7.13328	6.50877	5.12641e-42	up	4.22335	up	0.00223333	up
RrubChr6G00142700	UDP-glycosyltransferase 91C1 [Sesamum indicum]	36.4284	15.699	35.0379	11.6574	10.3673	5.06079	0.15941	0.049806	0.119558	8.05051	1.50852e-41	up	6.36428	up	0.00289492	up
RrubChr3G00069830	heat shock cognate 70 kDa protein 2-like [Sesamum indicum]	7.98712	9.82923	10.4615	40.3567	42.8571	30.8443	261.78	420.821	290.769	-5.10524	1.67864e-41	down	-3.09322	down	3.77787e-17	down
RrubChr7G00185530	PREDICTED: PI-PLC X domain-containing protein At5g67130-like [Erythranthe guttata]	0.925498	0.404281	0.827432	4.09977	17.9024	6.99645	40.7283	16.3069	26.0982	-5.26819	3.86188e-39	down	-1.51944	down	4.90556e-07	down
RrubChr1G00023220	hypothetical protein CDL12_28926 [Handroanthus impetiginosus]	0.21435	2.32077	0.755057	34.6324	26.4999	72.1994	1623.48	427.566	1501.03	-10.0763	1.05024e-38	down	-4.73557	down	1.97774e-09	down
RrubChr1G00012330	PREDICTED: protein WALLS ARE THIN 1-like [Erythranthe guttata]	595.145	682.27	771.94	226.779	274.614	255.756	32.6905	32.5456	23.2699	4.53325	3.17486e-38	up	3.09673	up	8.95532e-08	up
RrubChr6G00144460	hypothetical protein CDL12_15591 [Handroanthus impetiginosus]	1.49931	0.874626	1.55094	3.92019	10.0028	1.6137	30.5416	26.1169	19.5229	-4.27872	3.17486e-38	down	-2.29376	down	0.0445977	down
RrubChr6G00149950	kinesin-like protein KIN-7O isoform X1 [Sesamum indicum]	1.28363	0.832088	2.61095	12.0028	9.62159	9.90311	60.7015	49.717	70.0049	-5.25442	9.84179e-38	down	-2.5167	down	2.61798e-09	down
RrubChr12G00290020	hypothetical protein CDL12_21536 [Handroanthus impetiginosus]	0.837532	1.25606	0.895621	6.40066	2.12513	2.18792	25.5013	19.7137	29.3233	-4.64014	6.40278e-37	down	-2.79853	down	0.0432339	down
RrubChr2G00056410	PREDICTED: uncharacterized protein LOC105955629 [Erythranthe guttata]	365.5	192.27	180.52	65.2813	50.9223	16.1652	1.45351	2.09953	1.04896	7.32579	8.40258e-37	up	4.84616	up	7.73278e-05	up
RrubChr5G00113100	Serine/threonine protein kinase [Handroanthus impetiginosus]	32.4956	11.0948	19.2275	4.56299	7.7963	1.0905	0.168612	0.075106	0.128918	7.39727	1.15881e-36	up	5.17367	up	0.00563274	up
RrubChr8G00205940	cucumber peeling cupredoxin-like [Sesamum indicum]	32.5869	28.6759	28.5616	59.6173	101.487	108.848	314.475	207.914	294.033	-3.18414	1.78435e-35	down	-1.59661	down	0.000206992	down
RrubChr5G00117830	21 kDa protein-like [Olea europaea var. sylvestris]	287.354	277.36	366.753	37.3752	33.0844	24.3332	3.22071	2.38861	0.541507	7.24258	2.44453e-35	up	3.94592	up	7.85167e-42	up
RrubChr12G00287590	purple acid phosphatase 2 [Sesamum indicum]	18.6394	19.3645	20.4105	6.31459	9.33769	3.70276	1.80403	1.08606	0.987525	3.91308	3.44272e-35	up	2.31947	up	8.09184e-05	up
RrubChr12G00296360	0	293.411	194.847	199.869	21.4192	30.9953	2.48686	0.823258	1.23633	0.219737	8.23793	4.23683e-35	up	4.59016	up	2.17403e-06	up
RrubChr4G00094350	Transcription factor MEIS1 [Handroanthus impetiginosus]	29.8056	42.9613	44.6111	2.90912	7.73222	0.119034	0.055743	0	0.131036	9.29561	8.80056e-35	up	5.84825	up	0.00188505	up
RrubChr6G00136600	granule-bound starch synthase [Perilla frutescens]	88.0369	60.273	100.168	395.872	454.198	628.793	1098.54	785.837	1243.5	-3.654	3.84609e-34	down	-1.0807	down	5.11187e-12	down
RrubChr2G00035130	oleosin [Salvia hispanica]	0.066091	0.095934	0	10.7877	2.25442	7.80779	33.5904	18.2806	24.7314	-8.88503	1.37792e-33	down	-1.87735	down	1.13024e-06	down
RrubChr12G00285570	hypothetical protein CDL12_01525 [Handroanthus impetiginosus]	4.35702	3.22435	9.41897	18.5307	27.3036	35.6569	145.941	133.576	127.634	-4.58193	5.92683e-33	down	-2.32084	down	4.85065e-05	down
RrubChr5G00114010	Phosphoglucan, water dikinase [Handroanthus impetiginosus]	3.68004	2.35517	3.30051	17.1142	22.8155	6.80941	37.4502	33.0652	34.2902	-3.48881	6.49702e-33	down	-1.16501	down	1.41558e-05	down
RrubChr6G00141260	PREDICTED: zeatin O-glucosyltransferase-like [Erythranthe guttata]	135.786	85.3989	96.6638	21.8252	19.896	6.4179	5.94039	2.44858	3.62666	4.72535	5.80462e-32	up	2.0023	up	1.68926e-07	up
RrubChr3G00066210	heat shock protein 83 [Sesamum indicum]	0.484839	0.146343	1.08194	7.72781	12.5391	6.00705	65.3166	130.149	95.5156	-7.40815	9.08554e-32	down	-3.46922	down	2.72156e-08	down
RrubChr2G00042120	chaperone protein ClpB1 [Sesamum indicum]	2.38321	0.998676	1.94081	13.0774	10.1941	5.59458	46.9351	59.9775	61.6955	-4.98537	1.25436e-31	down	-2.54623	down	4.82712e-06	down
RrubChr7G00166270	LOW QUALITY PROTEIN: galactinol synthase 2 [Sesamum indicum]	0.194079	0.32389	0.222879	11.2841	6.88781	15.811	26.8885	17.1912	70.3195	-7.27068	2.70674e-31	down	-1.75119	down	7.24452e-19	down
RrubChr3G00076650	protein TIFY 6B [Sesamum indicum]	13.4699	20.0476	31.4534	39.1827	57.8003	76.2276	317.381	305.86	314.268	-3.85097	5.95439e-31	down	-2.4363	down	0.0050467	down
RrubChr2G00056420	Acyl-[acyl-carrier-protein] desaturase [Handroanthus impetiginosus]	26.5399	21.0795	25.4949	56.7911	46.804	76.3481	170.818	134.975	120.27	-2.54284	7.27449e-31	down	-1.24352	down	0.0021386	down
RrubChr1G00027090	Cytochrome P450 CYP2 subfamily [Handroanthus impetiginosus]	0.745611	0.396219	0.582825	0.933444	5.71271	2.19484	15.5896	12.4794	20.6727	-4.82078	9.10351e-31	down	-2.46288	down	0.0273828	down
RrubChr6G00164420	glutamate decarboxylase [Sesamum indicum]	11.3441	21.3703	26.5613	89.8741	84.2424	138.611	376.535	258.063	414.699	-4.14584	1.14426e-30	down	-1.74645	down	3.85834e-07	down
RrubChr3G00071040	acetolactate synthase 1, chloroplastic [Sesamum indicum]	120.45	102.25	161.774	322.252	219.509	234.701	974.439	841.769	973.209	-2.85901	1.75804e-30	down	-1.84498	down	0.0025683	down
RrubChr6G00140320	uncharacterized protein LOC105175073 [Sesamum indicum]	136.946	85.6882	37.0292	8.71602	2.39543	27.6402	0.178911	0.047459	0.303692	8.93626	3.54003e-30	up	6.19195	up	0.0223878	up
RrubChr1G00027160	Cytochrome P450 CYP2 subfamily [Handroanthus impetiginosus]	0.436446	0.376262	0.535701	0.903141	4.33168	1.5857	9.29077	8.74659	13.1746	-4.53277	5.27263e-30	down	-2.19414	down	0.0196504	down
RrubChr9G00221500	probable zinc metallopeptidase EGY3, chloroplastic [Sesamum indicum]	1.83988	0.998245	5.45564	13.7768	9.36601	8.76612	178.494	154.382	146.014	-5.85153	1.16969e-29	down	-3.90766	up	0.00635147	down
RrubChr3G00067930	Pectate lyase [Handroanthus impetiginosus]	49.9853	37.9264	64.1467	14.6664	24.1101	1.60486	1.23563	0.384241	0.197154	6.3869	3.98558e-29	up	4.47404	up	0.0438762	up
RrubChr12G00302720	glycine dehydrogenase (decarboxylating), mitochondrial [Sesamum indicum]	110.874	110.906	147.375	335.294	243.823	204.396	1591.38	2543.37	2213.46	-4.10405	4.78906e-29	down	-3.01832	down	0.00038773	down
RrubChr2G00034660	pyruvate decarboxylase 1 [Sesamum indicum]	1.04757	1.87687	1.35051	12.6154	14.2911	12.1335	26.1015	27.0745	35.4438	-4.37365	5.7314e-29	down	-1.18268	down	9.79858e-17	down
RrubChr5G00133360	Tripeptidyl-peptidase II [Handroanthus impetiginosus]	34.1872	32.3854	42.124	10.9934	24.476	11.6066	2.78107	1.55978	0.968589	4.3556	1.85654e-28	up	3.14836	up	0.00523111	up
RrubChr2G00045780	subtilisin-like protease SBT2.5 [Sesamum indicum]	76.2372	84.1198	97.8732	25.3835	21.8916	31.7149	7.9042	6.60205	4.47772	3.7658	5.395e-28	up	2.05689	up	1.15423e-05	up
RrubChr10G00235960	potassium transporter 5 [Sesamum indicum]	30.1565	32.8926	28.7487	7.8838	13.8356	9.98741	1.15488	1.28293	1.28047	4.62575	7.91306e-28	up	3.09209	up	2.94456e-05	up
RrubChr2G00051110	probable pectate lyase 12 [Sesamum indicum]	37.1145	25.7528	33.99	4.48906	4.44661	1.11118	0.442635	0.149396	0.028807	7.2855	5.47403e-27	up	4.01638	up	3.49583e-09	up
RrubChr4G00097460	NADP-dependent glyceraldehyde-3-phosphate dehydrogenase [Sesamum indicum]	3.70252	3.0163	2.96512	5.90397	9.63052	8.6267	34.4128	20.928	32.594	-3.18277	6.30109e-27	down	-1.86374	down	0.0066955	down
RrubChr5G00118590	Serine/threonine protein kinase [Handroanthus impetiginosus]	21.5596	13.4538	13.2602	3.93811	4.74213	2.80576	0.361178	0.280768	0.111001	6.00254	7.73454e-27	up	3.93118	up	8.46291e-07	up
RrubChr1G00015110	alcohol dehydrogenase 1 [Sesamum indicum]	0.319248	0.950685	1.7985	17.7366	16.6837	23.9286	70.5036	32.0364	40.1532	-5.53927	1.48671e-26	down	-1.29014	down	2.51849e-11	down
RrubChr5G00123110	hypothetical protein CDL12_23509 [Handroanthus impetiginosus]	29.9312	61.1681	28.231	21.246	13.6813	11.4367	0.937372	0.558936	0.664937	5.78695	3.87169e-26	up	4.42307	up	0.0391819	up
RrubChr3G00060110	glycosyltransferase family protein 64 protein C5 [Sesamum indicum]	1.76204	1.36075	1.6353	6.49796	5.14829	6.4279	17.0248	21.3608	20.6981	-3.63431	4.00171e-26	down	-1.70883	down	1.6267e-06	down
RrubChr11G00264150	expansin [Rehmannia glutinosa]	384.523	263.419	228.592	127.749	139.895	43.2048	11.4256	2.48594	3.78858	5.62998	1.26656e-25	up	4.13438	up	0.0088821	up
RrubChr6G00145180	chalcone synthase 6 [Salvia miltiorrhiza]	0.361294	0.905222	0.650223	3.91292	3.74395	1.68402	15.1515	15.8457	18.2349	-4.68287	5.74965e-25	down	-2.39797	down	0.00558294	down
RrubChr3G00069690	PREDICTED: probable low-specificity L-threonine aldolase 1 [Erythranthe guttata]	1.6014	1.13495	2.23632	7.77357	7.23546	6.8757	43.3065	16.2504	15.1733	-3.9096	5.81402e-25	down	-1.77177	down	8.27956e-07	down
RrubChr8G00190440	2,3-bisphosphoglycerate-independent phosphoglycerate mutase [Sesamum indicum]	0.74801	1.24991	0.402813	3.42598	7.12125	2.21905	31.5261	25.0555	20.9655	-5.01353	6.09593e-25	down	-2.60274	down	0.00698749	down
RrubChr7G00187080	aldose 1-epimerase [Sesamum indicum]	116.056	105.968	107.41	38.4147	41.7289	45.3827	8.08418	3.96487	2.32803	4.51815	1.84331e-24	up	3.12615	up	3.31017e-05	up
RrubChr5G00129980	PREDICTED: uncharacterized protein LOC100256155 [Vitis vinifera]	85.4086	45.1373	34.1631	8.25109	11.032	7.17593	0.737906	0.669196	0.311305	6.5827	2.4597e-24	up	3.94462	up	1.09498e-06	up
RrubChr5G00121430	hypothetical protein CDL12_19239 [Handroanthus impetiginosus]	381.301	551.885	280.112	119.894	94.3586	126.856	4.16537	1.39528	6.43879	6.65982	5.61404e-24	up	4.82919	up	0.000294647	up
RrubChr1G00021210	(-)-isopiperitenol dehydrogenase [Mentha canadensis]	123.922	89.2389	68.4824	30.1464	61.3192	15.1719	0.560204	0.182582	0	8.56671	5.75303e-24	up	7.16555	up	0.031428	up
RrubChr7G00186990	Alpha tubulin [Handroanthus impetiginosus]	972.452	495.178	678.364	177.691	131.341	41.6292	13.0517	11.9857	3.12067	6.25195	8.05955e-24	up	3.63846	up	8.21272e-06	up
RrubChr3G00064450	protochlorophyllide reductase [Sesamum indicum]	576.51	348.878	552.552	222.875	219.693	141.118	23.8167	17.5416	7.57355	4.91667	1.46676e-23	up	3.57634	up	0.000136193	up
RrubChr1G00023060	hypothetical protein CDL12_28926 [Handroanthus impetiginosus]	0.590707	3.96425	0.506885	10.5473	115.732	42.2219	854.238	168.431	526.143	-8.25728	1.78534e-23	down	-3.20033	down	6.76421e-06	down
RrubChr12G00286340	PREDICTED: thaumatin-like protein 1b isoform X1 [Erythranthe guttata]	71.7472	69.0611	88.3382	25.1622	29.3557	2.55935	3.37763	1.25149	0.596932	5.45441	2.04213e-23	up	3.44912	up	0.0239536	up
RrubChr11G00263600	flavone synthase [Plectranthus barbatus]	32.372	30.9211	48.2699	9.93531	19.2819	5.93028	3.9825	3.13872	3.23886	3.42875	4.02733e-23	up	1.76239	up	0.000795855	up
RrubChr11G00273260	tubulin beta-8 chain-like [Sesamum indicum]	207.028	201.013	269.624	88.0092	143.195	67.3069	32.5515	25.9547	20.4475	3.10149	4.39294e-23	up	1.9187	up	0.000492544	up
RrubChr8G00193870	glucose-6-phosphate/phosphate translocator 2, chloroplastic-like [Coffea arabica]	11.5089	10.1629	16.3225	22.1873	34.3023	55.6535	403.6	341.553	103.32	-4.48101	6.70058e-23	down	-2.91953	down	0.00341529	down
RrubChr1G00006020	0	119.204	39.3429	104.284	7.9209	6.67664	2.52232	1.75101	0.285993	0.520076	6.68349	6.70058e-23	up	2.7431	up	4.10502e-11	up
RrubChr12G00294110	anthocyanidin 3-O-glucoside 6''-O-acyltransferase-like [Sesamum indicum]	5.19745	5.74472	6.00948	15.7977	14.5212	20.0353	37.7233	32.1289	38.0234	-2.66987	9.85e-23	down	-1.09918	down	0.000541805	down
RrubChr12G00288980	allene oxide synthase 3-like [Sesamum indicum]	10.878	78.0183	31.7686	7.08273	6.68888	3.95519	0.157659	0.051777	0.145774	8.40812	1.17433e-22	up	5.64112	up	0.000613002	up
RrubChr2G00053640	purple acid phosphatase 22 [Sesamum indicum]	0.999135	1.80635	2.10696	15.9677	16.7698	27.2296	35.7638	51.654	112.994	-5.35038	1.32587e-22	down	-1.74072	down	2.1848e-13	down
RrubChr7G00167730	stachyose synthase [Sesamum indicum]	0.403529	1.29104	0.642554	1.89105	3.63732	5.8059	27.838	45.2889	91.1937	-6.13563	1.72072e-22	down	-3.85775	down	0.00897197	down
RrubChr12G00287120	uncharacterized protein LOC105169721 [Sesamum indicum]	7.24205	6.63709	11.1822	22.5366	39.1398	19.9798	88.9908	71.7672	137.097	-3.57108	1.75189e-22	down	-1.86698	down	3.04577e-06	down
RrubChr1G00005540	Aspartyl protease [Handroanthus impetiginosus]	9.16688	11.0736	22.3802	108.151	106.298	71.7425	188.852	275.613	318.408	-4.19915	2.16796e-22	down	-1.4518	down	2.69284e-13	down
RrubChr9G00223190	uncharacterized protein LOC105169231 isoform X1 [Sesamum indicum]	1.28822	2.55113	2.2285	8.62955	8.85714	8.46427	32.8321	27.0843	52.1757	-4.20736	2.2478e-22	down	-2.11083	down	1.04837e-05	down
RrubChr7G00186730	granule-bound starch synthase 2, chloroplastic/amyloplastic isoform X2 [Sesamum indicum]	5.27815	5.49256	11.1866	15.8057	19.7433	17.3707	93.9642	121.301	71.2711	-3.70594	4.58365e-22	down	-2.43684	down	0.00116173	down
RrubChr6G00158270	hypothetical protein MIMGU_mgv1a011926mg [Erythranthe guttata]	14.7407	13.5629	13.9574	38.4168	51.9666	58.0769	123.956	152.074	197.889	-3.48724	5.24373e-22	down	-1.67456	down	1.25304e-06	down
RrubChr11G00260060	cellulose synthase-like protein D5 [Sesamum indicum]	35.1798	17.1536	28.7437	8.43889	11.0446	1.69037	0.736522	0.15561	0.585568	5.77787	5.52912e-22	up	3.84086	up	0.0092749	up
RrubChr4G00092670	PREDICTED: probable LRR receptor-like serine/threonine-protein kinase At1g07650 [Erythranthe guttata]	9.0149	12.0705	17.3689	3.39807	2.84775	6.14743	0.119534	0	0.02141	8.09188	6.22912e-22	up	6.45829	up	0.0185136	up
RrubChr3G00071430	uncharacterized protein LOC105158196 [Sesamum indicum]	0.761825	1.32716	0.787436	3.8749	3.34052	2.09262	14.7646	18.4991	22.1844	-4.26879	7.15338e-22	down	-2.57459	down	0.0135739	down
RrubChr3G00061530	Histone H3.2 [Zea mays]	336.572	164.373	131.816	53.5655	46.1367	11.5981	5.57522	4.05258	2.03072	5.7622	8.2546e-22	up	3.255	up	0.00043213	up
RrubChr2G00036100	PREDICTED: aquaporin TIP2-1 [Nicotiana tomentosiformis]	121.869	122.16	194.845	9.27028	6.64482	3.03614	18.3212	12.8626	9.46463	3.43253	1.29738e-21	up	-1.10091	down	5.80255e-26	up
RrubChr10G00244440	PREDICTED: ABC transporter C family member 5 [Erythranthe guttata]	0.903849	0.752157	0.914399	2.97962	3.60873	1.93587	9.76369	4.03383	8.3919	-3.1098	1.7668e-21	down	-1.38023	down	4.55099e-06	down
RrubChr5G00129450	probable pectinesterase/pectinesterase inhibitor 12 [Sesamum indicum]	99.0119	100.154	53.8104	18.1763	21.8499	23.428	2.92313	0.589196	1.67815	5.60699	2.3338e-21	up	3.61177	up	3.71443e-05	up
RrubChr8G00210860	Molecular chaperones GRP78/BiP/KAR2, HSP70 superfamily [Handroanthus impetiginosus]	0.016818	0.170721	0.42648	3.59391	26.828	5.09055	29.9277	53.0367	26.3519	-7.47601	2.5316e-21	down	-1.62211	down	3.6154e-07	down
RrubChr7G00184610	early light-induced protein 2, chloroplastic isoform X2 [Sesamum indicum]	21.8271	6.67505	12.7036	97.6985	217.853	98.0227	387.85	298.536	718.095	-5.09105	5.98531e-21	down	-1.76382	down	1.08466e-08	down
RrubChr11G00273550	DNA replication licensing factor MCM5 [Sesamum indicum]	12.913	6.83779	16.0437	2.99058	5.45009	0.913889	0	0	0	16.8644	6.9238e-21	up	14.9284	up	0.0105211	up
RrubChr1G00008830	serine/threonine-protein kinase-like protein CCR1 [Sesamum indicum]	9.99711	12.0559	10.1823	0.33532	0.092973	1.78042	0	0	0	16.7133	7.79993e-21	up	12.846	up	0.00140375	up
RrubChr3G00057340	PREDICTED: uncharacterized protein LOC105955467 [Erythranthe guttata]	722.105	241.527	384.834	172.848	175.389	46.1423	3.57183	6.75493	1.89895	6.78526	1.01532e-20	up	5.01159	up	0.0141539	up
RrubChr4G00091240	0	2.15634	2.27561	1.79739	10.8826	5.71993	13.8351	27.6947	11.1274	25.5533	-3.36936	1.14949e-20	down	-1.08065	down	2.10574e-05	down
RrubChr7G00165170	ribonucleoside-diphosphate reductase large subunit [Sesamum indicum]	20.847	14.7153	20.1819	5.89587	13.2349	3.74914	1.39965	0.529369	1.16723	4.17023	1.20485e-20	up	2.88549	up	0.0262091	up
RrubChr8G00211400	pyrophosphate-energized vacuolar membrane proton pump isoform X1 [Sesamum indicum]	229.352	208.456	253.465	108.353	112.685	98.1817	40.5511	25.1793	34.294	2.7889	1.94297e-20	up	1.6742	up	1.09094e-06	up
RrubChr4G00090900	eukaryotic peptide chain release factor subunit 1-3-like [Sesamum indicum]	6.57342	7.34451	8.4492	15.8059	17.9076	16.3231	58.5913	22.8428	31.5421	-2.33657	3.43384e-20	down	-1.17496	down	2.02501e-05	down
RrubChr8G00198080	Serine/threonine protein kinase [Handroanthus impetiginosus]	10.8327	12.4057	15.0602	1.60945	2.75985	5.12325	0	0	0	16.962	4.44702e-20	up	14.9495	up	0.00735178	up
RrubChr7G00180370	protein POLLENLESS 3-LIKE 2 [Sesamum indicum]	40.1657	11.7598	17.0417	8.62912	7.78065	1.37071	0	0	0	17.8106	4.47803e-20	up	15.855	up	0.0361294	up
RrubChr5G00135310	leucine-rich repeat receptor-like tyrosine-protein kinase PXC3 [Sesamum indicum]	6.2948	7.80615	7.93437	3.02844	4.84464	1.52412	0.471868	0.103128	0.209371	4.81214	6.99742e-20	up	3.58263	up	0.0250908	up
RrubChr2G00030520	Serine/threonine protein kinase [Handroanthus impetiginosus]	13.0864	5.07697	9.14536	3.44849	1.45504	0.635366	0.204124	0.060827	0.173057	5.96226	7.97381e-20	up	3.66057	up	0.00655369	up
RrubChr5G00119960	superoxide dismutase [Fe], chloroplastic [Sesamum indicum]	71.2776	100.686	74.5881	27.6414	16.8253	31.7964	4.11379	4.5901	2.4098	4.47148	9.02302e-20	up	2.77865	up	0.00211061	up
RrubChr2G00029710	Serine/threonine protein kinase [Handroanthus impetiginosus]	10.4528	11.6891	10.6474	14.7709	27.0833	30.255	80.7395	43.1333	79.4649	-2.63258	1.31418e-19	down	-1.49562	down	0.025742	down
RrubChr7G00186590	NAC domain-containing protein 79 [Sesamum indicum]	0.174561	0.079877	0.332188	4.00873	3.33316	5.19349	10.0954	10.2285	44.4728	-6.78734	1.38339e-19	down	-2.36991	down	2.27371e-09	down
RrubChr7G00179250	Non-specific serine/threonine protein kinase [Handroanthus impetiginosus]	0.283603	0.21846	0.369339	1.47487	1.88547	1.70145	6.22055	6.36829	2.6636	-4.12956	1.74476e-19	down	-1.59132	down	4.48133e-06	down
RrubChr9G00213230	hypothetical protein CDL12_07518 [Handroanthus impetiginosus]	1.2016	1.53443	1.87944	4.9661	3.55282	3.59195	17.2575	13.1076	8.5936	-3.0774	1.81135e-19	down	-1.68565	down	0.0298093	down
RrubChr1G00009150	L-ascorbate peroxidase [Handroanthus impetiginosus]	2.00592	0.906129	1.278	5.64006	19.7588	8.75227	47.6538	12.4437	30.4616	-4.43382	1.82367e-19	down	-1.40693	down	2.01177e-05	down
RrubChr4G00091070	ethylene-responsive transcription factor ABR1-like [Sesamum indicum]	0.201898	0.470019	0.080061	1.89914	2.42216	4.95389	14.4656	11.7281	14.7351	-5.76629	1.86532e-19	down	-2.14167	down	0.000525331	down
RrubChr7G00167300	superoxide dismutase [Cu-Zn] [Chenopodium quinoa]	8.86302	12.1416	4.24151	40.0007	27.9428	40.0073	267.329	100.439	136.924	-4.32127	2.50783e-19	down	-2.22503	down	0.000943143	down
RrubChr3G00065460	PREDICTED: inactive rhomboid protein 1 [Erythranthe guttata]	2.12867	2.99567	1.69976	10.0875	7.50641	11.7715	31.4085	21.2794	41.6507	-3.78914	2.82932e-19	down	-1.68373	down	0.000211657	down
RrubChr12G00283100	21 kDa protein-like [Olea europaea var. sylvestris]	1594.61	3344.09	1535.91	649.254	517.847	914.401	82.3386	14.0263	32.0425	5.65599	3.38479e-19	up	4.01882	up	0.0128983	up
RrubChr9G00215650	serine/arginine-rich splicing factor SR45a [Sesamum indicum]	5.6858	5.09382	8.52335	60.6112	47.264	32.0454	61.1832	108.642	140.933	-4.0089	3.46736e-19	down	-1.15118	down	1.4654e-17	down
RrubChr6G00156000	serine carboxypeptidase-like 34 [Sesamum indicum]	25.6979	38.9124	60.9507	13.8407	12.3664	14.5338	1.73378	1.62349	0.674792	4.96073	3.57253e-19	up	3.33689	up	0.000684694	up
RrubChr9G00219880	Alanine-glyoxylate aminotransferase AGT1 [Handroanthus impetiginosus]	62.4418	59.4783	52.4814	320.61	120.5	253.654	488.152	449.019	791.737	-3.30938	3.72478e-19	down	-1.31527	down	0.000122357	down
RrubChr6G00146420	Zn-finger protein [Handroanthus impetiginosus]	0.825903	0.622677	1.12536	6.71241	3.93368	3.6435	17.4454	9.06924	34.0598	-4.55666	3.85464e-19	down	-2.08375	down	1.04799e-07	down
RrubChr6G00151670	uncharacterized protein LOC105168623 [Sesamum indicum]	28.0903	31.5709	39.691	10.3671	7.85213	7.117	1.61002	1.15902	2.29039	4.29551	5.1284e-19	up	2.32415	up	1.32458e-09	up
RrubChr3G00070340	7-deoxyloganetic acid glucosyltransferase [Artemisia annua]	1.04663	1.78479	1.94723	4.20403	3.41204	5.33561	11.9808	10.0194	11.7967	-2.82222	5.23924e-19	down	-1.38376	down	0.00809237	down
RrubChr11G00268380	glucan endo-1,3-beta-glucosidase-like [Sesamum indicum]	512.459	200.462	177.634	14.8112	15.5843	42.3059	3.77935	4.00341	0.853873	6.68809	6.74603e-19	up	3.07344	up	1.66379e-06	up
RrubChr2G00042610	cytochrome P450 78A5 [Sesamum indicum]	0.914767	1.25755	1.05345	6.61428	2.90344	3.28597	9.74033	15.187	14.8949	-3.62586	1.07263e-18	down	-1.63701	down	0.000874943	down
RrubChr12G00299910	PREDICTED: hydrophobic protein RCI2B-like [Erythranthe guttata]	3.06395	5.25443	2.71741	17.5195	7.07789	11.7105	96.7644	61.9146	230.347	-5.13961	1.68888e-18	down	-3.42151	down	0.0394761	down
RrubChr1G00006310	hypothetical protein CDL12_14827 [Handroanthus impetiginosus]	18.8619	13.6375	26.1424	9.07799	10.4667	2.54292	1.59961	0.386802	0.772628	4.40969	3.45397e-18	up	3.001	up	0.0333741	up
RrubChr4G00088670	glucan endo-1,3-beta-glucosidase, acidic-like [Sesamum indicum]	217.976	108.398	38.801	19.9302	47.4943	4.91184	0.425652	0	0.251029	9.0759	3.56988e-18	up	6.7401	up	0.0156977	up
RrubChr3G00064550	uncharacterized protein LOC105163461 [Sesamum indicum]	16.3612	15.1705	32.5674	56.3537	101.965	104.23	158.674	186.842	189.87	-3.0622	3.63411e-18	down	-1.02799	down	3.97474e-06	down
RrubChr1G00011180	major allergen Pru ar 1-like [Sesamum indicum]	221.016	329.472	165.639	38.5214	35.9151	101.202	14.4867	3.61041	7.88774	4.78447	5.00223e-18	up	2.75687	up	0.00958746	up
RrubChr11G00265710	C-4 sterol methyl oxidase [Handroanthus impetiginosus]	19.2211	16.9335	20.1807	7.13736	8.92093	4.48827	3.48286	1.59914	2.08799	2.974	8.03174e-18	up	1.51886	up	2.17506e-05	up
RrubChr12G00304530	Beta, beta-carotene 15,15'-dioxygenase [Handroanthus impetiginosus]	17.6301	11.0023	33.9706	83.2994	76.4924	57.0535	217.51	169.762	152.834	-3.10894	8.08204e-18	down	-1.31658	down	5.27099e-05	down
RrubChr4G00091720	prolyl endopeptidase [Sesamum indicum]	38.5199	21.2189	29.5916	9.97774	12.7423	9.79475	3.58891	1.71746	1.67767	3.67702	8.56267e-18	up	2.21896	up	0.00019723	up
RrubChr7G00180260	PREDICTED: uncharacterized protein LOC105961154 [Erythranthe guttata]	37.0422	48.9506	51.5552	115.748	96.7224	116.669	287.129	155.615	281.285	-2.39611	9.00076e-18	down	-1.13735	down	0.000161442	down
RrubChr12G00283270	Microtubule-associated protein essential for anaphase spindle elongation [Handroanthus impetiginosus]	8.19325	3.12055	9.17172	0.964901	2.68697	0.484519	0	0	0	16.0593	3.03849e-17	up	13.7511	up	0.00519545	up
RrubChr7G00185050	Glucan endo-1,3-beta-D-glucosidase [Handroanthus impetiginosus]	37.6132	21.9468	60.2174	7.87909	8.34921	0.27274	0.542365	0.414162	0.038285	6.91172	3.88799e-17	up	4.05199	up	0.0103004	up
RrubChr2G00041900	PLASMODESMATA CALLOSE-BINDING PROTEIN 3 [Sesamum indicum]	569.929	326.644	599.544	222.61	223.149	91.9767	52.5489	44.8287	42.1266	3.42284	5.18068e-17	up	1.94659	up	0.00215415	up
RrubChr8G00193810	RNA-binding translational regulator IRP (aconitase superfamily) [Handroanthus impetiginosus]	133.267	108.064	166.327	61.551	64.7898	65.8912	28.2752	18.4452	21.681	2.57526	5.31761e-17	up	1.49075	up	0.000653947	up
RrubChr5G00124350	beta-ketoacyl-ACP synthase I [Perilla frutescens]	56.6329	41.8976	61.4469	18.6881	30.8714	17.2221	11.1735	5.46358	5.88599	2.82839	6.49634e-17	up	1.56805	up	0.000251253	up
RrubChr12G00303410	glutathione transferase GST 23-like [Sesamum indicum]	0.125951	0.235448	0.217135	0.938333	0.706266	1.3867	3.43291	2.10694	3.97663	-4.03995	6.91061e-17	down	-1.65049	down	0.0122771	down
RrubChr7G00168590	PREDICTED: bifunctional epoxide hydrolase 2-like [Erythranthe guttata]	0.046126	0.063733	0.259576	1.44718	2.81936	1.88466	7.32485	3.10392	7.33693	-5.58763	1.11094e-16	down	-1.53015	down	4.09122e-05	down
RrubChr10G00244300	mpv17-like protein isoform X2 [Sesamum indicum]	23.4508	31.9631	18.4565	79.5378	66.3749	92.5353	237.905	121.81	223.173	-2.98015	2.23942e-16	down	-1.28955	down	0.000309114	down
RrubChr12G00293150	2,3-bisphosphoglycerate-independent phosphoglycerate mutase [Sesamum indicum]	177.046	149.777	213.342	73.2305	72.1375	73.4139	48.052	26.4361	31.8312	2.345	4.20526e-16	up	1.04109	up	3.9303e-06	up
RrubChr6G00154410	acidic endochitinase SE2-like [Sesamum indicum]	107.011	531.915	286.37	2006.1	2700.73	481.055	6563.02	6939.02	10757.7	-4.71251	4.22745e-16	down	-2.22535	down	0.00388029	down
RrubChr7G00173120	DNA replication licensing factor, MCM6 component [Handroanthus impetiginosus]	4.5309	2.83728	5.46727	1.248	1.09099	0.713564	0.383938	0.162966	0.11204	4.28383	5.4333e-16	up	2.21179	up	1.14608e-06	up
RrubChr4G00088720	glucan endo-1,3-beta-glucosidase, acidic-like [Sesamum indicum]	157.203	191.5	84.5969	8.87387	9.25137	21.1641	2.05578	3.67305	0.807836	6.05067	6.64205e-16	up	2.58751	up	1.06353e-07	up
RrubChr9G00213700	U-box domain-containing protein 9 [Sesamum indicum]	8.99935	5.67795	9.39611	13.1946	28.7195	30.8198	44.9695	53.2901	53.063	-2.65212	7.26668e-16	down	-1.05693	down	0.00242357	down
RrubChr12G00291980	hypothetical protein CDL12_12392 [Handroanthus impetiginosus]	18.2372	7.77324	20.4711	1.85073	0.960254	2.75073	0	0	0.078677	9.2065	7.28908e-16	up	6.14344	up	8.72655e-05	up
RrubChr1G00010220	galactinol synthase 2 [Salvia miltiorrhiza]	24.7583	22.3648	28.3108	169.286	116.526	85.689	221.005	197.599	514.617	-3.62894	9.7675e-16	down	-1.32886	down	1.89231e-12	down
RrubChr6G00148200	glucan endo-1,3-beta-glucosidase 14-like [Sesamum indicum]	7.49959	9.41994	11.3494	15.378	22.6297	19.0615	79.2635	58.9661	31.3512	-2.58468	1.02966e-15	down	-1.57119	down	0.00469297	down
RrubChr3G00075440	17.4 kDa class III heat shock protein [Sesamum indicum]	1.58115	0.635606	0.969473	3.93131	8.89438	1.7987	20.6267	18.1424	55.2542	-4.8831	1.27386e-15	down	-2.68464	down	0.0430779	down
RrubChr7G00182740	cytochrome P450 CYP81Q43 [Salvia miltiorrhiza]	10.1518	15.7721	25.605	29.5242	57.067	79.0503	118.382	132.586	108.515	-2.80247	2.38626e-15	down	-1.11786	down	0.00389491	down
RrubChr9G00227910	cation/H(+) antiporter 18 [Sesamum indicum]	30.5815	58.9683	25.7704	15.0745	11.7378	10.481	0.817983	0.626421	1.55411	5.26526	2.38626e-15	up	3.6366	up	0.00342836	up
RrubChr12G00298980	calreticulin isoform X1 [Helianthus annuus]	191.459	157.402	203.936	72.0252	94.4855	50.1113	39.2436	16.7742	26.0606	2.75167	2.82954e-15	up	1.4001	up	2.67541e-06	up
RrubChr4G00107560	PREDICTED: dehydration-responsive element-binding protein 1E-like [Erythranthe guttata]	0.092962	0	0	0.114685	0.645692	3.36652	9.64936	9.22838	14.6886	-8.49616	3.14901e-15	down	-3.02389	down	0.0481992	down
RrubChr12G00284840	Kinesin (SMY1 subfamily) [Handroanthus impetiginosus]	4.63149	1.8043	4.15663	0.494229	0.895238	0.072689	0	0.018567	0	9.15608	4.0097e-15	up	6.29921	up	0.00298527	up
RrubChr1G00003080	delta(24)-sterol reductase [Olea europaea var. sylvestris]	100.748	86.4142	65.9336	36.9929	37.7461	23.7831	9.60101	2.54917	4.64165	3.91385	4.22458e-15	up	2.55269	up	0.00051787	up
RrubChr9G00230180	Glucan endo-1,3-beta-D-glucosidase [Handroanthus impetiginosus]	5.29843	7.11124	10.9998	18.4256	17.3227	29.792	54.4788	70.0336	110.879	-3.32989	5.41022e-15	down	-1.8446	down	0.00319079	down
RrubChr10G00237450	thymidine kinase [Sesamum indicum]	34.0093	23.3655	28.2161	8.41313	15.9313	5.11761	1.34459	1.80243	0.902776	4.40154	5.71118e-15	up	2.86294	up	0.00466618	up
RrubChr3G00068410	histone H2A.1 [Sesamum indicum]	170.883	53.1104	47.4949	17.6376	15.2925	3.35972	2.24691	0.328605	1.27061	6.14134	8.42804e-15	up	3.23809	up	0.000444786	up
RrubChr4G00101620	high mobility group B protein 7 [Sesamum indicum]	8.91459	5.43497	8.54659	1.31279	2.95175	0.29794	0	0	0	16.2198	8.59279e-15	up	13.8926	up	0.014536	up
RrubChr6G00153990	hypothetical protein CICLE_v10004755mg [Citrus clementina]	457.867	369.131	594.714	159.991	201.001	101.252	61.6438	45.613	23.8615	3.43869	8.62789e-15	up	1.81779	up	2.31741e-07	up
RrubChr12G00287320	fructose-bisphosphate aldolase 2, chloroplastic isoform X2 [Prunus persica]	328.32	149.166	94.7592	665.93	455.073	1343.48	4312	2388.77	7266.39	-4.60926	8.66334e-15	down	-2.50268	down	0.00659415	down
RrubChr4G00097820	homeobox-leucine zipper protein HAT5-like [Sesamum indicum]	8.6246	7.28495	11.8547	40.0112	35.392	20.8732	93.0675	32.0107	88.5484	-2.94379	1.17562e-14	down	-1.14984	down	7.0838e-07	down
RrubChr1G00013850	vacuolar iron transporter homolog 2-like [Sesamum indicum]	7.73869	19.1389	9.10658	2.44034	1.69422	0.801371	0	0	0	16.872	2.06946e-14	up	14.0061	up	0.000122721	up
RrubChr3G00077150	Nucleoside phosphatase [Handroanthus impetiginosus]	130.886	122.588	183.904	31.7959	44.7734	22.0729	11.5056	1.85605	2.13856	4.81852	2.84752e-14	up	2.66992	up	6.30511e-13	up
RrubChr8G00205740	Na+/dicarboxylate, Na+/tricarboxylate and phosphate transporter [Handroanthus impetiginosus]	0.483111	2.81012	1.16728	8.75026	6.62009	10.5142	35.5417	31.5175	47.4021	-4.68151	2.95354e-14	down	-2.1447	down	0.00280401	down
RrubChr8G00212020	light-regulated protein-like [Sesamum indicum]	206.144	382.43	340.151	1132.87	1067.95	842.948	24.7251	5.80654	16.8251	4.29361	2.9989e-14	up	6.00615	up	1.61706e-06	down
RrubChr6G00152160	transcription factor MYB1R1 [Sesamum indicum]	19.2305	31.7196	37.8244	77.1377	64.2255	54.8575	159.426	130.826	191.824	-2.44104	3.20148e-14	down	-1.29678	down	0.00243306	down
RrubChr3G00073030	malate dehydrogenase, chloroplastic-like [Sesamum indicum]	22.0364	7.39068	10.2099	2.30386	2.5639	4.2276	0.588282	0.303647	0.22302	5.1518	3.43643e-14	up	3.02815	up	0.00702294	up
RrubChr9G00231680	uncharacterized protein LOC105164832 [Sesamum indicum]	668.491	1112.16	989.468	524.248	384.477	247.645	152.146	103.847	115.348	2.89913	3.64426e-14	up	1.63878	up	0.00625075	up
RrubChr5G00121830	UDP-glycosyltransferase 89A2 [Sesamum indicum]	5.32461	4.52293	5.97171	9.4035	16.7446	10.8607	28.9305	29.0329	47.6409	-2.73891	3.70036e-14	down	-1.51273	down	0.00218576	down
RrubChr4G00088860	RNA polymerase, 25-kDa subunit (common to polymerases I, II and III) [Handroanthus impetiginosus]	33.3607	42.8402	36.7855	16.5105	18.5825	5.476	3.45033	2.83074	1.19642	3.91745	3.7741e-14	up	2.43975	up	0.00790937	up
RrubChr12G00305080	cytokinin dehydrogenase 6 isoform X2 [Sesamum indicum]	2.20892	2.914	2.67025	7.63483	10.4381	14.8927	18.1662	19.5378	37.8993	-3.27816	3.95981e-14	down	-1.19749	down	2.94456e-05	down
RrubChr6G00150380	unnamed protein product [Coffea canephora]	171.251	233.516	201.672	61.4662	79.9764	58.4933	33.3806	10.2496	11.863	3.44998	4.33201e-14	up	1.84916	up	5.36925e-08	up
RrubChr11G00270570	uncharacterized protein LOC105163262 isoform X1 [Sesamum indicum]	8.00273	4.21462	7.68146	1.6055	1.24151	0.187917	0	0	0	16.0174	5.02841e-14	up	13.3044	up	0.0042847	up
RrubChr5G00122400	hypothetical protein EUGRSUZ_J02062, partial [Eucalyptus grandis]	97.9746	28.9104	30.1782	5.53582	4.91912	2.65303	1.06706	0.254832	0.144152	6.74328	5.13387e-14	up	3.16045	up	1.54411e-06	up
RrubChr5G00129740	hypothetical protein CDL12_16471 [Handroanthus impetiginosus]	0	0	0	0.304779	3.69799	0.655466	2.83753	6.34137	12.8222	-16.1623	5.35477e-14	down	-2.23972	down	0.000372429	down
RrubChr2G00046960	alpha carbonic anhydrase 1, chloroplastic-like isoform X1 [Sesamum indicum]	45.8553	40.9768	85.1804	24.3941	27.0794	11.1268	6.52222	5.57409	4.37819	3.38421	6.10027e-14	up	1.92593	up	0.00387467	up
RrubChr9G00216550	(-)-isopiperitenol dehydrogenase [Mentha canadensis]	293.114	315.345	187.653	86.0988	93.5344	57.3848	5.35331	2.22315	0.184248	6.68064	7.72003e-14	up	4.93267	up	2.40627e-05	up
RrubChr7G00180580	G2/mitotic-specific cyclin-2 isoform X2 [Sesamum indicum]	5.66291	2.41032	6.70578	1.38713	1.53837	0.215301	0	0	0	15.5882	8.18086e-14	up	13.3539	up	0.0262493	up
RrubChr1G00027060	Cytochrome P450 CYP2 subfamily [Handroanthus impetiginosus]	0.145312	0.112273	0.230809	1.31352	1.6332	0.569222	2.78388	1.64153	3.90048	-4.09149	1.04639e-13	down	-1.24369	down	0.00189379	down
RrubChr6G00152570	WAT1-related protein At3g28050-like [Olea europaea var. sylvestris]	3.96105	2.97711	6.2967	0.991583	1.0025	0.392427	0	0	0	15.429	1.14957e-13	up	12.9577	up	0.000145527	up
RrubChr11G00274230	probable galactinol--sucrose galactosyltransferase 6 [Sesamum indicum]	143.373	150.609	176.261	378.965	483.466	624.261	887.395	958.807	1877.77	-2.98536	1.21607e-13	down	-1.32473	down	3.96376e-06	down
RrubChr2G00054210	digalactosyldiacylglycerol synthase 1, chloroplastic [Sesamum indicum]	6.13901	4.94739	11.5212	26.1768	18.8645	17.6347	44.3146	40.0213	61.1001	-2.6855	1.57304e-13	down	-1.2144	down	0.000419408	down
RrubChr4G00110590	mitotic spindle checkpoint protein MAD2 [Sesamum indicum]	7.92958	4.65422	5.79339	0.296392	1.68748	0.575265	0	0	0	15.9026	1.82253e-13	up	13.0584	up	0.00106644	up
RrubChr4G00106170	cactin, partial [Sesamum indicum]	0.622718	0.205415	0.884446	2.99792	5.57446	1.91872	9.99026	7.41107	6.72074	-3.81611	2.13522e-13	down	-1.20119	down	0.00483703	down
RrubChr6G00162020	Prohibitin-like protein [Handroanthus impetiginosus]	50.5135	39.9124	68.2601	19.0888	19.4296	15.8044	11.6021	5.2163	6.70879	2.75378	2.16102e-13	up	1.20723	up	2.36296e-07	up
RrubChr2G00038710	acyl-protein thioesterase 1 homolog 1 [Sesamum indicum]	0	0	0	0.429545	0.435648	0.64925	3.00173	2.97343	2.26414	-14.7453	2.22293e-13	down	-2.44373	down	0.00466618	down
RrubChr11G00271310	ABC transporter G family member 14 [Sesamum indicum]	5.21208	6.61935	8.35836	2.65038	2.32193	1.70152	0.554774	0.589019	0.435798	3.676	2.76248e-13	up	2.07896	up	9.64537e-05	up
RrubChr9G00216990	putative membrane protein [Handroanthus impetiginosus]	25.8795	14.755	27.3376	8.11906	8.38178	10.286	3.61118	1.36352	1.54644	3.38175	3.94963e-13	up	2.03833	up	0.00631186	up
RrubChr3G00064440	lanC-like protein GCL2 [Sesamum indicum]	30.5246	20.6438	20.8886	11.6969	9.25121	12.8753	4.25877	2.2819	2.121	3.05642	4.28209e-13	up	1.9653	up	0.0438762	up
RrubChr5G00128910	strigolactone esterase D14 [Sesamum indicum]	40.3637	59.5471	54.6659	12.6165	11.1921	13.8215	219.142	125.301	179.851	-1.76205	5.39435e-13	down	7.38819	down	1.69712e-07	up
RrubChr7G00179060	ATP-dependent 6-phosphofructokinase 5, chloroplastic [Sesamum indicum]	8.24371	9.89055	12.1005	5.59692	5.00006	3.35086	1.5776	0.892534	0.600601	3.29955	5.73532e-13	up	2.18338	up	0.00610582	up
RrubChr7G00180350	hypothetical protein CDL12_28498 [Handroanthus impetiginosus]	5.03771	6.52325	5.90877	12.8672	19.6492	16.1332	27.2115	38.472	35.6945	-2.53682	6.47439e-13	down	-1.05925	down	4.78884e-05	down
RrubChr1G00003410	uncharacterized protein LOC105175870 [Sesamum indicum]	10.0983	9.2482	13.5019	4.78846	5.28754	2.76276	1.69432	1.13612	1.64025	2.87725	6.89048e-13	up	1.52193	up	0.000182585	up
RrubChr11G00281650	PREDICTED: delta(24)-sterol reductase [Erythranthe guttata]	194.027	158.925	183.962	76.8202	88.3086	58.7699	44.4914	22.0766	31.8123	2.44825	7.11489e-13	up	1.1864	up	8.14713e-07	up
RrubChr5G00132540	hypothetical protein MIMGU_mgv1a001909mg [Erythranthe guttata]	161.073	55.5748	344.313	18.1832	36.8342	44.4002	4.3267	5.90366	2.41496	5.47122	8.01832e-13	up	2.9749	up	0.00185779	up
RrubChr12G00284680	Pectate lyase [Handroanthus impetiginosus]	129.06	56.9227	58.3141	27.5829	17.884	6.76538	4.71153	1.67964	4.67581	4.4643	9.19147e-13	up	2.23868	up	0.000971113	up
RrubChr2G00043090	galactinol--sucrose galactosyltransferase [Sesamum indicum]	7.1003	10.4776	10.6288	2.60259	2.91144	1.62293	36.6134	34.5858	31.4893	-1.86416	1.33835e-12	down	-3.84682	down	2.94413e-07	up
RrubChr9G00226530	Vacuolar sorting protein VPS1, dynamin [Handroanthus impetiginosus]	2.97101	2.62479	1.13321	9.81865	10.7284	7.77119	27.8491	36.4492	21.3141	-3.66936	3.7541e-12	down	-1.59609	down	0.00577674	down
RrubChr10G00246210	CTD small phosphatase-like protein [Sesamum indicum]	22.5014	7.81329	21.847	4.11506	7.34731	0.639167	0.212295	0	0	7.94078	4.00757e-12	up	5.83298	up	0.04533	up
RrubChr10G00251020	hypothetical protein CDL12_04731 [Handroanthus impetiginosus]	2.68807	5.76551	5.62831	7.7676	13.5983	13.9882	36.7287	22.8009	19.1951	-2.48298	6.45607e-12	down	-1.15494	down	0.0485815	down
RrubChr3G00068640	microtubule-binding protein TANGLED [Sesamum indicum]	8.69665	3.00653	10.1413	0.903665	2.99101	0.454336	0.118227	0.059838	0	6.93872	6.61727e-12	up	4.61021	up	0.0201836	up
RrubChr3G00071260	protein transport protein Sec24-like At4g32640 [Sesamum indicum]	5.04228	5.42058	6.57383	3.41964	2.32435	2.00778	0.848515	0.507603	0.278157	3.38192	7.50278e-12	up	2.24588	up	0.013128	up
RrubChr2G00049160	uncharacterized protein At5g02240 [Sesamum indicum]	49.99	33.8346	78.5618	21.5936	32.7704	22.7659	5.13607	5.42305	4.42154	3.43826	8.47295e-12	up	2.36419	up	0.0255726	up
RrubChr7G00179970	chaperonin CPN60, mitochondrial [Sesamum indicum]	20.5439	17.0494	8.63299	3.42218	5.17974	0.730955	0.647152	0.054285	0.256729	5.59229	8.47295e-12	up	3.28397	up	0.00605199	up
RrubChr3G00084550	ABC transporter F family member 5 [Sesamum indicum]	0.864467	0.813113	1.67077	4.81973	2.84963	2.27999	6.37772	5.86709	9.25427	-2.68275	9.39992e-12	down	-1.1116	down	0.00892937	down
RrubChr12G00304800	50S ribosomal protein L1 [Handroanthus impetiginosus]	19.2454	10.3193	34.2815	64.0432	55.9415	28.2209	134.851	122.645	130.971	-2.60512	9.47739e-12	down	-1.3902	down	0.0420825	down
RrubChr6G00156730	pyruvate dehydrogenase E1 component subunit beta-1, mitochondrial-like [Sesamum indicum]	0.467684	2.68432	2.26695	12.5518	8.39621	7.1101	31.8749	28.1163	21.3969	-3.90873	1.02977e-11	down	-1.5364	down	0.00388029	down
RrubChr7G00182980	hypothetical protein CDL12_11428 [Handroanthus impetiginosus]	3246.02	2708.07	5592.41	1179.95	1012.64	1043.05	324.483	313.846	111.153	3.94542	1.03669e-11	up	2.11009	up	5.33754e-07	up
RrubChr7G00173500	Serine/threonine protein kinase [Handroanthus impetiginosus]	6.41428	2.84786	6.08957	20.3486	14.505	7.41549	36.5695	40.7611	90.3972	-3.44965	1.30051e-11	down	-1.98845	down	0.0269386	down
RrubChr6G00144440	Flavonol reductase/cinnamoyl-CoA reductase [Handroanthus impetiginosus]	359.207	127.228	224.271	52.8196	115.355	6.54174	19.1176	5.33933	3.00406	4.6938	1.32191e-11	up	2.66956	up	0.0445908	up
RrubChr2G00051540	uncharacterized protein LOC111386127 isoform X1 [Olea europaea var. sylvestris]	1.08104	1.03193	3.66241	16.0836	7.78636	4.43754	17.6385	25.5881	45.571	-3.94253	1.35306e-11	down	-1.64933	down	0.00528984	down
RrubChr6G00148950	uncharacterized protein LOC105170099 [Sesamum indicum]	99.165	80.1314	105.678	36.2513	45.3682	21.3106	16.7641	9.54317	5.03052	3.18486	1.46311e-11	up	1.71569	up	8.64077e-06	up
RrubChr3G00084030	cytochrome P450 CYP84A61 [Salvia miltiorrhiza]	23.2505	28.2213	44.8631	10.9034	16.9007	17.4113	3.28116	1.05401	0.530941	4.30722	1.47538e-11	up	3.21597	up	0.0463113	up
RrubChr5G00132560	PREDICTED: uncharacterized protein LOC105956163 [Erythranthe guttata]	8.16852	69.3177	29.8583	2.67896	6.99485	2.29995	0.935977	0.768489	0.326973	5.7236	1.50204e-11	up	2.5593	up	0.000171737	up
RrubChr12G00306030	hypothetical protein CDL12_06902 [Handroanthus impetiginosus]	145.498	57.7296	155.347	34.7677	30.6713	17.9286	14.3926	8.99355	9.9705	3.42623	1.7561e-11	up	1.32151	up	2.68361e-05	up
RrubChr1G00023070	lipid transfer protein 2 [Salvia miltiorrhiza]	0.350476	1.44321	0.48417	4.73978	9.59085	7.53821	37.5934	6.4599	26.3347	-4.94958	1.8378e-11	down	-1.68645	down	0.000340382	down
RrubChr8G00204310	uncharacterized protein LOC105155212 [Sesamum indicum]	47.8402	26.9642	21.5879	10.3846	7.51834	1.92076	0.246167	0.395595	0	7.23074	2.12282e-11	up	4.94904	up	0.00301869	up
RrubChr1G00002200	probable LRR receptor-like serine/threonine-protein kinase At4g20940 [Sesamum indicum]	32.2364	20.8799	31.1116	16.1394	15.2558	9.30621	4.95832	1.57691	1.41068	3.40601	2.2881e-11	up	2.35679	up	0.00773442	up
RrubChr12G00286510	PREDICTED: dirigent protein 11-like [Erythranthe guttata]	205.667	672.459	290.456	111.866	177.263	34.3688	29.814	20.3064	14.3388	4.18023	2.63e-11	up	2.3273	up	0.0179902	up
RrubChr10G00249480	type IV inositol polyphosphate 5-phosphatase 3 isoform X2 [Sesamum indicum]	2.50907	1.17614	4.62968	12.3205	13.5325	6.39063	21.2524	18.7388	26.6942	-3.0036	3.02984e-11	down	-1.04836	down	0.00127588	down
RrubChr1G00001020	mechanosensitive ion channel protein 2, chloroplastic-like [Sesamum indicum]	7.93674	16.4792	14.6487	29.9358	29.0745	20.0639	64.9023	101.043	98.3308	-2.75811	3.29415e-11	down	-1.74077	down	0.0326069	down
RrubChr6G00153310	beta-fructofuranosidase, soluble isoenzyme I-like [Sesamum indicum]	22.2043	46.1731	42.4473	11.889	14.4653	9.35082	176.266	185.683	230.884	-2.41935	3.43758e-11	down	-4.05342	down	0.000153633	up
RrubChr7G00165530	Beta-galactosidase [Handroanthus impetiginosus]	17.1913	18.6488	32.0065	8.46233	9.96457	1.74325	2.12718	0.645463	0.278034	4.47508	3.46947e-11	up	2.72502	up	0.0166318	up
RrubChr2G00050960	probable acetyltransferase NATA1-like [Sesamum indicum]	216.14	203.489	198.599	722.089	506.904	687.753	1303.63	911.898	2762.79	-3.00945	3.76518e-11	down	-1.377	down	3.08872e-06	down
RrubChr11G00272340	uncharacterized protein LOC111402871 [Olea europaea var. sylvestris]	2.83651	2.99165	1.32934	6.9642	4.09272	16.0481	27.6388	18.0956	66.474	-3.97058	4.78561e-11	down	-2.04955	down	0.0371185	down
RrubChr10G00249270	Multicopper oxidase [Handroanthus impetiginosus]	5.32127	62.6709	9.61811	1.00579	1.30399	5.40429	0.107771	0	0.139995	8.29113	6.15277e-11	up	4.96044	up	0.0112262	up
RrubChr11G00267040	uncharacterized protein LOC105173465 isoform X1 [Sesamum indicum]	5.30304	1.54883	4.70205	1.1136	0.349357	0.664304	0	0	0	15.2331	6.31092e-11	up	12.7917	up	0.0188769	up
RrubChr12G00284730	hypothetical protein CDL12_15322 [Handroanthus impetiginosus]	0.231589	0.485784	0.022265	2.56169	2.38953	2.30922	16.5456	6.48629	16.2702	-5.73164	8.89677e-11	down	-2.43648	down	0.0247498	down
RrubChr11G00279440	WD repeat and HMG-box DNA-binding protein 1 [Sesamum indicum]	3.68324	3.5452	3.87366	0.684605	2.19291	0.824402	0.066925	0	0	7.37407	9.90296e-11	up	5.78958	up	0.0184584	up
RrubChr2G00029530	putative wall-associated receptor kinase-like 16 [Olea europaea var. sylvestris]	2.24696	2.93351	2.72233	1.14212	0.981729	0.498661	0	0	0.028693	8.10552	1.06347e-10	up	6.5141	up	0.00628618	up
RrubChr1G00005670	Serine/threonine protein kinase [Handroanthus impetiginosus]	3.55793	6.04654	2.32716	17.6623	7.26884	10.3717	34.5611	30.046	22.4486	-2.86715	1.06921e-10	down	-1.30215	down	0.0448806	down
RrubChr7G00186650	expansin-A10 [Sesamum indicum]	139.037	273.256	89.5708	42.9309	45.5481	57.0257	17.1425	4.91222	6.95292	4.11279	1.39408e-10	up	2.32656	up	0.00651516	up
RrubChr12G00305470	PREDICTED: protein ASPARTIC PROTEASE IN GUARD CELL 2 [Erythranthe guttata]	658.732	641.082	1359.42	436.123	429.302	103.038	100.312	97.266	48.6475	3.43296	1.44363e-10	up	1.97572	up	0.0389772	up
RrubChr3G00057740	hypothetical protein CDL12_03636 [Handroanthus impetiginosus]	3.30592	4.30176	5.88447	16.1607	7.98242	8.91624	0.68867	0.264791	0.228828	3.51247	1.61503e-10	up	4.8054	up	0.0104666	down
RrubChr3G00065750	Tubulin beta-8 chain [Actinidia chinensis var. chinensis]	162.165	124.322	128.76	90.085	58.9932	52.2012	28.0494	10.7232	20.2199	2.81537	1.81163e-10	up	1.7706	up	0.0202173	up
RrubChr12G00288850	hypothetical protein CDL12_26399 [Handroanthus impetiginosus]	30.8318	63.2369	90.8635	119.719	170.002	97.1569	2.62222	4.07675	1.61976	4.47449	2.2513e-10	up	5.53937	up	0.0440519	down
RrubChr10G00254190	syntaxin-112-like [Dorcoceras hygrometricum]	9.53743	4.72901	7.55695	2.06304	2.52948	0.708795	0	0	0.076699	8.15245	2.74308e-10	up	6.111	up	0.00943159	up
RrubChr5G00117850	21 kDa protein [Dorcoceras hygrometricum]	15.8449	36.0097	25.4582	5.98778	2.84072	5.11621	0	0.131751	0	9.19675	3.17745e-10	up	6.72576	up	0.00232464	up
RrubChr9G00233440	glycine dehydrogenase (decarboxylating), mitochondrial [Sesamum indicum]	9.51648	17.3732	15.777	5.13033	5.28082	3.79204	1.17001	1.00509	0.290779	4.11294	3.47126e-10	up	2.52604	up	7.73278e-05	up
RrubChr12G00290800	PREDICTED: uncharacterized protein LOC105976094 [Erythranthe guttata]	1.46729	3.94561	1.34307	10.4256	5.50822	12.9839	18.3187	36.3772	42.7206	-3.84993	3.57606e-10	down	-1.75221	down	0.0178498	down
RrubChr2G00041310	verticillium wilt resistance-like protein [Mentha longifolia]	0	0.207009	0	3.11677	1.93845	2.00718	15.4751	11.249	10.9915	-7.50933	4.05534e-10	down	-2.41693	down	0.0377603	down
RrubChr12G00292840	cytochrome P450 CYP71AT87 [Plectranthus barbatus]	5.62295	1.48467	16.665	26.8165	31.103	40.6804	117.939	112.458	172.356	-4.08253	4.76477e-10	down	-2.03024	down	0.0147157	down
RrubChr7G00174770	0	223.313	136.595	447.335	581.441	1129.67	664.755	35.6294	#N/A	#N/A	3.34107	5.90233e-10	up	4.89845	up	0.00204157	down
RrubChr9G00214470	tubulin alpha-3 chain [Sesamum indicum]	245.228	354.607	312.807	167.164	123.633	137.965	66.7682	50.6232	34.8676	2.58352	7.15212e-10	up	1.49365	up	0.00852508	up
RrubChr11G00262960	PREDICTED: 4,5-DOPA dioxygenase extradiol-like [Erythranthe guttata]	26.1718	26.8991	34.8232	37.9654	70.7369	106.167	99.0182	195.072	171.59	-2.4055	8.99537e-10	down	-1.11588	down	0.0201551	down
RrubChr10G00254600	aquaporin AQPcic [Sesamum indicum]	73.9506	181.815	68.8287	18.3047	18.853	39.5502	12.5534	3.98446	3.82929	3.99432	9.38014e-10	up	1.91313	up	0.00718078	up
RrubChr1G00007350	hypothetical protein CDL12_10836 [Handroanthus impetiginosus]	30.1171	16.233	26.7022	105.913	57.7853	125.153	120.164	227.904	585.386	-3.67558	9.57832e-10	down	-1.69225	down	0.000119146	down
RrubChr9G00231570	hypothetical protein CDL12_14865 [Handroanthus impetiginosus]	3.11019	1.25871	3.86114	0.832315	0.921252	0.240789	0.072479	0.019916	0	6.47694	1.24083e-09	up	4.43196	up	0.0215501	up
RrubChr9G00218260	neutral/alkaline invertase 3, chloroplastic [Sesamum indicum]	4.28453	4.32322	5.0406	8.82608	13.0035	7.40451	37.7589	9.34497	18.0853	-2.2559	1.45452e-09	down	-1.15698	down	0.00103207	down
RrubChr1G00005880	PREDICTED: benzyl alcohol O-benzoyltransferase-like [Erythranthe guttata]	2.25151	0.994162	3.89147	20.2199	14.7083	26.6805	0	0	0	14.5381	1.88299e-09	up	17.6478	up	1.28644e-07	down
RrubChr6G00159770	Ras-related small GTPase, Rho type [Handroanthus impetiginosus]	39.2642	32.8435	14.4563	15.255	3.01885	4.27369	2.57746	0.380452	0.566504	4.61831	2.95237e-09	up	2.67752	up	0.0488274	up
RrubChr2G00045550	Galactokinase [Handroanthus impetiginosus]	5.73123	3.60996	7.57438	2.072	3.39668	1.97682	0.850812	0.527334	0.299023	3.33425	4.02476e-09	up	2.15034	up	0.0225522	up
RrubChr1G00009640	Histone 2A [Handroanthus impetiginosus]	424.733	186.506	221.508	115.369	106.976	48.4068	44.062	11.2969	17.0446	3.52375	4.18398e-09	up	1.90284	up	0.0046043	up
RrubChr11G00270460	ent-copalyl diphosphate synthase [Isodon eriocalyx]	2.41753	4.07431	6.80685	1.03774	1.40452	0.49951	0.146637	0.032764	0	6.21195	5.72907e-09	up	4.03542	up	0.00157514	up
RrubChr12G00290160	0	398.486	845.912	607.516	263.776	331.231	128.539	77.7675	62.4037	25.2174	3.48509	6.4003e-09	up	2.12923	up	0.0109913	up
RrubChr10G00239530	PREDICTED: actin-related protein 4 [Erythranthe guttata]	5.65235	6.67017	6.05519	2.52694	4.16651	2.19875	1.36578	0.661708	0.697613	2.75357	8.2263e-09	up	1.70623	up	0.0402903	up
RrubChr9G00228350	DNA primase small subunit [Sesamum indicum]	3.4274	1.77553	3.65343	0.96529	0.675534	0.466394	0.065464	0	0	7.07987	9.19319e-09	up	5.00849	up	0.00342325	up
RrubChr10G00238550	axial regulator YABBY 1 [Sesamum indicum]	59.5768	21.4475	28.8045	10.304	15.2985	6.68232	4.14697	1.23782	0.788129	4.15316	9.20209e-09	up	2.38683	up	0.00464295	up
RrubChr9G00217420	PREDICTED: high affinity nitrate transporter 2.4-like [Erythranthe guttata]	5.93211	14.9087	8.20759	2.46001	2.78015	2.91654	0.274689	0	0.154322	6.0813	9.54981e-09	up	4.2489	up	0.00424868	up
RrubChr2G00029060	probable LRR receptor-like serine/threonine-protein kinase IRK isoform X1 [Sesamum indicum]	12.0202	10.724	8.37535	5.7996	6.16122	3.58376	1.67254	0.851891	1.58946	2.91924	1.29369e-08	up	1.91784	up	0.0313352	up
RrubChr7G00180950	hypothetical protein CDL12_14054 [Handroanthus impetiginosus]	7.52987	9.41884	6.98592	3.87243	2.85634	2.50155	0.562669	0.390232	0.647153	3.90291	1.73356e-08	up	2.52826	up	0.039623	up
RrubChr3G00071690	lipase 3 [Sesamum indicum]	2.19832	2.10525	3.31331	4.61412	7.39483	3.7303	9.04454	11.6056	20.5229	-2.43443	2.1603e-08	down	-1.38733	down	0.0292951	down
RrubChr8G00203700	probable galactinol--sucrose galactosyltransferase 1 [Sesamum indicum]	10.2307	3.65605	11.3623	1.31356	3.68547	0.46398	0.248704	0	0.124965	6.07833	2.94269e-08	up	3.86986	up	0.0159266	up
RrubChr7G00185490	probable tRNA (guanine(26)-N(2))-dimethyltransferase 2 isoform X1 [Sesamum indicum]	24.9052	18.5907	17.4412	8.12291	11.2435	10.9111	3.95782	0.928736	1.97405	3.15091	2.97853e-08	up	2.14184	up	0.0430796	up
RrubChr8G00192370	Flavonol reductase/cinnamoyl-CoA reductase [Handroanthus impetiginosus]	8.02552	12.3346	11.5097	5.94061	5.23004	3.39152	72.2358	19.8829	39.0686	-2.04137	3.58738e-08	down	-3.17133	down	0.0273435	up
RrubChr7G00185390	Glutathione S-transferase [Handroanthus impetiginosus]	27.6637	49.9879	29.4276	12.2407	13.225	17.4155	6.86145	2.05092	2.95626	3.17345	4.03479e-08	up	1.85319	up	0.033751	up
RrubChr11G00273580	leucine-rich repeat receptor-like protein kinase TDR [Sesamum indicum]	9.8443	11.0036	11.019	7.04615	4.45594	3.4524	2.08148	0.364715	0.598078	3.38789	6.06155e-08	up	2.29641	up	0.0277064	up
RrubChr6G00146240	protein NRT1/ PTR FAMILY 1.2 isoform X1 [Sesamum indicum]	3.19465	8.51793	1.24394	8.6428	17.8039	32.1913	65.7918	30.4326	76.1623	-3.7339	7.1069e-08	down	-1.55574	down	0.0399185	down
RrubChr8G00206090	chaperonin-like RBCX protein 1, chloroplastic [Sesamum indicum]	20.3027	37.131	31.4594	103.967	113.83	78.3679	3.60939	0.772081	0.772081	3.60243	7.62013e-08	up	5.33869	up	1.68753e-06	down
RrubChr3G00066580	S-type anion channel SLAH2 [Sesamum indicum]	0.311912	0.072405	0	2.12935	1.71575	3.04134	6.10864	9.59227	9.59227	-5.86146	1.43725e-07	down	-1.69807	down	0.0145398	down
RrubChr4G00105350	acidic endochitinase-like [Herrania umbratica]	3.98238	1.15219	0.153801	1934.57	1383.44	1599.21	43.2812	42.4147	42.4147	-4.67848	1.53857e-07	down	5.18232	up	7.55796e-29	down
RrubChr1G00013390	Salutaridinol 7-O-acetyltransferase [Handroanthus impetiginosus]	2.66869	6.18599	3.92252	0.91564	0.904389	1.54397	0.195179	0	0	5.74327	3.76331e-07	up	3.81795	up	0.0327518	up
RrubChr3G00070650	auxin transporter-like protein 2 [Sesamum indicum]	7.70221	4.70261	7.19694	1.9078	3.89629	1.47706	0.183875	0	0	6.73611	4.20484e-07	up	5.30737	up	0.0166733	up
RrubChr4G00090480	serine carboxypeptidase-like 42 [Sesamum indicum]	24.047	12.4865	8.89587	5.12519	5.59623	4.14663	2.39134	0.671853	0.671853	3.42428	4.37981e-07	up	1.81287	up	0.00922443	up
RrubChr3G00080330	peroxidase 64 [Sesamum indicum]	9.00277	82.2908	17.6003	4.95913	12.1507	2.93419	1.69352	1.21145	1.21145	5.06027	5.31601e-07	up	2.6186	up	0.0189275	up
RrubChr10G00257320	receptor-like serine/threonine-protein kinase ALE2 isoform X2 [Sesamum indicum]	6.98907	4.6449	7.36891	3.35577	1.93208	1.21338	0.893916	0.084867	0.084867	4.04296	7.72702e-07	up	2.49553	up	0.0118427	up
RrubChr10G00244910	Histone H3.2 [Zea mays]	163.877	58.2314	77.8089	21.2906	34.597	2.48742	3.43741	0	0	6.37442	8.47087e-07	up	4.01328	up	0.0164273	up
RrubChr10G00252950	mitotic checkpoint protein BUB3.1 [Sesamum indicum]	19.6538	11.4156	30.6705	7.54964	10.8039	7.96212	4.31392	1.19566	1.19566	3.0215	8.56404e-07	up	1.79122	up	0.0274647	up
RrubChr11G00277610	protein COBRA-like [Sesamum indicum]	35.3938	32.3565	52.2623	13.1292	17.8415	15.8933	161.132	81.2193	81.2193	-1.32548	9.94106e-07	down	-2.68212	down	6.07921e-05	up
RrubChr6G00147670	UDP-D-apiose/UDP-D-xylose synthase 2 [Sesamum indicum]	147.118	110.304	191.555	56.5574	79.7588	66.701	490.37	260.92	260.92	-1.10871	1.18835e-06	down	-2.25375	down	0.00100296	up
RrubChr12G00303900	uncharacterized protein LOC105170022 [Sesamum indicum]	12.6336	17.2335	13.4637	3.75197	3.78543	4.25071	0.027672	0.498576	0.498576	5.46848	1.30785e-06	up	3.59042	up	2.42882e-05	up
RrubChr1G00012200	putative bifunctional dihydrofolate reductase-thymidylate synthase isoform X1 [Sesamum indicum]	13.0624	12.0169	23.2546	7.57836	7.54483	7.07425	2.94174	2.14351	2.14351	3.0296	1.74905e-06	up	1.90696	up	0.0117392	up
RrubChr12G00304150	uncharacterized protein LOC105168835 [Sesamum indicum]	11.6354	8.74023	14.5649	6.00455	5.90805	2.26128	1.27076	0.47128	0.47128	4.26756	1.9716e-06	up	2.96589	up	0.0261065	up
RrubChr8G00195710	gibberellin 2-beta-dioxygenase 1-like [Sesamum indicum]	12.2286	39.6115	23.6582	43.1424	73.3809	99.7122	82.5282	158.469	158.469	-2.55543	2.35346e-06	down	-1.03735	down	0.0342838	down
RrubChr12G00290650	(6-4)DNA photolyase [Sesamum indicum]	1.26152	1.08712	0.863921	0	0	0	3.73276	4.61489	4.61489	-1.91424	2.3801e-06	down	-15.3007	down	6.12144e-08	up
RrubChr10G00258060	transcription factor bHLH3-like [Sesamum indicum]	1.7656	0.101908	1.773	6.0103	11.0649	3.54534	15.5352	17.6807	17.6807	-3.61166	5.41299e-06	down	-1.10979	down	0.0454468	down
RrubChr10G00254040	0	58.9078	12.6748	52.2586	4.74643	2.28824	2.9899	0	0.097756	0.097756	10.307	6.61261e-06	up	6.68014	up	1.75059e-07	up
RrubChr7G00175070	legumin B-like precursor [Sesamum indicum]	0.098666	0	0	0.809644	2.72795	1.47354	10.4595	20.0739	20.0739	-8.92388	8.44538e-06	down	-3.25744	down	0.00701611	down
RrubChr7G00176730	unnamed protein product [Coffea canephora]	0.574814	0.516999	0.237758	0	0	0	4.897	1.5837	1.5837	-2.74629	1.26432e-05	down	-14.86	down	0.00471232	up
RrubChr1G00002930	PREDICTED: alpha-glucosidase [Erythranthe guttata]	35.6819	57.9019	54.3493	108.745	139.786	54.5309	13.8492	7.86615	7.86615	2.10984	1.33639e-05	up	3.14451	up	0.0379496	down
RrubChr8G00207350	hypothetical protein CDL12_24929 [Handroanthus impetiginosus]	22.387	18.8486	27.1614	9.08798	10.8215	8.10755	4.3247	0.488968	0.488968	3.69817	1.41725e-05	up	2.41054	up	7.16081e-06	up
RrubChr3G00065700	hypothetical protein CDL12_10198 [Handroanthus impetiginosus]	0.146737	0.187286	0	15.2008	25.3972	28.6795	4.33135	2.54578	2.54578	-4.82467	1.46895e-05	down	2.87163	up	5.25277e-14	down
RrubChr6G00150980	hypothetical protein CDL12_06388 [Handroanthus impetiginosus]	10.4735	8.02351	8.10293	2.84878	5.95109	1.68441	0.477211	0	0	5.03701	1.56304e-05	up	3.69382	up	0.04991	up
RrubChr2G00030710	ferritin-3, chloroplastic [Sesamum indicum]	52.7216	30.9519	33.6869	6.47641	9.06816	6.78007	120.393	71.0652	71.0652	-1.58782	2.70681e-05	down	-3.98206	down	9.76486e-09	up
RrubChr9G00217060	hypothetical protein CDL12_00522 [Handroanthus impetiginosus]	10.7825	142.305	17.1626	0.153673	0	0.20692	4.14897	1.41846	1.41846	4.61135	2.72842e-05	up	-4.27172	down	9.68133e-06	up
RrubChr12G00304350	glucan endo-1,3-beta-glucosidase 4-like [Sesamum indicum]	26.1834	14.509	32.9006	11.6564	14.6114	9.23498	6.85991	3.09008	3.09008	2.66987	3.83698e-05	up	1.61823	up	0.0298061	up
RrubChr8G00191530	anthocyanidin 3-O-glucosyltransferase 2-like [Sesamum indicum]	21.188	26.2149	20.7426	5.88689	10.6859	1.47619	0	0.107873	0.107873	9.30314	4.52482e-05	up	7.38644	up	0.0100921	up
RrubChr10G00235430	DNA replication licensing factor, MCM7 component [Handroanthus impetiginosus]	15.7631	9.524	16.9644	2.00365	7.1028	0.651271	0.125869	0	0	8.39094	6.59975e-05	up	6.27655	up	0.0185212	up
RrubChr8G00203600	disease resistance protein RPM1-like [Sesamum indicum]	0.622587	0.380662	0.296135	1.28234	0.737523	5.01653	0	0	0	12.0806	6.76993e-05	up	14.5176	up	0.0348455	down
RrubChr8G00207210	putative receptor-like protein kinase At4g00960 [Sesamum indicum]	6.87142	15.9076	8.0888	2.25958	1.73412	4.67253	36.5155	32.2636	32.2636	-1.56338	7.17712e-05	down	-3.39601	down	0.0400754	up
RrubChr7G00179320	putative 1-deoxy-D-xylulose 5-phosphate synthase of [Salvia miltiorrhiza]	4.99607	2.26096	4.10474	12.1842	23.0825	11.4846	0	0	0	6.58407	0.000143293	up	8.62489	up	3.59334e-05	down
RrubChr12G00294230	Apoptotic ATPase [Handroanthus impetiginosus]	2.75051	2.11083	3.16072	3.06032	9.78915	31.8053	0.430844	0.407075	0.407075	2.51856	0.000144589	up	4.99533	up	0.0071986	down
RrubChr7G00186260	K+-channel ERG [Handroanthus impetiginosus]	13.9133	11.6091	17.4111	1.60309	2.32952	0.343295	4.72989	3.97865	3.97865	1.96931	0.000354626	up	-1.35849	down	4.52117e-07	up
RrubChr4G00102750	hypothetical protein CDL12_23320 [Handroanthus impetiginosus]	0.098286	0	0	10.0663	9.79694	4.98656	1.83972	1.43761	1.43761	-5.54579	0.000354626	down	2.43624	up	1.88559e-50	down
RrubChr5G00133430	GDSL esterase/lipase At1g29670-like [Sesamum indicum]	18.1732	9.37249	40.5168	5.96962	7.43502	1.96072	0.275435	0	0	7.94901	0.00045357	up	5.80182	up	0.00648582	up
RrubChr10G00239370	hydroxymethylglutaryl-CoA reductase [Lavandula angustifolia]	5.53162	4.7026	4.45102	28.248	44.4513	245.576	0.499809	0.443262	0.443262	2.85683	0.000494402	up	7.29467	up	1.79334e-07	down
RrubChr11G00263920	PREDICTED: UPF0481 protein At3g47200-like [Erythranthe guttata]	0.485499	0.35373	0.609471	0	0	0	2.50797	2.67678	2.67678	-2.04768	0.000596791	down	-14.2852	down	0.000667757	up
RrubChr1G00005870	PREDICTED: benzyl alcohol O-benzoyltransferase-like [Erythranthe guttata]	9.6733	2.17662	17.5181	78.4652	101.763	149.973	0.963525	1.04769	1.04769	3.36055	0.000736229	up	6.85158	up	6.25127e-07	down
RrubChr9G00215150	putative tRNA pseudouridine synthase [Sesamum indicum]	0.969206	1.04713	1.41193	4.32393	3.99026	2.48162	0.242257	0.089573	0.089573	3.09822	0.000939799	up	4.75314	up	0.000498348	down
RrubChr5G00124410	Cytochrome P450 CYP4/CYP19/CYP26 subfamily [Handroanthus impetiginosus]	20.4089	17.3778	23.2428	8.09528	6.83769	8.73403	45.1683	55.0675	55.0675	-1.02614	0.00095802	down	-2.39277	down	0.000629616	up
RrubChr4G00090440	alcohol dehydrogenase 1 [Mentha x piperita]	4.43605	12.1492	4.21191	105.984	53.3371	77.6556	32.8909	13.8174	13.8174	-1.65461	0.00112881	down	1.85568	up	2.64913e-08	down
RrubChr2G00035840	Poly(A)-specific exoribonuclease PARN [Handroanthus impetiginosus]	0.421546	0.204694	0.345372	1.68514	1.72741	2.32006	0	0	0	11.6612	0.00207891	up	14.2219	up	0.000273382	down
RrubChr7G00165030	iron-sulfur assembly protein IscA, chloroplastic isoform X2 [Sesamum indicum]	2.53969	12.7148	6.46048	72.3056	18.7085	55.6272	0	0	0	5.93661	0.00312422	up	8.69214	up	0.00170127	down
RrubChr8G00194010	PREDICTED: vestitone reductase-like [Erythranthe guttata]	0.388358	0.050119	0.767838	0	0	0	4.21375	1.24589	1.24589	-2.69897	0.00364273	down	-14.6723	down	0.0428737	up
RrubChr1G00004180	L-ascorbate oxidase [Sesamum indicum]	6.44163	10.477	4.98735	5.59093	29.8874	53.7526	0.585297	0	0	4.19807	0.00400747	up	6.22429	up	0.0404104	down
RrubChr5G00134690	hypothetical protein MIMGU_mgv1a004134mg [Erythranthe guttata]	0.782721	4.9756	1.36081	0	0	0.107905	9.88669	7.72134	7.72134	-1.88248	0.00482534	down	-7.92635	down	0.00563274	up
RrubChr11G00259850	Glycosyltransferase [Handroanthus impetiginosus]	1.24485	0.72556	4.00141	18.9626	25.3813	11.2757	6.78391	3.4391	3.4391	-1.38128	0.00659823	down	1.83807	up	6.24956e-07	down
RrubChr4G00107280	lectin 1 [Ocimum basilicum]	16.5664	114.479	17.5389	81.9412	377.862	358.397	6.02657	2.1938	2.1938	3.15574	0.00721958	up	5.61691	up	0.0315214	down
RrubChr7G00181860	phosphoenolpyruvate carboxykinase (ATP)-like [Sesamum indicum]	5.48841	13.1561	11.3565	30.1681	35.0682	18.1977	3.99187	1.75505	1.75505	2.19665	0.00764732	up	3.67227	up	0.00434714	down
RrubChr4G00094640	putative receptor protein kinase ZmPK1 [Olea europaea var. sylvestris]	3.04927	1.54608	4.96324	12.1883	7.75091	7.44555	0.545565	0.667276	0.667276	2.7907	0.0081412	up	4.30921	up	0.00895851	down
RrubChr9G00223450	Peroxidase [Handroanthus impetiginosus]	115.248	370.08	194.533	15.0559	15.2881	31.9473	95.7622	39.7716	39.7716	1.90573	0.0106173	up	-1.54241	down	2.80277e-07	up
RrubChr4G00092070	Alcohol dehydrogenase, class V [Handroanthus impetiginosus]	9.44938	9.19203	7.19517	23.4883	34.8047	26.7356	3.67207	2.05696	2.05696	1.96979	0.0114358	up	3.68832	up	3.96376e-06	down
RrubChr9G00220940	probable sulfate transporter 3.4 [Sesamum indicum]	8.8261	21.8324	28.4048	33.8035	34.1247	30.4529	7.48503	2.52967	2.52967	1.92756	0.016286	up	-1.70567	down	1.09417e-09	up
RrubChr4G00107330	lectin 1 [Ocimum basilicum]	37.5533	165.829	63.7658	424.155	1553.35	1783.52	222.136	108.185	108.185	-1.32606	0.0217692	down	2.48936	up	1.07057e-06	down
RrubChr7G00165450	F-box protein At5g07610-like [Sesamum indicum]	6.66435	9.19105	6.97625	15.1613	12.5096	26.432	4.21796	1.4767	1.4767	1.51483	0.0294093	up	2.7595	up	0.0449099	down
RrubChr2G00037790	uncharacterized protein LOC110010701 [Jatropha curcas]	0.176769	0.17116	0.077795	1.476	1.65379	0.392004	0	0	0	10.4707	0.0299953	up	13.5191	up	0.0045654	down
RrubChr10G00244630	PREDICTED: chaperonin CPN60-2, mitochondrial-like [Erythranthe guttata]	7.80991	6.73261	8.8786	2.21123	5.69452	2.60409	0.398272	0	0	5.87791	0.0312923	up	4.72184	up	0.0491502	up
RrubChr5G00130790	tetraspanin-2 [Sesamum indicum]	55.4123	38.2031	54.5473	174.765	176.024	64.9519	17.6381	19.2654	19.2654	1.47025	0.0322613	up	2.95875	up	0.00201795	down
RrubChr5G00115890	0	0.620571	0.137254	0.387141	2.26358	2.23638	1.54703	0	0	0	11.8981	0.0380069	up	14.299	up	0.0346403	down
RrubChr1G00006130	Acyl-CoA synthetase [Handroanthus impetiginosus]	41.1489	37.0268	57.6354	78.1133	103.052	100.886	15.705	17.1064	17.1064	1.43513	0.0394196	up	2.48948	up	0.000616534	down
RrubChr11G00273750	uncharacterized protein LOC105162272 [Sesamum indicum]	3.33135	4.07965	4.43243	7.77859	9.22249	6.99746	1.55351	1.03537	1.03537	1.71367	0.0437292	up	2.73253	up	0.0370062	down
RrubChr5G00113620	wall-associated receptor kinase 5 [Sesamum indicum]	2.87465	2.9619	3.57101	4.76672	6.67191	10.3521	1.87121	0.835939	0.835939	1.34017	0.0485808	up	2.55199	up	0.0396832	down
