# Supplementary material for: Integrated miRNAome, transcriptome, and degradome analyses reveal the role of miRNA–mRNA modules in the biosynthesis of oridonin in Isodon rubescens
Source: Front Plant Sci. 2025 Jun 18;16:1566354. doi: 10.3389/fpls.2025.1566354 (PMC12213554; doi:10.3389/fpls.2025.1566354)
Supplement: Supplementary file 1 [file DataSheet1.zip › Supplementary Material/Supplementary Table S14.xlsx]

## Sheet: Sheet1
Table S14 Target prediction of DEMs and function analyses based on psRNATarget
DEMs ID	Target Sequence (5' to 3')	Targets Transcript ID	Gene ID	Gene Annoation	Range	TSlice	MFEperfect	MFEsite	MFEratio	AllenScore	GO	KEGG
PC-3p-63664_79	ATATCATCGGTGGACACGTTAACT	RrubChr4G00110400.1	RrubChr4G00110400	acyltransferase ACT5 [Plectranthus barbatus]	1497-1519	1510	-40.6	-29.9	0.736453	3.5	GO:0005737(cytoplasm);GO:0016740(transferase activity);GO:0016747(transferase activity, transferring acyl groups other than amino-acyl groups)	00940(Phenylpropanoid biosynthesis);00945(Stilbenoid, diarylheptanoid and gingerol biosynthesis);00941(Flavonoid biosynthesis)
PC-3p-81_42335	CAGTCTTACCAATTCCTCCCAT	RrubChr4G00105610.1	RrubChr4G00105610	PREDICTED: farnesyl pyrophosphate synthase 1 [Beta vulgaris subsp. vulgaris]	229-250	241	-39	-37.4	0.958974	1.5	-	00900(Terpenoid backbone biosynthesis)
PC-3p-81_42335	CAGTCTTACCAATTCCTCCCAT	RrubChr5G00121290.1	RrubChr5G00121290	PREDICTED: putative late blight resistance protein homolog R1B-8 [Erythranthe guttata]	769-790	781	-39	-36.9	0.946154	3	GO:0005524(ATP binding);GO:0006952(defense response);GO:0009506(plasmodesma);GO:0043531(ADP binding)	04626(Plant-pathogen interaction)
PC-3p-81_42335	CAGTCTTACCAATTCCTCCCAT	RrubChr4G00103800.1	RrubChr4G00103800	PREDICTED: putative late blight resistance protein homolog R1B-8 [Erythranthe guttata]	550-571	562	-39	-32.4	0.830769	4	GO:0005524(ATP binding);GO:0005886(plasma membrane);GO:0006952(defense response);GO:0043531(ADP binding)	04626(Plant-pathogen interaction)
PC-3p-81_42335	CAGTCTTACCAATTCCTCCCAT	RrubChr2G00037200.1	RrubChr2G00037200	PREDICTED: putative late blight resistance protein homolog R1B-17 [Erythranthe guttata]	887-908	899	-39	-32	0.820513	4	GO:0005524(ATP binding);GO:0005575(cellular_component);GO:0006952(defense response);GO:0043531(ADP binding)	04626(Plant-pathogen interaction)
PC-3p-81_42335	CAGTCTTACCAATTCCTCCCAT	RrubChr11G00281490.1	RrubChr11G00281490	PREDICTED: putative disease resistance RPP13-like protein 3 [Erythranthe guttata]	604-625	616	-39	-32	0.820513	4	GO:0005524(ATP binding);GO:0005634(nucleus);GO:0006952(defense response);GO:0043531(ADP binding)	04626(Plant-pathogen interaction)
PC-3p-81_42335	CAGTCTTACCAATTCCTCCCAT	RrubChr7G00174390.1	RrubChr7G00174390	PREDICTED: putative late blight resistance protein homolog R1B-16 [Erythranthe guttata]	580-601	592	-39	-29.9	0.766667	2.5	-	-
PC-3p-81_42335	CAGTCTTACCAATTCCTCCCAT	RrubChr7G00174460.1	RrubChr7G00174460	PREDICTED: putative late blight resistance protein homolog R1B-16 [Erythranthe guttata]	637-658	649	-39	-29.9	0.766667	2.5	-	-
PC-3p-81_42335	CAGTCTTACCAATTCCTCCCAT	RrubChr2G00039440.1	RrubChr2G00039440	PREDICTED: putative late blight resistance protein homolog R1B-8 [Erythranthe guttata]	582-603	594	-39	-29.2	0.748718	4	GO:0005524(ATP binding);GO:0005634(nucleus);GO:0005737(cytoplasm);GO:0005886(plasma membrane);GO:0006952(defense response);GO:0007165(signal transduction);GO:0009626(plant-type hypersensitive response);GO:0009814(defense response, incompatible interaction);GO:0043531(ADP binding)	04626(Plant-pathogen interaction)
PC-3p-81_42335	CAGTCTTACCAATTCCTCCCAT	RrubChr3G00077790.1	RrubChr3G00077790	PREDICTED: putative late blight resistance protein homolog R1B-8 [Erythranthe guttata]	604-625	616	-39	-28.7	0.735897	4	GO:0000166(nucleotide binding);GO:0005515(protein binding);GO:0005524(ATP binding);GO:0005886(plasma membrane);GO:0006952(defense response);GO:0007165(signal transduction);GO:0009626(plant-type hypersensitive response);GO:0012505(endomembrane system);GO:0019897(extrinsic component of plasma membrane);GO:0043531(ADP binding)	04626(Plant-pathogen interaction)
PC-3p-81_42335	CAGTCTTACCAATTCCTCCCAT	RrubChr10G00255680.1	RrubChr10G00255680	PREDICTED: putative late blight resistance protein homolog R1B-8 [Erythranthe guttata]	932-953	944	-39	-28.7	0.735897	4	GO:0005524(ATP binding);GO:0006952(defense response);GO:0043531(ADP binding)	04626(Plant-pathogen interaction)
PC-3p-81_42335	CAGTCTTACCAATTCCTCCCAT	RrubChr4G00088050.1	RrubChr4G00088050	hypothetical protein MIMGU_mgv1a023002mg [Erythranthe guttata]	693-714	705	-39	-28.6	0.733333	2.5	GO:0005524(ATP binding);GO:0005634(nucleus);GO:0005737(cytoplasm);GO:0005886(plasma membrane);GO:0006952(defense response);GO:0007165(signal transduction);GO:0009626(plant-type hypersensitive response);GO:0009814(defense response, incompatible interaction);GO:0043531(ADP binding)	04626(Plant-pathogen interaction)
PC-3p-81_42335	CAGTCTTACCAATTCCTCCCAT	RrubChr4G00088060.1	RrubChr4G00088060	hypothetical protein MIMGU_mgv1a023002mg [Erythranthe guttata]	552-573	564	-39	-28.6	0.733333	2.5	GO:0005524(ATP binding);GO:0006952(defense response);GO:0043531(ADP binding)	04626(Plant-pathogen interaction)
PC-3p-81_42335	CAGTCTTACCAATTCCTCCCAT	RrubChr11G00268590.1	RrubChr11G00268590	PREDICTED: putative late blight resistance protein homolog R1B-16 [Erythranthe guttata]	799-820	811	-39	-28.4	0.728205	3.5	GO:0005524(ATP binding);GO:0006952(defense response);GO:0009506(plasmodesma);GO:0043531(ADP binding)	04626(Plant-pathogen interaction)
PC-3p-81_42335	CAGTCTTACCAATTCCTCCCAT	RrubChr3G00084540.1	RrubChr3G00084540	hypothetical protein MIMGU_mgv1a024130mg [Erythranthe guttata]	594-615	606	-39	-28.2	0.723077	3.5	GO:0000166(nucleotide binding);GO:0002230(positive regulation of defense response to virus by host);GO:0002239(response to oomycetes);GO:0005515(protein binding);GO:0005524(ATP binding);GO:0005886(plasma membrane);GO:0006952(defense response);GO:0007165(signal transduction);GO:0009416(response to light stimulus);GO:0009611(response to wounding);GO:0009626(plant-type hypersensitive response);GO:00…	04626(Plant-pathogen interaction)
PC-3p-81_42335	CAGTCTTACCAATTCCTCCCAT	RrubChr3G00085270.1	RrubChr3G00085270	hypothetical protein MIMGU_mgv1a024130mg [Erythranthe guttata]	550-571	562	-39	-28.2	0.723077	3.5	GO:0005524(ATP binding);GO:0005634(nucleus);GO:0005737(cytoplasm);GO:0005886(plasma membrane);GO:0006952(defense response);GO:0007165(signal transduction);GO:0009626(plant-type hypersensitive response);GO:0009814(defense response, incompatible interaction);GO:0043531(ADP binding)	04626(Plant-pathogen interaction)
PC-3p-81_42335	CAGTCTTACCAATTCCTCCCAT	RrubChr3G00084600.1	RrubChr3G00084600	hypothetical protein MIMGU_mgv1a024130mg [Erythranthe guttata]	552-573	564	-39	-27.4	0.702564	3	GO:0005524(ATP binding);GO:0005634(nucleus);GO:0005737(cytoplasm);GO:0005886(plasma membrane);GO:0006952(defense response);GO:0007165(signal transduction);GO:0009626(plant-type hypersensitive response);GO:0009814(defense response, incompatible interaction);GO:0043531(ADP binding)	04626(Plant-pathogen interaction)
PC-3p-81_42335	CAGTCTTACCAATTCCTCCCAT	RrubChr3G00084310.1	RrubChr3G00084310	hypothetical protein MIMGU_mgv1a024130mg [Erythranthe guttata]	759-780	771	-39	-27.4	0.702564	3	GO:0000166(nucleotide binding);GO:0002230(positive regulation of defense response to virus by host);GO:0002239(response to oomycetes);GO:0005515(protein binding);GO:0005524(ATP binding);GO:0005886(plasma membrane);GO:0006952(defense response);GO:0007165(signal transduction);GO:0009416(response to light stimulus);GO:0009611(response to wounding);GO:0009626(plant-type hypersensitive response);GO:00…	04626(Plant-pathogen interaction)
PC-3p-81_42335	CAGTCTTACCAATTCCTCCCAT	RrubChr3G00084670.1	RrubChr3G00084670	hypothetical protein MIMGU_mgv1a024130mg [Erythranthe guttata]	632-653	644	-39	-27.4	0.702564	3	GO:0000103(sulfate assimilation);GO:0005737(cytoplasm);GO:0006457(protein folding);GO:0015035(protein disulfide oxidoreductase activity);GO:0016671(oxidoreductase activity, acting on a sulfur group of donors, disulfide as acceptor);GO:0034599(cellular response to oxidative stress);GO:0045454(cell redox homeostasis);GO:0055114(oxidation-reduction process)	-
PC-3p-81_42335	CAGTCTTACCAATTCCTCCCAT	RrubChr3G00084630.1	RrubChr3G00084630	hypothetical protein MIMGU_mgv1a024130mg [Erythranthe guttata]	575-596	587	-39	-27.4	0.702564	3	GO:0005524(ATP binding);GO:0005886(plasma membrane);GO:0006952(defense response);GO:0043531(ADP binding)	-
PC-3p-81_42335	CAGTCTTACCAATTCCTCCCAT	RrubChr3G00074680.1	RrubChr3G00074680	putative late blight resistance protein homolog R1A-10 [Sesamum indicum]	1322-1343	1334	-39	-27	0.692308	4	GO:0005524(ATP binding);GO:0005634(nucleus);GO:0005737(cytoplasm);GO:0005886(plasma membrane);GO:0006952(defense response);GO:0007165(signal transduction);GO:0009626(plant-type hypersensitive response);GO:0009814(defense response, incompatible interaction);GO:0043531(ADP binding)	04626(Plant-pathogen interaction)
PC-3p-81_42335	CAGTCTTACCAATTCCTCCCAT	RrubChr8G00195400.1	RrubChr8G00195400	putative late blight resistance protein homolog R1B-16 isoform X1 [Sesamum indicum]	568-589	580	-39	-26.9	0.689744	4	GO:0005524(ATP binding);GO:0006952(defense response);GO:0043531(ADP binding)	04626(Plant-pathogen interaction)
PC-3p-81_42335	CAGTCTTACCAATTCCTCCCAT	RrubChr8G00195620.1	RrubChr8G00195620	hypothetical protein MIMGU_mgv1a024130mg [Erythranthe guttata]	782-803	794	-39	-26.6	0.682051	3.5	GO:0005524(ATP binding);GO:0005886(plasma membrane);GO:0006952(defense response);GO:0043531(ADP binding)	04626(Plant-pathogen interaction)
PC-3p-81_42335	CAGTCTTACCAATTCCTCCCAT	RrubChr1G00023310.1	RrubChr1G00023310	hypothetical protein MIMGU_mgv1a024130mg [Erythranthe guttata]	637-658	649	-39	-26.3	0.674359	3	GO:0005524(ATP binding);GO:0006952(defense response);GO:0043531(ADP binding)	04626(Plant-pathogen interaction)
PC-3p-81_42335	CAGTCTTACCAATTCCTCCCAT	RrubChr6G00164240.1	RrubChr6G00164240	hypothetical protein MIMGU_mgv1a024130mg [Erythranthe guttata]	680-701	692	-39	-26.1	0.669231	3.5	GO:0005524(ATP binding);GO:0006952(defense response);GO:0043531(ADP binding)	04626(Plant-pathogen interaction)
PC-3p-81_42335	CAGTCTTACCAATTCCTCCCAT	RrubChr9G00225280.1	RrubChr9G00225280	hypothetical protein MIMGU_mgv1a024130mg [Erythranthe guttata]	2643-2664	2655	-39	-26	0.666667	3.5	GO:0005524(ATP binding);GO:0006952(defense response);GO:0043531(ADP binding)	04626(Plant-pathogen interaction)
PC-5p-75041_67	AACGTGTCAACTGTTGATGTGGCA	RrubChr3G00080620.1	RrubChr3G00080620	protein LAZ1 homolog 2 isoform X1 [Sesamum indicum]	1556-1579	1570	-42.6	-39.9	0.93662	2.5	GO:0005215(transporter activity);GO:0006810(transport);GO:0016021(integral component of membrane)	-
PC-5p-75041_67	AACGTGTCAACTGTTGATGTGGCA	RrubChr3G00060530.1	RrubChr3G00060530	exonuclease mut-7 homolog [Sesamum indicum]	1904-1928	1918	-42.6	-32.2	0.755869	4	GO:0003676(nucleic acid binding);GO:0005622(intracellular);GO:0005634(nucleus);GO:0008408(3'-5' exonuclease activity);GO:0090305(nucleic acid phosphodiester bond hydrolysis)	-
PC-3p-26858_171	TGGAATAAATATCTGCAACTT	RrubChr8G00201670.1	RrubChr8G00201670	hypothetical protein CDL12_16227 [Handroanthus impetiginosus]	719-739	730	-29.5	-24.8	0.840678	4	GO:0016021(integral component of membrane)	-
PC-3p-26858_171	TGGAATAAATATCTGCAACTT	RrubChr11G00280740.1	RrubChr11G00280740	hypothetical protein GOBAR_DD32374 [Gossypium barbadense]	97-118	109	-29.5	-20.9	0.708475	4	-	00230(Purine metabolism);00240(Pyrimidine metabolism);03020(RNA polymerase)
mdm-miR397a_1ss20AT	TTGAGTGCAGCGTTGATGATA	RrubChr9G00215250.1	RrubChr9G00215250	PREDICTED: laccase-3 [Erythranthe guttata]	715-735	726	-35.8	-34.2	0.955307	2	GO:0005507(copper ion binding);GO:0016722(oxidoreductase activity, oxidizing metal ions)	-
mdm-miR397a_1ss20AT	TTGAGTGCAGCGTTGATGATA	RrubChr12G00287880.1	RrubChr12G00287880	laccase-11 [Sesamum indicum]	702-722	713	-35.8	-34.2	0.955307	2	GO:0005507(copper ion binding);GO:0009809(lignin biosynthetic process);GO:0016722(oxidoreductase activity, oxidizing metal ions)	-
mdm-miR397a_1ss20AT	TTGAGTGCAGCGTTGATGATA	RrubChr9G00215260.1	RrubChr9G00215260	laccase-3-like [Sesamum indicum]	405-425	416	-35.8	-34.2	0.955307	2	GO:0005507(copper ion binding);GO:0016722(oxidoreductase activity, oxidizing metal ions)	-
mdm-miR397a_1ss20AT	TTGAGTGCAGCGTTGATGATA	RrubChr11G00277370.1	RrubChr11G00277370	PREDICTED: laccase-3 [Erythranthe guttata]	757-777	768	-35.8	-34.2	0.955307	2	GO:0005507(copper ion binding);GO:0016722(oxidoreductase activity, oxidizing metal ions)	-
mdm-miR397a_1ss20AT	TTGAGTGCAGCGTTGATGATA	RrubChr9G00215240.1	RrubChr9G00215240	laccase-3 [Sesamum indicum]	780-800	791	-35.8	-31.6	0.882682	3.5	GO:0005507(copper ion binding);GO:0016722(oxidoreductase activity, oxidizing metal ions)	-
mdm-miR397a_1ss20AT	TTGAGTGCAGCGTTGATGATA	RrubChr2G00049210.1	RrubChr2G00049210	laccase-17 [Sesamum indicum]	681-701	692	-35.8	-30.5	0.851955	4	GO:0005507(copper ion binding);GO:0009809(lignin biosynthetic process);GO:0016722(oxidoreductase activity, oxidizing metal ions)	-
mdm-miR397a_1ss20AT	TTGAGTGCAGCGTTGATGATA	RrubChr10G00254180.1	RrubChr10G00254180	laccase-11-like [Coffea arabica]	893-913	904	-35.8	-30.5	0.851955	4	GO:0005507(copper ion binding);GO:0009809(lignin biosynthetic process);GO:0016722(oxidoreductase activity, oxidizing metal ions)	-
mdm-miR397a_1ss20AT	TTGAGTGCAGCGTTGATGATA	RrubChr2G00033320.1	RrubChr2G00033320	laccase-7 [Sesamum indicum]	734-754	745	-35.8	-30.5	0.851955	4	GO:0005507(copper ion binding);GO:0016722(oxidoreductase activity, oxidizing metal ions)	-
mdm-miR397a_1ss20AT	TTGAGTGCAGCGTTGATGATA	RrubChr1G00008930.1	RrubChr1G00008930	laccase-7 [Sesamum indicum]	788-808	799	-35.8	-30.5	0.851955	4	GO:0005507(copper ion binding);GO:0016722(oxidoreductase activity, oxidizing metal ions)	-
mdm-miR397a_1ss20AT	TTGAGTGCAGCGTTGATGATA	RrubChr2G00033650.1	RrubChr2G00033650	laccase-4 [Sesamum indicum]	789-809	800	-35.8	-30.5	0.851955	4	GO:0005507(copper ion binding);GO:0009809(lignin biosynthetic process);GO:0016722(oxidoreductase activity, oxidizing metal ions)	-
mdm-miR397a_1ss20AT	TTGAGTGCAGCGTTGATGATA	RrubChr11G00276170.1	RrubChr11G00276170	laccase-17 [Sesamum indicum]	753-773	764	-35.8	-30.5	0.851955	4	GO:0005507(copper ion binding);GO:0009809(lignin biosynthetic process);GO:0016722(oxidoreductase activity, oxidizing metal ions)	-
mdm-miR397a_1ss20AT	TTGAGTGCAGCGTTGATGATA	RrubChr2G00032250.1	RrubChr2G00032250	laccase-1 [Sesamum indicum]	755-775	766	-35.8	-27.9	0.77933	3	GO:0005507(copper ion binding);GO:0009809(lignin biosynthetic process);GO:0016722(oxidoreductase activity, oxidizing metal ions)	-
mdm-miR397a_1ss20AT	TTGAGTGCAGCGTTGATGATA	RrubChr3G00084590.1	RrubChr3G00084590	PREDICTED: TPR repeat-containing thioredoxin TDX-like [Erythranthe guttata]	911-930	922	-35.8	-25.3	0.706704	4	GO:0005515(protein binding);GO:0005737(cytoplasm);GO:0006457(protein folding);GO:0010286(heat acclimation);GO:0016671(oxidoreductase activity, acting on a sulfur group of donors, disulfide as acceptor);GO:0030544(Hsp70 protein binding);GO:0042802(identical protein binding);GO:0045454(cell redox homeostasis);GO:0046983(protein dimerization activity);GO:0051259(protein complex oligomerization);GO:0…	-
PC-5p-22070_202	CGAATGAATGGATTGTTCTCC	RrubChr6G00141840.1	RrubChr6G00141840	uncharacterized protein LOC105173611 isoform X1 [Sesamum indicum]	641-659	650	-34.4	-25.6	0.744186	3.5	GO:0004386(helicase activity);GO:0005634(nucleus);GO:0008150(biological_process)	00500(Starch and sucrose metabolism);00230(Purine metabolism);00240(Pyrimidine metabolism);00740(Riboflavin metabolism);00760(Nicotinate and nicotinamide metabolism);00770(Pantothenate and CoA biosynthesis)
PC-5p-22070_202	CGAATGAATGGATTGTTCTCC	RrubChr6G00161480.1	RrubChr6G00161480	PREDICTED: cytochrome P450 94B3-like [Erythranthe guttata]	963-982	973	-34.4	-24.6	0.715116	3	GO:0005506(iron ion binding);GO:0005576(extracellular region);GO:0016705(oxidoreductase activity, acting on paired donors, with incorporation or reduction of molecular oxygen);GO:0019825(oxygen binding);GO:0020037(heme binding);GO:0055114(oxidation-reduction process)	-
PC-5p-22070_202	CGAATGAATGGATTGTTCTCC	RrubChr1G00010840.1	RrubChr1G00010840	glutamyl-tRNA(Gln) amidotransferase subunit B, chloroplastic/mitochondrial [Sesamum indicum]	218-237	229	-34.4	-22.8	0.662791	4	GO:0032543(mitochondrial translation);GO:0050567(glutaminyl-tRNA synthase (glutamine-hydrolyzing) activity);GO:0070681(glutaminyl-tRNAGln biosynthesis via transamidation)	00970(Aminoacyl-tRNA biosynthesis)
PC-5p-22070_202	CGAATGAATGGATTGTTCTCC	RrubChr4G00108320.1	RrubChr4G00108320	cytochrome P450 CYP76AH16 [Plectranthus barbatus]	156-174	165	-34.4	-22.5	0.65407	4	GO:0016020(membrane);GO:0016709(oxidoreductase activity, acting on paired donors, with incorporation or reduction of molecular oxygen, NAD(P)H as one donor, and incorporation of one atom of oxygen);GO:0044550(secondary metabolite biosynthetic process)	-
ath-miR396a-5p_1ss21GA	TTCCACAGCTTTCTTGAACTA	RrubChr6G00144230.1	RrubChr6G00144230	growth-regulating factor 9 [Sesamum indicum]	987-1008	998	-33.8	-30.3	0.89645	3.5	GO:0005515(protein binding);GO:0005524(ATP binding);GO:0005634(nucleus);GO:0006351(transcription, DNA-templated);GO:0006355(regulation of transcription, DNA-templated);GO:0032502(developmental process);GO:0048366(leaf development)	-
ath-miR396a-5p_1ss21GA	TTCCACAGCTTTCTTGAACTA	RrubChr11G00281260.1	RrubChr11G00281260	uncharacterized protein LOC105166397 [Sesamum indicum]	1232-1252	1243	-33.8	-30.2	0.893491	3	-	-
ath-miR396a-5p_1ss21GA	TTCCACAGCTTTCTTGAACTA	RrubChr2G00051840.1	RrubChr2G00051840	growth-regulating factor 3-like isoform X1 [Olea europaea var. sylvestris]	618-639	629	-33.8	-29.2	0.863905	4	GO:0005515(protein binding);GO:0005524(ATP binding);GO:0005634(nucleus);GO:0006351(transcription, DNA-templated);GO:0006355(regulation of transcription, DNA-templated);GO:0008285(negative regulation of cell proliferation);GO:0009624(response to nematode);GO:0043565(sequence-specific DNA binding);GO:0044212(transcription regulatory region DNA binding);GO:0048364(root development);GO:0048366(leaf d…	-
ath-miR396a-5p_1ss21GA	TTCCACAGCTTTCTTGAACTA	RrubChr7G00182120.1	RrubChr7G00182120	growth-regulating factor 1 [Sesamum indicum]	991-1012	1002	-33.8	-29.2	0.863905	4	GO:0005515(protein binding);GO:0005524(ATP binding);GO:0005634(nucleus);GO:0006351(transcription, DNA-templated);GO:0006355(regulation of transcription, DNA-templated);GO:0009624(response to nematode);GO:0019760(glucosinolate metabolic process);GO:0043565(sequence-specific DNA binding);GO:0048364(root development);GO:0048366(leaf development);GO:0061062(regulation of nematode larval development)	-
ath-miR396a-5p_1ss21GA	TTCCACAGCTTTCTTGAACTA	RrubChr10G00245870.1	RrubChr10G00245870	growth-regulating factor 2 [Sesamum indicum]	1033-1054	1044	-33.8	-29.2	0.863905	4	GO:0005524(ATP binding);GO:0005634(nucleus);GO:0006351(transcription, DNA-templated);GO:0006355(regulation of transcription, DNA-templated);GO:0010114(response to red light);GO:0010218(response to far red light);GO:0048366(leaf development);GO:0080167(response to karrikin)	-
ath-miR396a-5p_1ss21GA	TTCCACAGCTTTCTTGAACTA	RrubChr1G00016990.1	RrubChr1G00016990	growth-regulating factor 6 [Sesamum indicum]	663-684	674	-33.8	-29.2	0.863905	4	GO:0005515(protein binding);GO:0005524(ATP binding);GO:0005634(nucleus);GO:0006351(transcription, DNA-templated);GO:0006355(regulation of transcription, DNA-templated);GO:0009624(response to nematode);GO:0019760(glucosinolate metabolic process);GO:0043565(sequence-specific DNA binding);GO:0048364(root development);GO:0048366(leaf development);GO:0061062(regulation of nematode larval development)	-
ath-miR396a-5p_1ss21GA	TTCCACAGCTTTCTTGAACTA	RrubChr4G00102550.1	RrubChr4G00102550	growth-regulating factor 8 isoform X2 [Sesamum indicum]	658-679	669	-33.8	-29.2	0.863905	4	GO:0005524(ATP binding);GO:0005634(nucleus);GO:0006351(transcription, DNA-templated);GO:0006355(regulation of transcription, DNA-templated);GO:0009941(chloroplast envelope);GO:0032502(developmental process);GO:0048366(leaf development)	-
ath-miR396a-5p_1ss21GA	TTCCACAGCTTTCTTGAACTA	RrubChr5G00130060.1	RrubChr5G00130060	growth-regulating factor 1 isoform X1 [Sesamum indicum]	621-642	632	-33.8	-29.2	0.863905	4	GO:0005634(nucleus);GO:0009739(response to gibberellin);GO:0030912(response to deep water)	-
ath-miR396a-5p_1ss21GA	TTCCACAGCTTTCTTGAACTA	RrubChr2G00047200.1	RrubChr2G00047200	hypothetical protein CDL12_10521 [Handroanthus impetiginosus]	590-611	601	-33.8	-29.2	0.863905	4	GO:0005515(protein binding);GO:0005524(ATP binding);GO:0005634(nucleus);GO:0006351(transcription, DNA-templated);GO:0006355(regulation of transcription, DNA-templated);GO:0008285(negative regulation of cell proliferation);GO:0009624(response to nematode);GO:0043565(sequence-specific DNA binding);GO:0044212(transcription regulatory region DNA binding);GO:0048364(root development);GO:0048366(leaf d…	-
ath-miR396a-5p_1ss21GA	TTCCACAGCTTTCTTGAACTA	RrubChr11G00271640.1	RrubChr11G00271640	growth-regulating factor 4-like isoform X3 [Sesamum indicum]	1104-1125	1115	-33.8	-29	0.857988	4	GO:0005737(cytoplasm);GO:0008757(S-adenosylmethionine-dependent methyltransferase activity);GO:0032259(methylation)	-
ath-miR396a-5p_1ss21GA	TTCCACAGCTTTCTTGAACTA	RrubChr6G00155090.1	RrubChr6G00155090	growth-regulating factor 2 [Sesamum indicum]	354-375	365	-33.8	-29	0.857988	4	GO:0005634(nucleus);GO:0009739(response to gibberellin);GO:0030912(response to deep water)	-
ath-miR396a-5p_1ss21GA	TTCCACAGCTTTCTTGAACTA	RrubChr9G00229140.1	RrubChr9G00229140	growth-regulating factor 4-like isoform X1 [Sesamum indicum]	986-1007	997	-33.8	-29	0.857988	4	GO:0005737(cytoplasm);GO:0008757(S-adenosylmethionine-dependent methyltransferase activity);GO:0032259(methylation)	-
ath-miR396a-5p_1ss21GA	TTCCACAGCTTTCTTGAACTA	RrubChr11G00275390.1	RrubChr11G00275390	pentatricopeptide repeat-containing protein At1g08610 [Sesamum indicum]	1927-1946	1937	-33.8	-25.8	0.763314	4	GO:0005739(mitochondrion);GO:0008150(biological_process)	-
ath-miR396a-5p_1ss21GA	TTCCACAGCTTTCTTGAACTA	RrubChr6G00145780.1	RrubChr6G00145780	10 kDa chaperonin 1, chloroplastic-like [Olea europaea var. sylvestris]	38-59	50	-33.8	-25.7	0.760355	4	GO:0005759(mitochondrial matrix);GO:0006986(response to unfolded protein);GO:0009507(chloroplast);GO:0046872(metal ion binding);GO:0051082(unfolded protein binding);GO:0051085(chaperone cofactor-dependent protein refolding);GO:0051087(chaperone binding)	-
ath-miR396a-5p_1ss21GA	TTCCACAGCTTTCTTGAACTA	RrubChr11G00275830.1	RrubChr11G00275830	hypothetical protein CDL12_02123 [Handroanthus impetiginosus]	900-918	909	-33.8	-25.4	0.751479	2.5	GO:0003674(molecular_function);GO:0005575(cellular_component);GO:0008150(biological_process)	-
ath-miR396a-5p_1ss21GA	TTCCACAGCTTTCTTGAACTA	RrubChr10G00250220.1	RrubChr10G00250220	Acyl-CoA reductase [Handroanthus impetiginosus]	171-190	181	-33.8	-25.3	0.748521	4	GO:0010345(suberin biosynthetic process);GO:0035336(long-chain fatty-acyl-CoA metabolic process);GO:0043231(intracellular membrane-bounded organelle);GO:0080019(fatty-acyl-CoA reductase (alcohol-forming) activity)	00073(Cutin, suberine and wax biosynthesis);04146(Peroxisome)
ath-miR396a-5p_1ss21GA	TTCCACAGCTTTCTTGAACTA	RrubChr1G00018090.1	RrubChr1G00018090	uncharacterized protein At1g04910 isoform X1 [Sesamum indicum]	461-481	472	-33.8	-25.2	0.745562	4	GO:0005737(cytoplasm)	-
ath-miR396b-5p_1ss21TA	TTCCACAGCTTTCTTGAACTA	RrubChr6G00144230.1	RrubChr6G00144230	growth-regulating factor 9 [Sesamum indicum]	987-1008	998	-33.8	-30.3	0.89645	3.5	GO:0005515(protein binding);GO:0005524(ATP binding);GO:0005634(nucleus);GO:0006351(transcription, DNA-templated);GO:0006355(regulation of transcription, DNA-templated);GO:0032502(developmental process);GO:0048366(leaf development)	-
ath-miR396b-5p_1ss21TA	TTCCACAGCTTTCTTGAACTA	RrubChr11G00281260.1	RrubChr11G00281260	uncharacterized protein LOC105166397 [Sesamum indicum]	1232-1252	1243	-33.8	-30.2	0.893491	3	-	-
ath-miR396b-5p_1ss21TA	TTCCACAGCTTTCTTGAACTA	RrubChr2G00051840.1	RrubChr2G00051840	growth-regulating factor 3-like isoform X1 [Olea europaea var. sylvestris]	618-639	629	-33.8	-29.2	0.863905	4	GO:0005515(protein binding);GO:0005524(ATP binding);GO:0005634(nucleus);GO:0006351(transcription, DNA-templated);GO:0006355(regulation of transcription, DNA-templated);GO:0008285(negative regulation of cell proliferation);GO:0009624(response to nematode);GO:0043565(sequence-specific DNA binding);GO:0044212(transcription regulatory region DNA binding);GO:0048364(root development);GO:0048366(leaf d…	-
ath-miR396b-5p_1ss21TA	TTCCACAGCTTTCTTGAACTA	RrubChr7G00182120.1	RrubChr7G00182120	growth-regulating factor 1 [Sesamum indicum]	991-1012	1002	-33.8	-29.2	0.863905	4	GO:0005515(protein binding);GO:0005524(ATP binding);GO:0005634(nucleus);GO:0006351(transcription, DNA-templated);GO:0006355(regulation of transcription, DNA-templated);GO:0009624(response to nematode);GO:0019760(glucosinolate metabolic process);GO:0043565(sequence-specific DNA binding);GO:0048364(root development);GO:0048366(leaf development);GO:0061062(regulation of nematode larval development)	-
ath-miR396b-5p_1ss21TA	TTCCACAGCTTTCTTGAACTA	RrubChr10G00245870.1	RrubChr10G00245870	growth-regulating factor 2 [Sesamum indicum]	1033-1054	1044	-33.8	-29.2	0.863905	4	GO:0005524(ATP binding);GO:0005634(nucleus);GO:0006351(transcription, DNA-templated);GO:0006355(regulation of transcription, DNA-templated);GO:0010114(response to red light);GO:0010218(response to far red light);GO:0048366(leaf development);GO:0080167(response to karrikin)	-
ath-miR396b-5p_1ss21TA	TTCCACAGCTTTCTTGAACTA	RrubChr1G00016990.1	RrubChr1G00016990	growth-regulating factor 6 [Sesamum indicum]	663-684	674	-33.8	-29.2	0.863905	4	GO:0005515(protein binding);GO:0005524(ATP binding);GO:0005634(nucleus);GO:0006351(transcription, DNA-templated);GO:0006355(regulation of transcription, DNA-templated);GO:0009624(response to nematode);GO:0019760(glucosinolate metabolic process);GO:0043565(sequence-specific DNA binding);GO:0048364(root development);GO:0048366(leaf development);GO:0061062(regulation of nematode larval development)	-
ath-miR396b-5p_1ss21TA	TTCCACAGCTTTCTTGAACTA	RrubChr4G00102550.1	RrubChr4G00102550	growth-regulating factor 8 isoform X2 [Sesamum indicum]	658-679	669	-33.8	-29.2	0.863905	4	GO:0005524(ATP binding);GO:0005634(nucleus);GO:0006351(transcription, DNA-templated);GO:0006355(regulation of transcription, DNA-templated);GO:0009941(chloroplast envelope);GO:0032502(developmental process);GO:0048366(leaf development)	-
ath-miR396b-5p_1ss21TA	TTCCACAGCTTTCTTGAACTA	RrubChr5G00130060.1	RrubChr5G00130060	growth-regulating factor 1 isoform X1 [Sesamum indicum]	621-642	632	-33.8	-29.2	0.863905	4	GO:0005634(nucleus);GO:0009739(response to gibberellin);GO:0030912(response to deep water)	-
ath-miR396b-5p_1ss21TA	TTCCACAGCTTTCTTGAACTA	RrubChr2G00047200.1	RrubChr2G00047200	hypothetical protein CDL12_10521 [Handroanthus impetiginosus]	590-611	601	-33.8	-29.2	0.863905	4	GO:0005515(protein binding);GO:0005524(ATP binding);GO:0005634(nucleus);GO:0006351(transcription, DNA-templated);GO:0006355(regulation of transcription, DNA-templated);GO:0008285(negative regulation of cell proliferation);GO:0009624(response to nematode);GO:0043565(sequence-specific DNA binding);GO:0044212(transcription regulatory region DNA binding);GO:0048364(root development);GO:0048366(leaf d…	-
ath-miR396b-5p_1ss21TA	TTCCACAGCTTTCTTGAACTA	RrubChr11G00271640.1	RrubChr11G00271640	growth-regulating factor 4-like isoform X3 [Sesamum indicum]	1104-1125	1115	-33.8	-29	0.857988	4	GO:0005737(cytoplasm);GO:0008757(S-adenosylmethionine-dependent methyltransferase activity);GO:0032259(methylation)	-
ath-miR396b-5p_1ss21TA	TTCCACAGCTTTCTTGAACTA	RrubChr6G00155090.1	RrubChr6G00155090	growth-regulating factor 2 [Sesamum indicum]	354-375	365	-33.8	-29	0.857988	4	GO:0005634(nucleus);GO:0009739(response to gibberellin);GO:0030912(response to deep water)	-
ath-miR396b-5p_1ss21TA	TTCCACAGCTTTCTTGAACTA	RrubChr9G00229140.1	RrubChr9G00229140	growth-regulating factor 4-like isoform X1 [Sesamum indicum]	986-1007	997	-33.8	-29	0.857988	4	GO:0005737(cytoplasm);GO:0008757(S-adenosylmethionine-dependent methyltransferase activity);GO:0032259(methylation)	-
ath-miR396b-5p_1ss21TA	TTCCACAGCTTTCTTGAACTA	RrubChr11G00275390.1	RrubChr11G00275390	pentatricopeptide repeat-containing protein At1g08610 [Sesamum indicum]	1927-1946	1937	-33.8	-25.8	0.763314	4	GO:0005739(mitochondrion);GO:0008150(biological_process)	-
ath-miR396b-5p_1ss21TA	TTCCACAGCTTTCTTGAACTA	RrubChr6G00145780.1	RrubChr6G00145780	10 kDa chaperonin 1, chloroplastic-like [Olea europaea var. sylvestris]	38-59	50	-33.8	-25.7	0.760355	4	GO:0005759(mitochondrial matrix);GO:0006986(response to unfolded protein);GO:0009507(chloroplast);GO:0046872(metal ion binding);GO:0051082(unfolded protein binding);GO:0051085(chaperone cofactor-dependent protein refolding);GO:0051087(chaperone binding)	-
ath-miR396b-5p_1ss21TA	TTCCACAGCTTTCTTGAACTA	RrubChr11G00275830.1	RrubChr11G00275830	hypothetical protein CDL12_02123 [Handroanthus impetiginosus]	900-918	909	-33.8	-25.4	0.751479	2.5	GO:0003674(molecular_function);GO:0005575(cellular_component);GO:0008150(biological_process)	-
ath-miR396b-5p_1ss21TA	TTCCACAGCTTTCTTGAACTA	RrubChr10G00250220.1	RrubChr10G00250220	Acyl-CoA reductase [Handroanthus impetiginosus]	171-190	181	-33.8	-25.3	0.748521	4	GO:0010345(suberin biosynthetic process);GO:0035336(long-chain fatty-acyl-CoA metabolic process);GO:0043231(intracellular membrane-bounded organelle);GO:0080019(fatty-acyl-CoA reductase (alcohol-forming) activity)	00073(Cutin, suberine and wax biosynthesis);04146(Peroxisome)
ath-miR396b-5p_1ss21TA	TTCCACAGCTTTCTTGAACTA	RrubChr1G00018090.1	RrubChr1G00018090	uncharacterized protein At1g04910 isoform X1 [Sesamum indicum]	461-481	472	-33.8	-25.2	0.745562	4	GO:0005737(cytoplasm)	-
gra-miR482_L-1R-3_1ss5TA	CTTACCAATTCCTCCCAT	RrubChr4G00105610.1	RrubChr4G00105610	PREDICTED: farnesyl pyrophosphate synthase 1 [Beta vulgaris subsp. vulgaris]	229-246	237	-30.2	-31.5	1	1	-	00900(Terpenoid backbone biosynthesis)
gra-miR482_L-1R-3_1ss5TA	CTTACCAATTCCTCCCAT	RrubChr5G00121290.1	RrubChr5G00121290	PREDICTED: putative late blight resistance protein homolog R1B-8 [Erythranthe guttata]	769-786	777	-30.2	-32	1	0	GO:0005524(ATP binding);GO:0006952(defense response);GO:0009506(plasmodesma);GO:0043531(ADP binding)	04626(Plant-pathogen interaction)
gra-miR482_L-1R-3_1ss5TA	CTTACCAATTCCTCCCAT	RrubChr8G00197670.1	RrubChr8G00197670	hypothetical protein MIMGU_mgv1a001245mg [Erythranthe guttata]	3129-3146	3137	-30.2	-29.3	0.970199	3.5	GO:0005524(ATP binding);GO:0005634(nucleus);GO:0005737(cytoplasm);GO:0005886(plasma membrane);GO:0006952(defense response);GO:0007165(signal transduction);GO:0009626(plant-type hypersensitive response);GO:0009814(defense response, incompatible interaction);GO:0043531(ADP binding)	04626(Plant-pathogen interaction)
gra-miR482_L-1R-3_1ss5TA	CTTACCAATTCCTCCCAT	RrubChr11G00261850.1	RrubChr11G00261850	nodulin homeobox isoform X2 [Sesamum indicum]	2814-2831	2822	-30.2	-27.6	0.913907	4	GO:0005739(mitochondrion)	-
gra-miR482_L-1R-3_1ss5TA	CTTACCAATTCCTCCCAT	RrubChr2G00037200.1	RrubChr2G00037200	PREDICTED: putative late blight resistance protein homolog R1B-17 [Erythranthe guttata]	887-904	895	-30.2	-27.5	0.910596	2	GO:0005524(ATP binding);GO:0005575(cellular_component);GO:0006952(defense response);GO:0043531(ADP binding)	04626(Plant-pathogen interaction)
gra-miR482_L-1R-3_1ss5TA	CTTACCAATTCCTCCCAT	RrubChr11G00281490.1	RrubChr11G00281490	PREDICTED: putative disease resistance RPP13-like protein 3 [Erythranthe guttata]	604-621	612	-30.2	-27.5	0.910596	2	GO:0005524(ATP binding);GO:0005634(nucleus);GO:0006952(defense response);GO:0043531(ADP binding)	04626(Plant-pathogen interaction)
gra-miR482_L-1R-3_1ss5TA	CTTACCAATTCCTCCCAT	RrubChr4G00103800.1	RrubChr4G00103800	PREDICTED: putative late blight resistance protein homolog R1B-8 [Erythranthe guttata]	550-567	558	-30.2	-27.4	0.907285	1	GO:0005524(ATP binding);GO:0005886(plasma membrane);GO:0006952(defense response);GO:0043531(ADP binding)	04626(Plant-pathogen interaction)
gra-miR482_L-1R-3_1ss5TA	CTTACCAATTCCTCCCAT	RrubChr11G00276320.1	RrubChr11G00276320	PREDICTED: putative late blight resistance protein homolog R1B-8 [Erythranthe guttata]	900-917	908	-30.2	-27.1	0.897351	2	GO:0005524(ATP binding);GO:0005634(nucleus);GO:0005737(cytoplasm);GO:0005886(plasma membrane);GO:0006952(defense response);GO:0007165(signal transduction);GO:0009626(plant-type hypersensitive response);GO:0009814(defense response, incompatible interaction);GO:0043531(ADP binding)	04626(Plant-pathogen interaction)
gra-miR482_L-1R-3_1ss5TA	CTTACCAATTCCTCCCAT	RrubChr9G00218800.1	RrubChr9G00218800	PREDICTED: putative late blight resistance protein homolog R1A-3 [Erythranthe guttata]	634-651	642	-30.2	-27	0.89404	2	GO:0005575(cellular_component);GO:0006952(defense response)	04626(Plant-pathogen interaction)
gra-miR482_L-1R-3_1ss5TA	CTTACCAATTCCTCCCAT	RrubChr3G00082480.1	RrubChr3G00082480	PREDICTED: putative late blight resistance protein homolog R1B-17 [Erythranthe guttata]	617-634	625	-30.2	-26.8	0.887417	2.5	GO:0000166(nucleotide binding);GO:0002230(positive regulation of defense response to virus by host);GO:0002239(response to oomycetes);GO:0005515(protein binding);GO:0005524(ATP binding);GO:0005886(plasma membrane);GO:0006952(defense response);GO:0007165(signal transduction);GO:0009416(response to light stimulus);GO:0009611(response to wounding);GO:0009626(plant-type hypersensitive response);GO:00…	04626(Plant-pathogen interaction)
gra-miR482_L-1R-3_1ss5TA	CTTACCAATTCCTCCCAT	RrubChr5G00123870.1	RrubChr5G00123870	hypothetical protein CDL12_12520 [Handroanthus impetiginosus]	670-687	678	-30.2	-26.7	0.884106	4	GO:0005739(mitochondrion);GO:0008150(biological_process);GO:0009507(chloroplast)	-
gra-miR482_L-1R-3_1ss5TA	CTTACCAATTCCTCCCAT	RrubChr4G00096740.1	RrubChr4G00096740	RING-H2 finger protein ATL13-like [Olea europaea var. sylvestris]	1647-1665	1656	-30.2	-26.6	0.880795	3	GO:0043161(proteasome-mediated ubiquitin-dependent protein catabolic process);GO:0061630(ubiquitin protein ligase activity)	-
gra-miR482_L-1R-3_1ss5TA	CTTACCAATTCCTCCCAT	RrubChr12G00290370.1	RrubChr12G00290370	NA	564-582	573	-30.2	-26.6	0.880795	3.5	-	-
gra-miR482_L-1R-3_1ss5TA	CTTACCAATTCCTCCCAT	RrubChr10G00235170.1	RrubChr10G00235170	Global transcriptional regulator, cell division control protein [Handroanthus impetiginosus]	3508-3525	3516	-30.2	-26.6	0.880795	4	GO:0005634(nucleus);GO:0005719(nuclear euchromatin);GO:0005730(nucleolus);GO:0005829(cytosol);GO:0006260(DNA replication);GO:0006281(DNA repair);GO:0006368(transcription elongation from RNA polymerase II promoter);GO:0010228(vegetative to reproductive phase transition of meristem);GO:0031491(nucleosome binding);GO:0032968(positive regulation of transcription elongation from RNA polymerase II prom…	-
gra-miR482_L-1R-3_1ss5TA	CTTACCAATTCCTCCCAT	RrubChr11G00281530.1	RrubChr11G00281530	PREDICTED: putative disease resistance RPP13-like protein 3 [Erythranthe guttata]	769-786	777	-30.2	-26.6	0.880795	2.5	GO:0005524(ATP binding);GO:0006952(defense response);GO:0043531(ADP binding)	04626(Plant-pathogen interaction)
gra-miR482_L-1R-3_1ss5TA	CTTACCAATTCCTCCCAT	RrubChr1G00019720.1	RrubChr1G00019720	PREDICTED: 2-alkenal reductase (NADP(+)-dependent)-like [Erythranthe guttata]	126-142	133	-30.2	-26.5	0.877483	3	GO:0005737(cytoplasm);GO:0016491(oxidoreductase activity);GO:0055114(oxidation-reduction process)	-
gra-miR482_L-1R-3_1ss5TA	CTTACCAATTCCTCCCAT	RrubChr6G00146720.1	RrubChr6G00146720	uncharacterized protein LOC105164851 [Sesamum indicum]	769-787	778	-30.2	-25.8	0.854305	4	GO:0005634(nucleus)	-
gra-miR482_L-1R-3_1ss5TA	CTTACCAATTCCTCCCAT	RrubChr7G00175850.1	RrubChr7G00175850	hypothetical protein MIMGU_mgv1a011890mg [Erythranthe guttata]	275-292	283	-30.2	-25.7	0.850993	4	GO:0005737(cytoplasm)	-
gra-miR482_L-1R-3_1ss5TA	CTTACCAATTCCTCCCAT	RrubChr4G00095140.1	RrubChr4G00095140	protein NRT1/ PTR FAMILY 8.1-like [Sesamum indicum]	703-720	711	-30.2	-25.3	0.837748	3	GO:0005215(transporter activity);GO:0005886(plasma membrane);GO:0006857(oligopeptide transport);GO:0009705(plant-type vacuole membrane);GO:0016020(membrane);GO:0016021(integral component of membrane);GO:0022857(transmembrane transporter activity);GO:0055085(transmembrane transport)	-
gra-miR482_L-1R-3_1ss5TA	CTTACCAATTCCTCCCAT	RrubChr3G00074680.1	RrubChr3G00074680	putative late blight resistance protein homolog R1A-10 [Sesamum indicum]	1322-1339	1330	-30.2	-24.8	0.821192	3	GO:0005524(ATP binding);GO:0005634(nucleus);GO:0005737(cytoplasm);GO:0005886(plasma membrane);GO:0006952(defense response);GO:0007165(signal transduction);GO:0009626(plant-type hypersensitive response);GO:0009814(defense response, incompatible interaction);GO:0043531(ADP binding)	04626(Plant-pathogen interaction)
gra-miR482_L-1R-3_1ss5TA	CTTACCAATTCCTCCCAT	RrubChr8G00199940.1	RrubChr8G00199940	UDP-glucuronosyl and UDP-glucosyl transferase [Handroanthus impetiginosus]	1338-1354	1345	-30.2	-24.7	0.817881	3.5	GO:0009813(flavonoid biosynthetic process);GO:0043231(intracellular membrane-bounded organelle);GO:0052696(flavonoid glucuronidation);GO:0080043(quercetin 3-O-glucosyltransferase activity);GO:0080044(quercetin 7-O-glucosyltransferase activity)	00942(Anthocyanin biosynthesis)
gra-miR482_L-1R-3_1ss5TA	CTTACCAATTCCTCCCAT	RrubChr11G00277210.1	RrubChr11G00277210	proline dehydrogenase 2, mitochondrial-like [Olea europaea var. sylvestris]	1508-1527	1518	-30.2	-24.4	0.807947	4	GO:0004657(proline dehydrogenase activity);GO:0005739(mitochondrion);GO:0006537(glutamate biosynthetic process);GO:0006562(proline catabolic process);GO:0006979(response to oxidative stress);GO:0009414(response to water deprivation);GO:0010133(proline catabolic process to glutamate);GO:0042742(defense response to bacterium);GO:0055114(oxidation-reduction process);GO:0071949(FAD binding)	00330(Arginine and proline metabolism)
gra-miR482_L-1R-3_1ss5TA	CTTACCAATTCCTCCCAT	RrubChr6G00140250.1	RrubChr6G00140250	NA	449-465	456	-30.2	-24.3	0.804636	4	-	-
gra-miR482_L-1R-3_1ss5TA	CTTACCAATTCCTCCCAT	RrubChr12G00285680.1	RrubChr12G00285680	transcriptional elongation regulator MINIYO isoform X1 [Sesamum indicum]	2064-2082	2073	-30.2	-24.2	0.801325	4	GO:0005634(nucleus);GO:0006366(transcription by RNA polymerase II)	-
gra-miR482_L-1R-3_1ss5TA	CTTACCAATTCCTCCCAT	RrubChr2G00038170.1	RrubChr2G00038170	PREDICTED: putative late blight resistance protein homolog R1B-16 [Erythranthe guttata]	632-649	640	-30.2	-24.1	0.798013	3.5	GO:0005524(ATP binding);GO:0006952(defense response);GO:0009506(plasmodesma);GO:0043531(ADP binding)	04626(Plant-pathogen interaction)
gra-miR482_L-1R-3_1ss5TA	CTTACCAATTCCTCCCAT	RrubChr3G00083880.1	RrubChr3G00083880	Salicylate carboxymethyltransferase [Handroanthus impetiginosus]	205-221	212	-30.2	-24.1	0.798013	3	GO:0005634(nucleus);GO:0008757(S-adenosylmethionine-dependent methyltransferase activity);GO:0032259(methylation)	00592(alpha-Linolenic acid metabolism)
gra-miR482_L-1R-3_1ss5TA	CTTACCAATTCCTCCCAT	RrubChr1G00021470.1	RrubChr1G00021470	PREDICTED: putative late blight resistance protein homolog R1B-17 [Erythranthe guttata]	614-631	622	-30.2	-24.1	0.798013	3.5	GO:0005524(ATP binding);GO:0005634(nucleus);GO:0005737(cytoplasm);GO:0005886(plasma membrane);GO:0006952(defense response);GO:0007165(signal transduction);GO:0009626(plant-type hypersensitive response);GO:0009814(defense response, incompatible interaction);GO:0043531(ADP binding)	04626(Plant-pathogen interaction)
gra-miR482_L-1R-3_1ss5TA	CTTACCAATTCCTCCCAT	RrubChr7G00174460.1	RrubChr7G00174460	PREDICTED: putative late blight resistance protein homolog R1B-16 [Erythranthe guttata]	637-654	645	-30.2	-24	0.794702	1.5	-	-
gra-miR482_L-1R-3_1ss5TA	CTTACCAATTCCTCCCAT	RrubChr7G00174390.1	RrubChr7G00174390	PREDICTED: putative late blight resistance protein homolog R1B-16 [Erythranthe guttata]	580-597	588	-30.2	-24	0.794702	1.5	-	-
gra-miR482_L-1R-3_1ss5TA	CTTACCAATTCCTCCCAT	RrubChr2G00045560.1	RrubChr2G00045560	auxin response factor 19 [Sesamum indicum]	3704-3721	3712	-30.2	-23.9	0.791391	4	GO:0003677(DNA binding);GO:0003700(DNA binding transcription factor activity);GO:0005515(protein binding);GO:0005634(nucleus);GO:0006351(transcription, DNA-templated);GO:0006355(regulation of transcription, DNA-templated);GO:0009723(response to ethylene);GO:0009733(response to auxin);GO:0009734(auxin-activated signaling pathway);GO:0010311(lateral root formation);GO:0043565(sequence-specific DNA …	04075(Plant hormone signal transduction)
gra-miR482_L-1R-3_1ss5TA	CTTACCAATTCCTCCCAT	RrubChr11G00278490.1	RrubChr11G00278490	cyclic dof factor 2-like [Sesamum indicum]	2349-2366	2357	-30.2	-23.9	0.791391	4	GO:0003677(DNA binding);GO:0003700(DNA binding transcription factor activity);GO:0005515(protein binding);GO:0005634(nucleus);GO:0006351(transcription, DNA-templated);GO:0006355(regulation of transcription, DNA-templated);GO:0009908(flower development);GO:0043565(sequence-specific DNA binding);GO:0046872(metal ion binding);GO:0048510(regulation of timing of transition from vegetative to reproduct…	04712(Circadian rhythm - plant)
gra-miR482_L-1R-3_1ss5TA	CTTACCAATTCCTCCCAT	RrubChr5G00122820.1	RrubChr5G00122820	NA	98-117	108	-30.2	-23.9	0.791391	3	-	-
gra-miR482_L-1R-3_1ss5TA	CTTACCAATTCCTCCCAT	RrubChr2G00052090.1	RrubChr2G00052090	putative late blight resistance protein homolog R1B-16 isoform X1 [Sesamum indicum]	3188-3205	3196	-30.2	-23.4	0.774834	3	GO:0005524(ATP binding);GO:0005886(plasma membrane);GO:0006952(defense response);GO:0043531(ADP binding)	04626(Plant-pathogen interaction)
gra-miR482_L-1R-3_1ss5TA	CTTACCAATTCCTCCCAT	RrubChr3G00058520.1	RrubChr3G00058520	PREDICTED: putative late blight resistance protein homolog R1B-8 [Erythranthe guttata]	566-583	574	-30.2	-23.4	0.774834	3	GO:0005524(ATP binding);GO:0006952(defense response);GO:0043531(ADP binding)	04626(Plant-pathogen interaction)
gra-miR482_L-1R-3_1ss5TA	CTTACCAATTCCTCCCAT	RrubChr2G00030050.1	RrubChr2G00030050	PREDICTED: putative late blight resistance protein homolog R1B-17 [Erythranthe guttata]	937-954	945	-30.2	-23.3	0.771523	3	GO:0000166(nucleotide binding);GO:0005515(protein binding);GO:0005524(ATP binding);GO:0005886(plasma membrane);GO:0006952(defense response);GO:0007165(signal transduction);GO:0009626(plant-type hypersensitive response);GO:0012505(endomembrane system);GO:0019897(extrinsic component of plasma membrane);GO:0043531(ADP binding)	04626(Plant-pathogen interaction)
gra-miR482_L-1R-3_1ss5TA	CTTACCAATTCCTCCCAT	RrubChr2G00030360.1	RrubChr2G00030360	PREDICTED: putative late blight resistance protein homolog R1B-16 [Erythranthe guttata]	659-676	667	-30.2	-23.3	0.771523	3	GO:0002238(response to molecule of fungal origin);GO:0005886(plasma membrane);GO:0006952(defense response);GO:0007165(signal transduction);GO:0043531(ADP binding);GO:0050832(defense response to fungus)	04626(Plant-pathogen interaction)
gra-miR482_L-1R-3_1ss5TA	CTTACCAATTCCTCCCAT	RrubChr3G00074930.1	RrubChr3G00074930	PREDICTED: putative late blight resistance protein homolog R1B-16 [Erythranthe guttata]	594-611	602	-30.2	-23.3	0.771523	3	GO:0005524(ATP binding);GO:0006952(defense response);GO:0009506(plasmodesma);GO:0043531(ADP binding)	04626(Plant-pathogen interaction)
gra-miR482_L-1R-3_1ss5TA	CTTACCAATTCCTCCCAT	RrubChr2G00029960.1	RrubChr2G00029960	PREDICTED: putative late blight resistance protein homolog R1B-16 [Erythranthe guttata]	534-551	542	-30.2	-23.3	0.771523	3	GO:0006952(defense response)	04626(Plant-pathogen interaction)
gra-miR482_L-1R-3_1ss5TA	CTTACCAATTCCTCCCAT	RrubChr2G00029700.1	RrubChr2G00029700	PREDICTED: putative late blight resistance protein homolog R1B-16 [Erythranthe guttata]	770-787	778	-30.2	-23.3	0.771523	3	GO:0005524(ATP binding);GO:0006952(defense response);GO:0043531(ADP binding)	04626(Plant-pathogen interaction)
gra-miR482_L-1R-3_1ss5TA	CTTACCAATTCCTCCCAT	RrubChr2G00029300.1	RrubChr2G00029300	PREDICTED: putative late blight resistance protein homolog R1B-16 [Erythranthe guttata]	625-642	633	-30.2	-23.3	0.771523	3	GO:0005524(ATP binding);GO:0006952(defense response);GO:0043531(ADP binding)	04626(Plant-pathogen interaction)
gra-miR482_L-1R-3_1ss5TA	CTTACCAATTCCTCCCAT	RrubChr4G00109700.1	RrubChr4G00109700	hypothetical protein CDL12_17654 [Handroanthus impetiginosus]	1520-1536	1527	-30.2	-23.3	0.771523	4	GO:0005515(protein binding);GO:0005634(nucleus);GO:0005829(cytosol);GO:0043161(proteasome-mediated ubiquitin-dependent protein catabolic process)	-
gra-miR482_L-1R-3_1ss5TA	CTTACCAATTCCTCCCAT	RrubChr2G00052610.1	RrubChr2G00052610	PREDICTED: putative late blight resistance protein homolog R1A-10 isoform X2 [Erythranthe guttata]	768-785	776	-30.2	-23.3	0.771523	3	GO:0004004(ATP-dependent RNA helicase activity);GO:0006413(translational initiation);GO:0010468(regulation of gene expression);GO:0010501(RNA secondary structure unwinding)	04626(Plant-pathogen interaction)
gra-miR482_L-1R-3_1ss5TA	CTTACCAATTCCTCCCAT	RrubChr3G00058430.1	RrubChr3G00058430	PREDICTED: putative late blight resistance protein homolog R1B-8 [Erythranthe guttata]	655-672	663	-30.2	-23.3	0.771523	3	GO:0005524(ATP binding);GO:0006952(defense response);GO:0043531(ADP binding)	04626(Plant-pathogen interaction)
gra-miR482_L-1R-3_1ss5TA	CTTACCAATTCCTCCCAT	RrubChr2G00052070.1	RrubChr2G00052070	putative late blight resistance protein homolog R1B-16 isoform X1 [Sesamum indicum]	764-781	772	-30.2	-23.3	0.771523	3	GO:0004674(protein serine/threonine kinase activity);GO:0005886(plasma membrane);GO:0007166(cell surface receptor signaling pathway)	04626(Plant-pathogen interaction)
gra-miR482_L-1R-3_1ss5TA	CTTACCAATTCCTCCCAT	RrubChr2G00039440.1	RrubChr2G00039440	PREDICTED: putative late blight resistance protein homolog R1B-8 [Erythranthe guttata]	582-599	590	-30.2	-23.3	0.771523	4	GO:0005524(ATP binding);GO:0005634(nucleus);GO:0005737(cytoplasm);GO:0005886(plasma membrane);GO:0006952(defense response);GO:0007165(signal transduction);GO:0009626(plant-type hypersensitive response);GO:0009814(defense response, incompatible interaction);GO:0043531(ADP binding)	04626(Plant-pathogen interaction)
gra-miR482_L-1R-3_1ss5TA	CTTACCAATTCCTCCCAT	RrubChr2G00052090.1	RrubChr2G00052090	putative late blight resistance protein homolog R1B-16 isoform X1 [Sesamum indicum]	638-655	646	-30.2	-23.3	0.771523	3	GO:0005524(ATP binding);GO:0005886(plasma membrane);GO:0006952(defense response);GO:0043531(ADP binding)	04626(Plant-pathogen interaction)
gra-miR482_L-1R-3_1ss5TA	CTTACCAATTCCTCCCAT	RrubChr2G00038880.1	RrubChr2G00038880	PREDICTED: putative late blight resistance protein homolog R1B-16 [Erythranthe guttata]	617-634	625	-30.2	-23.3	0.771523	3	GO:0005524(ATP binding);GO:0006952(defense response);GO:0043531(ADP binding)	04626(Plant-pathogen interaction)
gra-miR482_L-1R-3_1ss5TA	CTTACCAATTCCTCCCAT	RrubChr11G00281910.1	RrubChr11G00281910	PREDICTED: putative late blight resistance protein homolog R1A-3 isoform X1 [Erythranthe guttata]	745-762	753	-30.2	-23.3	0.771523	3	GO:0000166(nucleotide binding);GO:0002230(positive regulation of defense response to virus by host);GO:0002239(response to oomycetes);GO:0005515(protein binding);GO:0005524(ATP binding);GO:0005886(plasma membrane);GO:0006952(defense response);GO:0007165(signal transduction);GO:0009416(response to light stimulus);GO:0009611(response to wounding);GO:0009626(plant-type hypersensitive response);GO:00…	04626(Plant-pathogen interaction)
gra-miR482_L-1R-3_1ss5TA	CTTACCAATTCCTCCCAT	RrubChr4G00087190.1	RrubChr4G00087190	PREDICTED: putative late blight resistance protein homolog R1B-16 [Erythranthe guttata]	625-642	633	-30.2	-23.3	0.771523	3	GO:0005524(ATP binding);GO:0005634(nucleus);GO:0005737(cytoplasm);GO:0005886(plasma membrane);GO:0006952(defense response);GO:0007165(signal transduction);GO:0009626(plant-type hypersensitive response);GO:0009814(defense response, incompatible interaction);GO:0043531(ADP binding)	04626(Plant-pathogen interaction)
gra-miR482_L-1R-3_1ss5TA	CTTACCAATTCCTCCCAT	RrubChr8G00194180.1	RrubChr8G00194180	hypothetical protein MIMGU_mgv1a001064mg [Erythranthe guttata]	617-634	625	-30.2	-23.3	0.771523	3	GO:0005524(ATP binding);GO:0006952(defense response);GO:0043531(ADP binding)	04626(Plant-pathogen interaction)
gra-miR482_L-1R-3_1ss5TA	CTTACCAATTCCTCCCAT	RrubChr10G00248170.1	RrubChr10G00248170	E3 ubiquitin-protein ligase RNF12 [Sesamum indicum]	1245-1261	1252	-30.2	-23.3	0.771523	4	GO:0000209(protein polyubiquitination);GO:0043161(proteasome-mediated ubiquitin-dependent protein catabolic process);GO:0061630(ubiquitin protein ligase activity)	-
gra-miR482_L-1R-3_1ss5TA	CTTACCAATTCCTCCCAT	RrubChr2G00029400.1	RrubChr2G00029400	PREDICTED: putative late blight resistance protein homolog R1B-16 [Erythranthe guttata]	598-615	606	-30.2	-23.3	0.771523	3	GO:0005524(ATP binding);GO:0006952(defense response);GO:0043531(ADP binding)	04626(Plant-pathogen interaction)
gra-miR482_L-1R-3_1ss5TA	CTTACCAATTCCTCCCAT	RrubChr2G00029120.1	RrubChr2G00029120	PREDICTED: putative late blight resistance protein homolog R1B-16 [Erythranthe guttata]	618-635	626	-30.2	-23.3	0.771523	3	GO:0005524(ATP binding);GO:0005575(cellular_component);GO:0006952(defense response);GO:0043531(ADP binding)	04626(Plant-pathogen interaction)
gra-miR482_L-1R-3_1ss5TA	CTTACCAATTCCTCCCAT	RrubChr3G00058400.1	RrubChr3G00058400	PREDICTED: putative late blight resistance protein homolog R1B-16 [Erythranthe guttata]	508-525	516	-30.2	-23.2	0.768212	4	GO:0005524(ATP binding);GO:0006952(defense response);GO:0043531(ADP binding)	04626(Plant-pathogen interaction)
gra-miR482_L-1R-3_1ss5TA	CTTACCAATTCCTCCCAT	RrubChr2G00038910.1	RrubChr2G00038910	PREDICTED: putative late blight resistance protein homolog R1B-17 [Erythranthe guttata]	532-549	540	-30.2	-23.2	0.768212	3	GO:0005524(ATP binding);GO:0006952(defense response);GO:0043531(ADP binding)	04626(Plant-pathogen interaction)
gra-miR482_L-1R-3_1ss5TA	CTTACCAATTCCTCCCAT	RrubChr2G00039040.1	RrubChr2G00039040	PREDICTED: putative late blight resistance protein homolog R1B-16 [Erythranthe guttata]	606-623	614	-30.2	-23.2	0.768212	3	GO:0005524(ATP binding);GO:0006952(defense response);GO:0043531(ADP binding)	04626(Plant-pathogen interaction)
gra-miR482_L-1R-3_1ss5TA	CTTACCAATTCCTCCCAT	RrubChr5G00131500.1	RrubChr5G00131500	transcription factor bHLH68 [Sesamum indicum]	230-247	239	-30.2	-23.2	0.768212	3.5	GO:0001046(core promoter sequence-specific DNA binding);GO:0001228(transcriptional activator activity, RNA polymerase II transcription regulatory region sequence-specific DNA binding);GO:0005634(nucleus);GO:0006366(transcription by RNA polymerase II)	-
gra-miR482_L-1R-3_1ss5TA	CTTACCAATTCCTCCCAT	RrubChr12G00296740.1	RrubChr12G00296740	Ubiquitin--protein ligase [Handroanthus impetiginosus]	408-425	416	-30.2	-23.2	0.768212	4	-	-
gra-miR482_L-1R-3_1ss5TA	CTTACCAATTCCTCCCAT	RrubChr10G00251900.1	RrubChr10G00251900	hypothetical protein CDL12_01283 [Handroanthus impetiginosus]	536-553	545	-30.2	-23	0.761589	4	-	-
gra-miR482_L-1R-3_1ss5TA	CTTACCAATTCCTCCCAT	RrubChr5G00120900.1	RrubChr5G00120900	putative late blight resistance protein homolog R1B-16 isoform X1 [Sesamum indicum]	637-654	645	-30.2	-23	0.761589	3	GO:0005524(ATP binding);GO:0006952(defense response);GO:0043531(ADP binding)	04626(Plant-pathogen interaction)
gra-miR482_L-1R-3_1ss5TA	CTTACCAATTCCTCCCAT	RrubChr12G00294790.1	RrubChr12G00294790	hypothetical protein CDL12_27456 [Handroanthus impetiginosus]	967-984	975	-30.2	-23	0.761589	4	GO:0003674(molecular_function);GO:0005739(mitochondrion);GO:0008150(biological_process);GO:0042170(plastid membrane)	-
gra-miR482_L-1R-3_1ss5TA	CTTACCAATTCCTCCCAT	RrubChr11G00281750.1	RrubChr11G00281750	PREDICTED: putative late blight resistance protein homolog R1B-8 [Erythranthe guttata]	535-552	543	-30.2	-23	0.761589	3	GO:0005524(ATP binding);GO:0006952(defense response);GO:0043531(ADP binding)	04626(Plant-pathogen interaction)
gra-miR482_L-1R-3_1ss5TA	CTTACCAATTCCTCCCAT	RrubChr5G00121040.1	RrubChr5G00121040	putative late blight resistance protein homolog R1A-3 [Sesamum indicum]	794-811	802	-30.2	-23	0.761589	3	GO:0005524(ATP binding);GO:0005575(cellular_component);GO:0006952(defense response);GO:0043531(ADP binding)	04626(Plant-pathogen interaction)
gra-miR482_L-1R-3_1ss5TA	CTTACCAATTCCTCCCAT	RrubChr3G00058530.1	RrubChr3G00058530	PREDICTED: putative late blight resistance protein homolog R1B-8 [Erythranthe guttata]	502-519	510	-30.2	-22.9	0.758278	3	GO:0005524(ATP binding);GO:0006952(defense response);GO:0043531(ADP binding)	04626(Plant-pathogen interaction)
gra-miR482_L-1R-3_1ss5TA	CTTACCAATTCCTCCCAT	RrubChr4G00101950.1	RrubChr4G00101950	PREDICTED: putative late blight resistance protein homolog R1B-8 [Erythranthe guttata]	505-522	513	-30.2	-22.9	0.758278	3	GO:0005524(ATP binding);GO:0005634(nucleus);GO:0005737(cytoplasm);GO:0005886(plasma membrane);GO:0006952(defense response);GO:0007165(signal transduction);GO:0009626(plant-type hypersensitive response);GO:0009814(defense response, incompatible interaction);GO:0043531(ADP binding)	04626(Plant-pathogen interaction)
gra-miR482_L-1R-3_1ss5TA	CTTACCAATTCCTCCCAT	RrubChr4G00102010.1	RrubChr4G00102010	PREDICTED: putative late blight resistance protein homolog R1B-16 [Erythranthe guttata]	536-553	544	-30.2	-22.9	0.758278	3	GO:0005524(ATP binding);GO:0005634(nucleus);GO:0005737(cytoplasm);GO:0005886(plasma membrane);GO:0006952(defense response);GO:0007165(signal transduction);GO:0009626(plant-type hypersensitive response);GO:0009814(defense response, incompatible interaction);GO:0043531(ADP binding)	04626(Plant-pathogen interaction)
gra-miR482_L-1R-3_1ss5TA	CTTACCAATTCCTCCCAT	RrubChr3G00058550.1	RrubChr3G00058550	PREDICTED: putative late blight resistance protein homolog R1B-8 [Erythranthe guttata]	673-690	681	-30.2	-22.8	0.754967	3	GO:0005524(ATP binding);GO:0006952(defense response);GO:0043531(ADP binding)	04626(Plant-pathogen interaction)
gra-miR482_L-1R-3_1ss5TA	CTTACCAATTCCTCCCAT	RrubChr3G00077790.1	RrubChr3G00077790	PREDICTED: putative late blight resistance protein homolog R1B-8 [Erythranthe guttata]	604-621	612	-30.2	-22.8	0.754967	4	GO:0000166(nucleotide binding);GO:0005515(protein binding);GO:0005524(ATP binding);GO:0005886(plasma membrane);GO:0006952(defense response);GO:0007165(signal transduction);GO:0009626(plant-type hypersensitive response);GO:0012505(endomembrane system);GO:0019897(extrinsic component of plasma membrane);GO:0043531(ADP binding)	04626(Plant-pathogen interaction)
gra-miR482_L-1R-3_1ss5TA	CTTACCAATTCCTCCCAT	RrubChr3G00079690.1	RrubChr3G00079690	putative late blight resistance protein homolog R1B-16 isoform X1 [Sesamum indicum]	611-628	619	-30.2	-22.8	0.754967	4	GO:0005524(ATP binding);GO:0005634(nucleus);GO:0005737(cytoplasm);GO:0005886(plasma membrane);GO:0006952(defense response);GO:0007165(signal transduction);GO:0009626(plant-type hypersensitive response);GO:0009814(defense response, incompatible interaction);GO:0043531(ADP binding)	04626(Plant-pathogen interaction)
gra-miR482_L-1R-3_1ss5TA	CTTACCAATTCCTCCCAT	RrubChr2G00039530.1	RrubChr2G00039530	PREDICTED: putative late blight resistance protein homolog R1B-17 [Erythranthe guttata]	536-553	544	-30.2	-22.8	0.754967	3	GO:0005524(ATP binding);GO:0006952(defense response);GO:0043531(ADP binding)	04626(Plant-pathogen interaction)
gra-miR482_L-1R-3_1ss5TA	CTTACCAATTCCTCCCAT	RrubChr3G00058560.1	RrubChr3G00058560	PREDICTED: putative late blight resistance protein homolog R1B-8 [Erythranthe guttata]	654-671	662	-30.2	-22.8	0.754967	4	GO:0005524(ATP binding);GO:0005575(cellular_component);GO:0006952(defense response);GO:0043531(ADP binding)	04626(Plant-pathogen interaction)
gra-miR482_L-1R-3_1ss5TA	CTTACCAATTCCTCCCAT	RrubChr3G00075550.1	RrubChr3G00075550	putative late blight resistance protein homolog R1B-16 isoform X1 [Sesamum indicum]	510-527	518	-30.2	-22.8	0.754967	3	GO:0005524(ATP binding);GO:0005886(plasma membrane);GO:0006952(defense response);GO:0043531(ADP binding)	04626(Plant-pathogen interaction)
gra-miR482_L-1R-3_1ss5TA	CTTACCAATTCCTCCCAT	RrubChr10G00255680.1	RrubChr10G00255680	PREDICTED: putative late blight resistance protein homolog R1B-8 [Erythranthe guttata]	932-949	940	-30.2	-22.8	0.754967	4	GO:0005524(ATP binding);GO:0006952(defense response);GO:0043531(ADP binding)	04626(Plant-pathogen interaction)
gra-miR482_L-1R-3_1ss5TA	CTTACCAATTCCTCCCAT	RrubChr3G00058470.1	RrubChr3G00058470	PREDICTED: putative late blight resistance protein homolog R1B-8 [Erythranthe guttata]	638-655	646	-30.2	-22.8	0.754967	4	GO:0005524(ATP binding);GO:0005886(plasma membrane);GO:0006952(defense response);GO:0043531(ADP binding)	04626(Plant-pathogen interaction)
gra-miR482_L-1R-3_1ss5TA	CTTACCAATTCCTCCCAT	RrubChr4G00109770.1	RrubChr4G00109770	PREDICTED: putative late blight resistance protein homolog R1B-16 [Erythranthe guttata]	619-636	627	-30.2	-22.8	0.754967	4	GO:0000166(nucleotide binding);GO:0005515(protein binding);GO:0005524(ATP binding);GO:0005886(plasma membrane);GO:0006952(defense response);GO:0007165(signal transduction);GO:0009626(plant-type hypersensitive response);GO:0012505(endomembrane system);GO:0019897(extrinsic component of plasma membrane);GO:0043531(ADP binding)	04626(Plant-pathogen interaction)
gra-miR482_L-1R-3_1ss5TA	CTTACCAATTCCTCCCAT	RrubChr4G00101150.1	RrubChr4G00101150	putative late blight resistance protein homolog R1A-10 [Sesamum indicum]	569-586	577	-30.2	-22.7	0.751656	4	GO:0005524(ATP binding);GO:0006952(defense response);GO:0043531(ADP binding)	04626(Plant-pathogen interaction)
gra-miR482_L-1R-3_1ss5TA	CTTACCAATTCCTCCCAT	RrubChr6G00150680.1	RrubChr6G00150680	hypothetical protein DM860_017588 [Cuscuta australis]	841-858	849	-30.2	-22.7	0.751656	3	GO:0005515(protein binding);GO:0005524(ATP binding);GO:0005576(extracellular region);GO:0006952(defense response);GO:0043531(ADP binding)	-
gra-miR482_L-1R-3_1ss5TA	CTTACCAATTCCTCCCAT	RrubChr11G00268590.1	RrubChr11G00268590	PREDICTED: putative late blight resistance protein homolog R1B-16 [Erythranthe guttata]	799-816	807	-30.2	-22.5	0.745033	3	GO:0005524(ATP binding);GO:0006952(defense response);GO:0009506(plasmodesma);GO:0043531(ADP binding)	04626(Plant-pathogen interaction)
gra-miR482_L-1R-3_1ss5TA	CTTACCAATTCCTCCCAT	RrubChr6G00145720.1	RrubChr6G00145720	hypothetical protein CDL12_08587 [Handroanthus impetiginosus]	797-814	805	-30.2	-22.3	0.738411	4	-	-
gra-miR482_L-1R-3_1ss5TA	CTTACCAATTCCTCCCAT	RrubChr4G00107860.1	RrubChr4G00107860	Apoptotic ATPase [Handroanthus impetiginosus]	643-660	651	-30.2	-22.3	0.738411	4	GO:0005524(ATP binding);GO:0006952(defense response);GO:0043531(ADP binding)	04626(Plant-pathogen interaction)
gra-miR482_L-1R-3_1ss5TA	CTTACCAATTCCTCCCAT	RrubChr10G00247110.1	RrubChr10G00247110	Iron/ascorbate family oxidoreductase [Handroanthus impetiginosus]	855-872	863	-30.2	-21.4	0.708609	4	GO:0051213(dioxygenase activity)	-
gra-miR482_L-1R-3_1ss5TA	CTTACCAATTCCTCCCAT	RrubChr9G00230630.1	RrubChr9G00230630	UDP-glycosyltransferase 74F2-like [Sesamum indicum]	1408-1426	1416	-30.2	-21.3	0.705298	4	GO:0009813(flavonoid biosynthetic process);GO:0043231(intracellular membrane-bounded organelle);GO:0052696(flavonoid glucuronidation);GO:0080043(quercetin 3-O-glucosyltransferase activity);GO:0080044(quercetin 7-O-glucosyltransferase activity)	-
gra-miR482_L-1R-3_1ss5TA	CTTACCAATTCCTCCCAT	RrubChr9G00213260.1	RrubChr9G00213260	phospholipase SGR2 isoform X1 [Sesamum indicum]	1594-1611	1602	-30.2	-21.2	0.701987	4	GO:0004620(phospholipase activity);GO:0005737(cytoplasm);GO:0005773(vacuole);GO:0008970(phosphatidylcholine 1-acylhydrolase activity);GO:0009506(plasmodesma);GO:0009590(detection of gravity);GO:0009630(gravitropism);GO:0009660(amyloplast organization);GO:0009705(plant-type vacuole membrane);GO:0009959(negative gravitropism);GO:0016042(lipid catabolic process);GO:0046872(metal ion binding)	-
gra-miR482_L-1R-3_1ss5TA	CTTACCAATTCCTCCCAT	RrubChr8G00193110.1	RrubChr8G00193110	phospholipase SGR2 isoform X1 [Sesamum indicum]	1847-1864	1855	-30.2	-21.2	0.701987	4	GO:0004620(phospholipase activity);GO:0005737(cytoplasm);GO:0005773(vacuole);GO:0008970(phosphatidylcholine 1-acylhydrolase activity);GO:0009506(plasmodesma);GO:0009590(detection of gravity);GO:0009630(gravitropism);GO:0009660(amyloplast organization);GO:0009705(plant-type vacuole membrane);GO:0009959(negative gravitropism);GO:0016042(lipid catabolic process);GO:0046872(metal ion binding)	-
gra-miR482_L-1R-3_1ss5TA	CTTACCAATTCCTCCCAT	RrubChr2G00051380.1	RrubChr2G00051380	RING-H2 finger protein ATL52-like [Sesamum indicum]	292-307	299	-30.2	-21.1	0.698675	4	GO:0043161(proteasome-mediated ubiquitin-dependent protein catabolic process);GO:0061630(ubiquitin protein ligase activity)	-
gra-miR482_L-1R-3_1ss5TA	CTTACCAATTCCTCCCAT	RrubChr8G00195620.1	RrubChr8G00195620	hypothetical protein MIMGU_mgv1a024130mg [Erythranthe guttata]	782-799	790	-30.2	-20.7	0.68543	4	GO:0005524(ATP binding);GO:0005886(plasma membrane);GO:0006952(defense response);GO:0043531(ADP binding)	04626(Plant-pathogen interaction)
gra-miR482_L-1R-3_1ss5TA	CTTACCAATTCCTCCCAT	RrubChr1G00023310.1	RrubChr1G00023310	hypothetical protein MIMGU_mgv1a024130mg [Erythranthe guttata]	637-654	645	-30.2	-20.6	0.682119	3	GO:0005524(ATP binding);GO:0006952(defense response);GO:0043531(ADP binding)	04626(Plant-pathogen interaction)
gra-miR482_L-1R-3_1ss5TA	CTTACCAATTCCTCCCAT	RrubChr3G00058430.1	RrubChr3G00058430	PREDICTED: putative late blight resistance protein homolog R1B-8 [Erythranthe guttata]	2898-2915	2906	-30.2	-20.4	0.675497	3	GO:0005524(ATP binding);GO:0006952(defense response);GO:0043531(ADP binding)	04626(Plant-pathogen interaction)
gra-miR482_L-1R-3_1ss5TA	CTTACCAATTCCTCCCAT	RrubChr4G00088050.1	RrubChr4G00088050	hypothetical protein MIMGU_mgv1a023002mg [Erythranthe guttata]	693-710	701	-30.2	-20.4	0.675497	3.5	GO:0005524(ATP binding);GO:0005634(nucleus);GO:0005737(cytoplasm);GO:0005886(plasma membrane);GO:0006952(defense response);GO:0007165(signal transduction);GO:0009626(plant-type hypersensitive response);GO:0009814(defense response, incompatible interaction);GO:0043531(ADP binding)	04626(Plant-pathogen interaction)
gra-miR482_L-1R-3_1ss5TA	CTTACCAATTCCTCCCAT	RrubChr6G00164240.1	RrubChr6G00164240	hypothetical protein MIMGU_mgv1a024130mg [Erythranthe guttata]	680-697	688	-30.2	-20.4	0.675497	3.5	GO:0005524(ATP binding);GO:0006952(defense response);GO:0043531(ADP binding)	04626(Plant-pathogen interaction)
gra-miR482_L-1R-3_1ss5TA	CTTACCAATTCCTCCCAT	RrubChr4G00088060.1	RrubChr4G00088060	hypothetical protein MIMGU_mgv1a023002mg [Erythranthe guttata]	552-569	560	-30.2	-20.4	0.675497	3.5	GO:0005524(ATP binding);GO:0006952(defense response);GO:0043531(ADP binding)	04626(Plant-pathogen interaction)
gra-miR482_L-1R-3_1ss5TA	CTTACCAATTCCTCCCAT	RrubChr9G00225280.1	RrubChr9G00225280	hypothetical protein MIMGU_mgv1a024130mg [Erythranthe guttata]	2643-2660	2651	-30.2	-20.3	0.672185	4	GO:0005524(ATP binding);GO:0006952(defense response);GO:0043531(ADP binding)	04626(Plant-pathogen interaction)
gra-miR482_L-1R-3_1ss5TA	CTTACCAATTCCTCCCAT	RrubChr4G00103100.1	RrubChr4G00103100	Serine/threonine protein kinase [Handroanthus impetiginosus]	431-447	438	-30.2	-20.1	0.665563	4	GO:0005515(protein binding)	04016(MAPK signaling pathway - plant);04626(Plant-pathogen interaction)
gra-miR482_L-1R-3_1ss5TA	CTTACCAATTCCTCCCAT	RrubChr2G00028890.1	RrubChr2G00028890	hypothetical protein CDL12_12935 [Handroanthus impetiginosus]	1613-1629	1621	-30.2	-19.9	0.65894	4	GO:0003674(molecular_function);GO:0005737(cytoplasm);GO:0005829(cytosol);GO:0008150(biological_process)	-
gra-miR482_L-1R-3_1ss5TA	CTTACCAATTCCTCCCAT	RrubChr9G00234100.1	RrubChr9G00234100	serine/threonine-protein kinase STY46-like isoform X1 [Sesamum indicum]	1213-1231	1223	-30.2	-19.8	0.655629	4	GO:0004672(protein kinase activity);GO:0004674(protein serine/threonine kinase activity);GO:0004712(protein serine/threonine/tyrosine kinase activity);GO:0005524(ATP binding);GO:0005829(cytosol);GO:0006468(protein phosphorylation);GO:0009658(chloroplast organization);GO:0035556(intracellular signal transduction)	-
PC-5p-7051_506	ATTGTCTTTGGACGAGGAGCC	RrubChr1G00007810.1	RrubChr1G00007810	uncharacterized protein LOC105158293 isoform X2 [Sesamum indicum]	2674-2695	2685	-39.4	-32.3	0.819797	4	-	-
PC-5p-7051_506	ATTGTCTTTGGACGAGGAGCC	RrubChr6G00140170.1	RrubChr6G00140170	uncharacterized protein LOC105175673 [Sesamum indicum]	465-485	476	-39.4	-29.8	0.756345	4	GO:0005737(cytoplasm);GO:0008757(S-adenosylmethionine-dependent methyltransferase activity);GO:0032259(methylation)	-
PC-5p-7051_506	ATTGTCTTTGGACGAGGAGCC	RrubChr6G00162980.1	RrubChr6G00162980	serine/threonine-protein phosphatase 5-like isoform X1 [Olea europaea var. sylvestris]	1185-1204	1195	-39.4	-26.9	0.682741	3.5	GO:0004721(phosphoprotein phosphatase activity);GO:0004722(protein serine/threonine phosphatase activity);GO:0005515(protein binding);GO:0005634(nucleus);GO:0005635(nuclear envelope);GO:0005737(cytoplasm);GO:0005829(cytosol);GO:0006470(protein dephosphorylation);GO:0006913(nucleocytoplasmic transport);GO:0009506(plasmodesma);GO:0010017(red or far-red light signaling pathway);GO:0010019(chloroplas…	-
PC-5p-140395_36	ATCGTGGGTACGAGTTAACGTGTA	RrubChr12G00301030.1	RrubChr12G00301030	Cytochrome c [Dorcoceras hygrometricum]	605-628	619	-42	-38.2	0.909524	3.5	GO:0008150(biological_process)	-
PC-5p-140395_36	ATCGTGGGTACGAGTTAACGTGTA	RrubChr8G00210200.1	RrubChr8G00210200	hypothetical protein F511_35868 [Dorcoceras hygrometricum]	449-471	463	-42	-37.6	0.895238	3	-	-
PC-5p-140395_36	ATCGTGGGTACGAGTTAACGTGTA	RrubChr12G00305900.1	RrubChr12G00305900	hypothetical protein F511_06890 [Dorcoceras hygrometricum]	838-861	852	-42	-35.6	0.847619	3	GO:0004497(monooxygenase activity)	-
gma-MIR5368-p5_2ss9CG17TC	GGGATTGGGTTTGGGCCT	RrubChr6G00155160.1	RrubChr6G00155160	subtilisin-like protease SBT3.9 [Sesamum indicum]	119-136	127	-36.6	-34.6	0.945355	3.5	GO:0004252(serine-type endopeptidase activity);GO:0005618(cell wall)	-
gma-MIR5368-p5_2ss9CG17TC	GGGATTGGGTTTGGGCCT	RrubChr1G00010680.1	RrubChr1G00010680	pectinesterase/pectinesterase inhibitor 28-like [Dorcoceras hygrometricum]	1793-1811	1802	-36.6	-34	0.928962	2	GO:0030599(pectinesterase activity);GO:0046910(pectinesterase inhibitor activity);GO:0071944(cell periphery)	00040(Pentose and glucuronate interconversions)
gma-MIR5368-p5_2ss9CG17TC	GGGATTGGGTTTGGGCCT	RrubChr7G00165270.1	RrubChr7G00165270	Kinesin-like protein [Handroanthus impetiginosus]	3028-3045	3036	-36.6	-32.8	0.896175	3.5	GO:0003777(microtubule motor activity);GO:0005871(kinesin complex);GO:0007018(microtubule-based movement);GO:0016887(ATPase activity)	-
gma-MIR5368-p5_2ss9CG17TC	GGGATTGGGTTTGGGCCT	RrubChr3G00060110.1	RrubChr3G00060110	glycosyltransferase family protein 64 protein C5 [Sesamum indicum]	437-454	445	-36.6	-32.7	0.893443	3.5	GO:0006486(protein glycosylation);GO:0016021(integral component of membrane);GO:0016757(transferase activity, transferring glycosyl groups);GO:0046872(metal ion binding)	-
gma-MIR5368-p5_2ss9CG17TC	GGGATTGGGTTTGGGCCT	RrubChr2G00055310.1	RrubChr2G00055310	L-type lectin-domain containing receptor kinase S.4 [Sesamum indicum]	2141-2159	2149	-36.6	-32.3	0.882514	3.5	GO:0004674(protein serine/threonine kinase activity);GO:0005886(plasma membrane);GO:0006468(protein phosphorylation);GO:0009506(plasmodesma);GO:0042742(defense response to bacterium)	-
gma-MIR5368-p5_2ss9CG17TC	GGGATTGGGTTTGGGCCT	RrubChr4G00092610.1	RrubChr4G00092610	auxin-induced protein 6B-like [Sesamum indicum]	293-309	301	-36.6	-32.2	0.879781	4	GO:0003674(molecular_function);GO:0005739(mitochondrion);GO:0009733(response to auxin)	04075(Plant hormone signal transduction)
gma-MIR5368-p5_2ss9CG17TC	GGGATTGGGTTTGGGCCT	RrubChr4G00099940.1	RrubChr4G00099940	uncharacterized protein LOC105156468 [Sesamum indicum]	2240-2258	2248	-36.6	-32	0.874317	2.5	GO:0004497(monooxygenase activity)	00905(Brassinosteroid biosynthesis)
gma-MIR5368-p5_2ss9CG17TC	GGGATTGGGTTTGGGCCT	RrubChr11G00265230.1	RrubChr11G00265230	uncharacterized protein LOC105163872 isoform X1 [Sesamum indicum]	280-297	288	-36.6	-31.2	0.852459	4	GO:0003735(structural constituent of ribosome);GO:0005763(mitochondrial small ribosomal subunit)	-
gma-MIR5368-p5_2ss9CG17TC	GGGATTGGGTTTGGGCCT	RrubChr1G00017090.1	RrubChr1G00017090	putative RNA-directed DNA polymerase [Medicago truncatula]	1472-1489	1480	-36.6	-31.1	0.849727	4	GO:0003723(RNA binding);GO:0003964(RNA-directed DNA polymerase activity);GO:0005575(cellular_component);GO:0006278(RNA-dependent DNA biosynthetic process);GO:0009267(cellular response to starvation);GO:0030447(filamentous growth);GO:0036170(filamentous growth of a population of unicellular organisms in response to starvation);GO:0036180(filamentous growth of a population of unicellular organisms …	-
gma-MIR5368-p5_2ss9CG17TC	GGGATTGGGTTTGGGCCT	RrubChr10G00252370.1	RrubChr10G00252370	PREDICTED: dicarboxylate transporter 2.1, chloroplastic [Nicotiana attenuata]	362-379	371	-36.6	-30.2	0.825137	3	GO:0015131(oxaloacetate transmembrane transporter activity);GO:0015140(malate transmembrane transporter activity);GO:0016021(integral component of membrane);GO:0071423(malate transmembrane transport)	-
gma-MIR5368-p5_2ss9CG17TC	GGGATTGGGTTTGGGCCT	RrubChr1G00004800.1	RrubChr1G00004800	ethylene-responsive transcription factor RAP2-13 [Sesamum indicum]	936-953	944	-36.6	-30	0.819672	4	GO:0003677(DNA binding);GO:0003700(DNA binding transcription factor activity);GO:0005515(protein binding);GO:0005634(nucleus);GO:0006351(transcription, DNA-templated);GO:0006355(regulation of transcription, DNA-templated);GO:0006970(response to osmotic stress);GO:0009409(response to cold);GO:0009414(response to water deprivation);GO:0009416(response to light stimulus);GO:0009611(response to wound…	-
gma-MIR5368-p5_2ss9CG17TC	GGGATTGGGTTTGGGCCT	RrubChr10G00236270.1	RrubChr10G00236270	NA	940-957	948	-36.6	-29.9	0.81694	3	-	-
gma-MIR5368-p5_2ss9CG17TC	GGGATTGGGTTTGGGCCT	RrubChr11G00279450.1	RrubChr11G00279450	NA	280-297	288	-36.6	-29.9	0.81694	3	-	-
gma-MIR5368-p5_2ss9CG17TC	GGGATTGGGTTTGGGCCT	RrubChr5G00126030.1	RrubChr5G00126030	small G protein signaling modulator 1-like [Sesamum indicum]	46-63	54	-36.6	-29.9	0.81694	3	GO:0005096(GTPase activator activity);GO:0005622(intracellular);GO:0006886(intracellular protein transport);GO:0012505(endomembrane system);GO:0017137(Rab GTPase binding);GO:0031338(regulation of vesicle fusion);GO:0090630(activation of GTPase activity)	-
gma-MIR5368-p5_2ss9CG17TC	GGGATTGGGTTTGGGCCT	RrubChr6G00151900.1	RrubChr6G00151900	dnaJ homolog subfamily B member 1-like [Olea europaea var. sylvestris]	1852-1869	1860	-36.6	-29.8	0.814208	4	GO:0005737(cytoplasm);GO:0006457(protein folding);GO:0051082(unfolded protein binding)	-
gma-MIR5368-p5_2ss9CG17TC	GGGATTGGGTTTGGGCCT	RrubChr6G00136710.1	RrubChr6G00136710	PREDICTED: bidirectional sugar transporter SWEET7-like [Erythranthe guttata]	744-761	752	-36.6	-29.7	0.811475	4	GO:0008643(carbohydrate transport);GO:0016021(integral component of membrane);GO:0051119(sugar transmembrane transporter activity)	-
gma-MIR5368-p5_2ss9CG17TC	GGGATTGGGTTTGGGCCT	RrubChr12G00284280.1	RrubChr12G00284280	hypothetical protein MIMGU_mgv1a022316mg [Erythranthe guttata]	969-986	977	-36.6	-29.4	0.803279	4	GO:0002229(defense response to oomycetes);GO:0004674(protein serine/threonine kinase activity);GO:0005515(protein binding);GO:0005524(ATP binding);GO:0005886(plasma membrane);GO:0006468(protein phosphorylation);GO:0010726(positive regulation of hydrogen peroxide metabolic process);GO:0010942(positive regulation of cell death);GO:0016021(integral component of membrane);GO:0016301(kinase activity);…	-
gma-MIR5368-p5_2ss9CG17TC	GGGATTGGGTTTGGGCCT	RrubChr12G00284280.1	RrubChr12G00284280	hypothetical protein MIMGU_mgv1a022316mg [Erythranthe guttata]	969-986	977	-36.6	-29.4	0.803279	4	GO:0002229(defense response to oomycetes);GO:0004674(protein serine/threonine kinase activity);GO:0005515(protein binding);GO:0005524(ATP binding);GO:0005886(plasma membrane);GO:0006468(protein phosphorylation);GO:0010726(positive regulation of hydrogen peroxide metabolic process);GO:0010942(positive regulation of cell death);GO:0016021(integral component of membrane);GO:0016301(kinase activity);…	-
gma-MIR5368-p5_2ss9CG17TC	GGGATTGGGTTTGGGCCT	RrubChr12G00284280.1	RrubChr12G00284280	hypothetical protein MIMGU_mgv1a022316mg [Erythranthe guttata]	1026-1043	1034	-36.6	-29.4	0.803279	4	GO:0002229(defense response to oomycetes);GO:0004674(protein serine/threonine kinase activity);GO:0005515(protein binding);GO:0005524(ATP binding);GO:0005886(plasma membrane);GO:0006468(protein phosphorylation);GO:0010726(positive regulation of hydrogen peroxide metabolic process);GO:0010942(positive regulation of cell death);GO:0016021(integral component of membrane);GO:0016301(kinase activity);…	-
gma-MIR5368-p5_2ss9CG17TC	GGGATTGGGTTTGGGCCT	RrubChr3G00072180.1	RrubChr3G00072180	hypothetical protein CDL12_28325 [Handroanthus impetiginosus]	1863-1880	1871	-36.6	-29.4	0.803279	3	GO:0003674(molecular_function);GO:0005634(nucleus);GO:0008150(biological_process)	-
gma-MIR5368-p5_2ss9CG17TC	GGGATTGGGTTTGGGCCT	RrubChr6G00161710.1	RrubChr6G00161710	uncharacterized protein LOC105164424 isoform X1 [Sesamum indicum]	97-114	105	-36.6	-29.3	0.800546	4	GO:0003674(molecular_function);GO:0008150(biological_process)	-
gma-MIR5368-p5_2ss9CG17TC	GGGATTGGGTTTGGGCCT	RrubChr12G00289740.1	RrubChr12G00289740	Arylformamidase [Handroanthus impetiginosus]	1097-1113	1104	-36.6	-29.3	0.800546	4	GO:0004061(arylformamidase activity);GO:0019441(tryptophan catabolic process to kynurenine)	-
gma-MIR5368-p5_2ss9CG17TC	GGGATTGGGTTTGGGCCT	RrubChr3G00057210.1	RrubChr3G00057210	Spliceosome subunit [Handroanthus impetiginosus]	219-236	227	-36.6	-29	0.79235	3	GO:0003729(mRNA binding);GO:0005685(U1 snRNP);GO:0006376(mRNA splice site selection);GO:0071004(U2-type prespliceosome)	-
gma-MIR5368-p5_2ss9CG17TC	GGGATTGGGTTTGGGCCT	RrubChr5G00125830.1	RrubChr5G00125830	hypothetical protein CDL12_00336 [Handroanthus impetiginosus]	25-42	33	-36.6	-28.6	0.781421	4	GO:0003677(DNA binding);GO:0005634(nucleus);GO:0008150(biological_process);GO:0043565(sequence-specific DNA binding)	-
gma-MIR5368-p5_2ss9CG17TC	GGGATTGGGTTTGGGCCT	RrubChr4G00094480.1	RrubChr4G00094480	PREDICTED: uncharacterized protein LOC105961558 [Erythranthe guttata]	806-824	815	-36.6	-28.1	0.76776	4	GO:0003674(molecular_function);GO:0008150(biological_process);GO:0009507(chloroplast);GO:0016021(integral component of membrane)	00230(Purine metabolism);00730(Thiamine metabolism)
gma-MIR5368-p5_2ss9CG17TC	GGGATTGGGTTTGGGCCT	RrubChr12G00284940.1	RrubChr12G00284940	glycerophosphodiester phosphodiesterase GDPDL3 [Sesamum indicum]	2360-2378	2369	-36.6	-28.1	0.76776	3.5	GO:0005886(plasma membrane);GO:0006071(glycerol metabolic process);GO:0006629(lipid metabolic process);GO:0008889(glycerophosphodiester phosphodiesterase activity);GO:0009506(plasmodesma);GO:0010026(trichome differentiation);GO:0010442(guard cell morphogenesis);GO:0031225(anchored component of membrane);GO:0046658(anchored component of plasma membrane);GO:0052541(plant-type cell wall cellulose me…	00564(Glycerophospholipid metabolism)
gma-MIR5368-p5_2ss9CG17TC	GGGATTGGGTTTGGGCCT	RrubChr11G00263290.1	RrubChr11G00263290	Galactosyltransferase [Handroanthus impetiginosus]	1291-1310	1301	-36.6	-28	0.765027	4	GO:0005794(Golgi apparatus);GO:0016757(transferase activity, transferring glycosyl groups)	00514(Other types of O-glycan biosynthesis)
gma-MIR5368-p5_2ss9CG17TC	GGGATTGGGTTTGGGCCT	RrubChr9G00233540.1	RrubChr9G00233540	UDP-sulfoquinovose synthase, chloroplastic isoform X1 [Sesamum indicum]	2048-2065	2056	-36.6	-27.9	0.762295	4	GO:0008146(sulfotransferase activity);GO:0008270(zinc ion binding);GO:0009247(glycolipid biosynthetic process);GO:0009507(chloroplast);GO:0016036(cellular response to phosphate starvation);GO:0046506(sulfolipid biosynthetic process);GO:0046507(UDPsulfoquinovose synthase activity);GO:0050662(coenzyme binding)	00520(Amino sugar and nucleotide sugar metabolism);00561(Glycerolipid metabolism)
gma-MIR5368-p5_2ss9CG17TC	GGGATTGGGTTTGGGCCT	RrubChr4G00096640.1	RrubChr4G00096640	diacylglycerol kinase 4 [Sesamum indicum]	359-376	367	-36.6	-27.8	0.759563	4	GO:0003951(NAD+ kinase activity);GO:0004143(diacylglycerol kinase activity);GO:0005524(ATP binding);GO:0006952(defense response);GO:0007205(protein kinase C-activating G-protein coupled receptor signaling pathway);GO:0016310(phosphorylation)	00561(Glycerolipid metabolism);00564(Glycerophospholipid metabolism);04070(Phosphatidylinositol signaling system)
gma-MIR5368-p5_2ss9CG17TC	GGGATTGGGTTTGGGCCT	RrubChr5G00129940.1	RrubChr5G00129940	PREDICTED: uncharacterized protein LOC105970995 [Erythranthe guttata]	124-141	132	-36.6	-27.7	0.756831	3	GO:0005515(protein binding);GO:0008150(biological_process);GO:0016021(integral component of membrane)	-
gma-MIR5368-p5_2ss9CG17TC	GGGATTGGGTTTGGGCCT	RrubChr4G00106360.1	RrubChr4G00106360	L10-interacting MYB domain-containing protein isoform X1 [Sesamum indicum]	1463-1480	1471	-36.6	-27.5	0.751366	3.5	GO:0003677(DNA binding);GO:0005634(nucleus);GO:0008150(biological_process)	-
gma-MIR5368-p5_2ss9CG17TC	GGGATTGGGTTTGGGCCT	RrubChr1G00012640.1	RrubChr1G00012640	hypothetical protein CDL12_18489 [Handroanthus impetiginosus]	1056-1073	1064	-36.6	-27.5	0.751366	3.5	GO:0003677(DNA binding);GO:0005634(nucleus);GO:0008150(biological_process)	-
gma-MIR5368-p5_2ss9CG17TC	GGGATTGGGTTTGGGCCT	RrubChr6G00155760.1	RrubChr6G00155760	pentatricopeptide repeat-containing protein At1g71460, chloroplastic [Sesamum indicum]	1372-1389	1380	-36.6	-27.3	0.745902	4	GO:0003674(molecular_function);GO:0005739(mitochondrion);GO:0008150(biological_process);GO:0009507(chloroplast)	00500(Starch and sucrose metabolism)
gma-MIR5368-p5_2ss9CG17TC	GGGATTGGGTTTGGGCCT	RrubChr6G00152600.1	RrubChr6G00152600	protein RICE SALT SENSITIVE 3-like [Coffea eugenioides]	1030-1046	1038	-36.6	-26.7	0.729508	3	GO:0004674(protein serine/threonine kinase activity);GO:0005829(cytosol);GO:0006468(protein phosphorylation);GO:0035556(intracellular signal transduction)	-
gma-MIR5368-p5_2ss9CG17TC	GGGATTGGGTTTGGGCCT	RrubChr5G00132400.1	RrubChr5G00132400	cucumisin-like [Sesamum indicum]	1459-1476	1467	-36.6	-26.5	0.724044	4	GO:0004252(serine-type endopeptidase activity);GO:0005618(cell wall)	-
gma-MIR5368-p5_2ss9CG17TC	GGGATTGGGTTTGGGCCT	RrubChr5G00114910.1	RrubChr5G00114910	AT-hook motif nuclear-localized protein 15 [Sesamum indicum]	118-135	126	-36.6	-26.2	0.715847	3	GO:0003680(AT DNA binding);GO:0003700(DNA binding transcription factor activity);GO:0005634(nucleus);GO:0006351(transcription, DNA-templated);GO:0006355(regulation of transcription, DNA-templated)	-
gma-MIR5368-p5_2ss9CG17TC	GGGATTGGGTTTGGGCCT	RrubChr3G00072080.1	RrubChr3G00072080	uncharacterized protein LOC105157993 isoform X1 [Sesamum indicum]	3397-3413	3405	-36.6	-25.8	0.704918	3.5	GO:0005634(nucleus);GO:0008168(methyltransferase activity);GO:0032259(methylation)	-
gma-MIR5368-p5_2ss9CG17TC	GGGATTGGGTTTGGGCCT	RrubChr9G00220470.1	RrubChr9G00220470	PREDICTED: uncharacterized protein LOC105975834 isoform X1 [Erythranthe guttata]	3046-3063	3054	-36.6	-25.7	0.702186	4	GO:0003899(DNA-directed 5'-3' RNA polymerase activity);GO:0005739(mitochondrion);GO:0005768(endosome);GO:0005794(Golgi apparatus);GO:0005802(trans-Golgi network);GO:0008150(biological_process);GO:0016021(integral component of membrane)	04075(Plant hormone signal transduction)
gma-MIR5368-p5_2ss9CG17TC	GGGATTGGGTTTGGGCCT	RrubChr12G00305780.1	RrubChr12G00305780	DNA-3-methyladenine glycosylase [Sesamum indicum]	228-246	236	-36.6	-25.4	0.693989	4	GO:0003905(alkylbase DNA N-glycosylase activity);GO:0006284(base-excision repair)	03410(Base excision repair)
gma-MIR5368-p5_2ss9CG17TC	GGGATTGGGTTTGGGCCT	RrubChr11G00274270.1	RrubChr11G00274270	uncharacterized protein At2g24330 [Sesamum indicum]	1098-1115	1106	-36.6	-25.2	0.688525	4	GO:0005789(endoplasmic reticulum membrane);GO:0071782(endoplasmic reticulum tubular network);GO:0071786(endoplasmic reticulum tubular network organization)	-
gma-MIR5368-p5_2ss9CG17TC	GGGATTGGGTTTGGGCCT	RrubChr5G00120920.1	RrubChr5G00120920	Glycerol-3-phosphate dehydrogenase/dihydroxyacetone 3-phosphate reductase [Handroanthus impetiginosus]	225-242	233	-36.6	-25.2	0.688525	4	GO:0004367(glycerol-3-phosphate dehydrogenase [NAD+] activity);GO:0005737(cytoplasm);GO:0005975(carbohydrate metabolic process);GO:0006072(glycerol-3-phosphate metabolic process);GO:0006650(glycerophospholipid metabolic process);GO:0008654(phospholipid biosynthetic process);GO:0009331(glycerol-3-phosphate dehydrogenase complex);GO:0009627(systemic acquired resistance);GO:0009941(chloroplast envel…	00564(Glycerophospholipid metabolism)
gma-MIR5368-p5_2ss9CG17TC	GGGATTGGGTTTGGGCCT	RrubChr12G00284130.1	RrubChr12G00284130	probable UDP-N-acetylglucosamine--peptide N-acetylglucosaminyltransferase SPINDLY [Sesamum indicum]	2945-2962	2953	-36.6	-25.1	0.685792	4	GO:0005515(protein binding);GO:0005634(nucleus);GO:0005737(cytoplasm);GO:0005829(cytosol);GO:0006486(protein glycosylation);GO:0009736(cytokinin-activated signaling pathway);GO:0009740(gibberellic acid mediated signaling pathway);GO:0009908(flower development);GO:0009938(negative regulation of gibberellic acid mediated signaling pathway);GO:0016262(protein N-acetylglucosaminyltransferase activity…	-
gma-MIR5368-p5_2ss9CG17TC	GGGATTGGGTTTGGGCCT	RrubChr4G00092630.1	RrubChr4G00092630	hypothetical protein CDL12_29806 [Handroanthus impetiginosus]	1512-1530	1521	-36.6	-25	0.68306	4	GO:0005634(nucleus);GO:0005737(cytoplasm);GO:0008150(biological_process);GO:0008270(zinc ion binding);GO:0009507(chloroplast);GO:0043231(intracellular membrane-bounded organelle)	-
gma-MIR5368-p5_2ss9CG17TC	GGGATTGGGTTTGGGCCT	RrubChr1G00014270.1	RrubChr1G00014270	PREDICTED: LRR receptor-like serine/threonine-protein kinase FLS2 [Erythranthe guttata]	6-23	14	-36.6	-24.9	0.680328	3.5	GO:0002239(response to oomycetes);GO:0005618(cell wall);GO:0006952(defense response);GO:0007165(signal transduction);GO:0050832(defense response to fungus)	04626(Plant-pathogen interaction)
gma-MIR5368-p5_2ss9CG17TC	GGGATTGGGTTTGGGCCT	RrubChr1G00014500.1	RrubChr1G00014500	PREDICTED: LRR receptor-like serine/threonine-protein kinase FLS2 [Erythranthe guttata]	58-75	66	-36.6	-24.9	0.680328	3.5	GO:0002239(response to oomycetes);GO:0005618(cell wall);GO:0006952(defense response);GO:0007165(signal transduction);GO:0050832(defense response to fungus)	04626(Plant-pathogen interaction)
gma-MIR5368-p5_2ss9CG17TC	GGGATTGGGTTTGGGCCT	RrubChr1G00014720.1	RrubChr1G00014720	hypothetical protein MIMGU_mgv1a023932mg [Erythranthe guttata]	6-23	14	-36.6	-24.9	0.680328	3.5	GO:0002239(response to oomycetes);GO:0005618(cell wall);GO:0006952(defense response);GO:0007165(signal transduction);GO:0050832(defense response to fungus)	04626(Plant-pathogen interaction)
gma-MIR5368-p5_2ss9CG17TC	GGGATTGGGTTTGGGCCT	RrubChr4G00086530.1	RrubChr4G00086530	PREDICTED: 40S ribosomal protein S5-like [Nicotiana tomentosiformis]	443-460	451	-36.6	-24.9	0.680328	3.5	GO:0000028(ribosomal small subunit assembly);GO:0003729(mRNA binding);GO:0003735(structural constituent of ribosome);GO:0006412(translation);GO:0019843(rRNA binding);GO:0022627(cytosolic small ribosomal subunit)	03010(Ribosome)
gma-MIR5368-p5_2ss9CG17TC	GGGATTGGGTTTGGGCCT	RrubChr1G00014360.1	RrubChr1G00014360	PREDICTED: LRR receptor-like serine/threonine-protein kinase FLS2 [Erythranthe guttata]	6-23	14	-36.6	-24.9	0.680328	3.5	GO:0002239(response to oomycetes);GO:0005618(cell wall);GO:0006952(defense response);GO:0007165(signal transduction);GO:0050832(defense response to fungus)	04626(Plant-pathogen interaction)
gma-MIR5368-p5_2ss9CG17TC	GGGATTGGGTTTGGGCCT	RrubChr12G00285290.1	RrubChr12G00285290	PREDICTED: putative receptor-like protein kinase At5g39000 isoform X1 [Erythranthe guttata]	1160-1177	1168	-36.6	-24.8	0.677596	3.5	GO:0004672(protein kinase activity);GO:0004674(protein serine/threonine kinase activity);GO:0005515(protein binding);GO:0005524(ATP binding);GO:0005576(extracellular region);GO:0005886(plasma membrane);GO:0007338(single fertilization);GO:0009506(plasmodesma);GO:0009723(response to ethylene);GO:0009738(abscisic acid-activated signaling pathway);GO:0009741(response to brassinosteroid);GO:0009742(br…	-
gma-MIR5368-p5_2ss9CG17TC	GGGATTGGGTTTGGGCCT	RrubChr10G00249090.1	RrubChr10G00249090	ATP synthase delta chain, chloroplastic-like [Sesamum indicum]	56-73	64	-36.6	-24.8	0.677596	4	GO:0009409(response to cold);GO:0009507(chloroplast);GO:0009534(chloroplast thylakoid);GO:0009535(chloroplast thylakoid membrane);GO:0009579(thylakoid);GO:0009735(response to cytokinin);GO:0009772(photosynthetic electron transport in photosystem II);GO:0009773(photosynthetic electron transport in photosystem I);GO:0009941(chloroplast envelope);GO:0010287(plastoglobule);GO:0010319(stromule);GO:001…	00190(Oxidative phosphorylation);00195(Photosynthesis)
gma-MIR5368-p5_2ss9CG17TC	GGGATTGGGTTTGGGCCT	RrubChr8G00207770.1	RrubChr8G00207770	PREDICTED: vesicle-associated protein 4-2-like [Erythranthe guttata]	220-237	228	-36.6	-24.5	0.669399	4	GO:0005198(structural molecule activity);GO:0005789(endoplasmic reticulum membrane);GO:0005886(plasma membrane);GO:0008150(biological_process)	00020(Citrate cycle (TCA cycle));00630(Glyoxylate and dicarboxylate metabolism)
gma-MIR5368-p5_2ss9CG17TC	GGGATTGGGTTTGGGCCT	RrubChr4G00098550.1	RrubChr4G00098550	Ribose 5-phosphate isomerase [Handroanthus impetiginosus]	360-377	368	-36.6	-24.4	0.666667	4	GO:0004751(ribose-5-phosphate isomerase activity);GO:0005737(cytoplasm);GO:0008219(cell death);GO:0009052(pentose-phosphate shunt, non-oxidative branch);GO:0010228(vegetative to reproductive phase transition of meristem)	00030(Pentose phosphate pathway);00710(Carbon fixation in photosynthetic organisms)
gma-MIR5368-p5_2ss9CG17TC	GGGATTGGGTTTGGGCCT	RrubChr12G00290070.1	RrubChr12G00290070	putative cyclin-A3-1 [Sesamum indicum]	278-296	286	-36.6	-24.4	0.666667	4	GO:0005515(protein binding);GO:0005634(nucleus);GO:0007049(cell cycle);GO:0016538(cyclin-dependent protein serine/threonine kinase regulator activity);GO:0051301(cell division);GO:0051726(regulation of cell cycle)	-
gma-MIR5368-p5_2ss9CG17TC	GGGATTGGGTTTGGGCCT	RrubChr10G00246850.1	RrubChr10G00246850	LOW QUALITY PROTEIN: ubiquitin carboxyl-terminal hydrolase 2 [Sesamum indicum]	81-98	89	-36.6	-24.2	0.661202	4	GO:0000502(proteasome complex);GO:0004843(thiol-dependent ubiquitin-specific protease activity);GO:0005634(nucleus);GO:0006511(ubiquitin-dependent protein catabolic process);GO:0008270(zinc ion binding);GO:0009507(chloroplast);GO:0016579(protein deubiquitination);GO:0036459(thiol-dependent ubiquitinyl hydrolase activity)	-
gma-MIR5368-p5_2ss9CG17TC	GGGATTGGGTTTGGGCCT	RrubChr2G00050140.1	RrubChr2G00050140	copper transport protein ATX1 [Sesamum indicum]	45-61	53	-36.6	-23.9	0.653005	3.5	GO:0005737(cytoplasm);GO:0030001(metal ion transport);GO:0046914(transition metal ion binding);GO:0046916(cellular transition metal ion homeostasis)	-
PC-5p-94053_54	AATTTTCGGTCGGCTCAATCGAGC	RrubChr1G00001610.1	RrubChr1G00001610	hypothetical protein MIMGU_mgv1a020361mg, partial [Erythranthe guttata]	1107-1130	1121	-43.2	-32.5	0.752315	4	GO:0004842(ubiquitin-protein transferase activity);GO:0019005(SCF ubiquitin ligase complex);GO:0031146(SCF-dependent proteasomal ubiquitin-dependent protein catabolic process)	-
PC-5p-94053_54	AATTTTCGGTCGGCTCAATCGAGC	RrubChr12G00290500.1	RrubChr12G00290500	PREDICTED: MIP18 family protein At1g68310 [Erythranthe guttata]	151-175	166	-43.2	-30.1	0.696759	3.5	GO:0005634(nucleus);GO:0005737(cytoplasm);GO:0007059(chromosome segregation);GO:0016226(iron-sulfur cluster assembly)	-
PC-5p-274836_20	CCAAACGGACAAAACGACGTC	RrubChr12G00293260.1	RrubChr12G00293260	probable protein S-acyltransferase 19 [Sesamum indicum]	69-89	80	-36.6	-26.4	0.721311	4	GO:0005886(plasma membrane);GO:0006612(protein targeting to membrane);GO:0016021(integral component of membrane);GO:0019706(protein-cysteine S-palmitoyltransferase activity)	-
PC-5p-274836_20	CCAAACGGACAAAACGACGTC	RrubChr1G00028410.1	RrubChr1G00028410	HEAT repeat-containing protein 6 isoform X2 [Sesamum indicum]	1050-1071	1062	-36.6	-24.5	0.669399	3.5	GO:0005634(nucleus);GO:0005739(mitochondrion);GO:0005774(vacuolar membrane);GO:0008150(biological_process)	-
PC-3p-8010_455	ACAGATCTTGACCCGTCAGACGAT	RrubChr11G00274250.1	RrubChr11G00274250	PREDICTED: uncharacterized protein LOC105960679 [Erythranthe guttata]	3361-3383	3374	-45.2	-34.3	0.75885	3	-	-
ath-miR396a-5p_1ss2TC	TCCCACAGCTTTCTTGAACTG	RrubChr4G00109900.1	RrubChr4G00109900	PREDICTED: putative disease resistance protein RGA3 [Erythranthe guttata]	1608-1629	1620	-37.4	-29.6	0.791444	4	GO:0005515(protein binding);GO:0005524(ATP binding);GO:0005576(extracellular region);GO:0006952(defense response);GO:0043531(ADP binding)	-
ath-miR396a-5p_1ss2TC	TCCCACAGCTTTCTTGAACTG	RrubChr10G00250100.1	RrubChr10G00250100	MLO-like protein 1 [Olea europaea var. sylvestris]	936-956	947	-37.4	-29.6	0.791444	4	GO:0005886(plasma membrane);GO:0006952(defense response)	-
ath-miR396a-5p_1ss2TC	TCCCACAGCTTTCTTGAACTG	RrubChr2G00029730.1	RrubChr2G00029730	hypothetical protein CDL12_11606 [Handroanthus impetiginosus]	995-1014	1006	-37.4	-29.6	0.791444	4	GO:0005829(cytosol);GO:0009903(chloroplast avoidance movement);GO:0009904(chloroplast accumulation movement)	-
ath-miR396a-5p_1ss2TC	TCCCACAGCTTTCTTGAACTG	RrubChr2G00031500.1	RrubChr2G00031500	Kinesin-like protein [Handroanthus impetiginosus]	2239-2260	2251	-37.4	-26.5	0.708556	4	GO:0003777(microtubule motor activity);GO:0005871(kinesin complex);GO:0007018(microtubule-based movement);GO:0016887(ATPase activity)	-
PC-3p-250782_21	ATATCATCGGTGAGCACGTTAACT	RrubChr4G00110400.1	RrubChr4G00110400	acyltransferase ACT5 [Plectranthus barbatus]	1497-1519	1510	-40.6	-35.2	0.866995	2	GO:0005737(cytoplasm);GO:0016740(transferase activity);GO:0016747(transferase activity, transferring acyl groups other than amino-acyl groups)	00940(Phenylpropanoid biosynthesis);00945(Stilbenoid, diarylheptanoid and gingerol biosynthesis);00941(Flavonoid biosynthesis)
csi-miR159a-5p_R-1_1ss19AT	GAGCTCCTTGAAGTCCAATA	RrubChr6G00143440.1	RrubChr6G00143440	tRNA-specific adenosine deaminase 1 [Sesamum indicum]	828-847	838	-34.9	-33	0.945559	1.5	GO:0003723(RNA binding);GO:0004000(adenosine deaminase activity);GO:0005634(nucleus);GO:0006396(RNA processing)	-
csi-miR159a-5p_R-1_1ss19AT	GAGCTCCTTGAAGTCCAATA	RrubChr6G00150260.1	RrubChr6G00150260	probable auxin efflux carrier component 1b isoform X1 [Sesamum indicum]	1926-1945	1936	-34.9	-29	0.830946	4	GO:0005783(endoplasmic reticulum);GO:0005886(plasma membrane);GO:0009926(auxin polar transport);GO:0010252(auxin homeostasis);GO:0010329(auxin efflux transmembrane transporter activity)	-
csi-miR159a-5p_R-1_1ss19AT	GAGCTCCTTGAAGTCCAATA	RrubChr2G00037160.1	RrubChr2G00037160	putative F-box protein At1g49610 isoform X1 [Olea europaea var. sylvestris]	952-972	963	-34.9	-28.1	0.805158	4	GO:0005634(nucleus)	-
csi-miR159a-5p_R-1_1ss19AT	GAGCTCCTTGAAGTCCAATA	RrubChr11G00269400.1	RrubChr11G00269400	1-aminocyclopropane-1-carboxylate oxidase homolog 1-like [Olea europaea var. sylvestris]	259-277	268	-34.9	-27.2	0.77937	4	GO:0051213(dioxygenase activity)	00940(Phenylpropanoid biosynthesis)
csi-miR159a-5p_R-1_1ss19AT	GAGCTCCTTGAAGTCCAATA	RrubChr11G00269420.1	RrubChr11G00269420	1-aminocyclopropane-1-carboxylate oxidase homolog 1-like [Olea europaea var. sylvestris]	228-246	237	-34.9	-27.1	0.776504	4	GO:0051213(dioxygenase activity)	00940(Phenylpropanoid biosynthesis)
csi-miR159a-5p_R-1_1ss19AT	GAGCTCCTTGAAGTCCAATA	RrubChr3G00062350.1	RrubChr3G00062350	Serine/threonine protein kinase [Handroanthus impetiginosus]	849-867	858	-34.9	-26.3	0.753582	2.5	GO:0004674(protein serine/threonine kinase activity);GO:0005886(plasma membrane);GO:0006468(protein phosphorylation);GO:0006952(defense response);GO:0009506(plasmodesma)	-
csi-miR159a-5p_R-1_1ss19AT	GAGCTCCTTGAAGTCCAATA	RrubChr9G00232430.1	RrubChr9G00232430	PREDICTED: helicase and polymerase-containing protein TEBICHI isoform X2 [Erythranthe guttata]	2239-2257	2248	-34.9	-23.8	0.681948	4	GO:0003677(DNA binding);GO:0004386(helicase activity);GO:0005524(ATP binding);GO:0005634(nucleus);GO:0006260(DNA replication);GO:0006310(DNA recombination);GO:0007049(cell cycle);GO:0009640(photomorphogenesis);GO:0009933(meristem structural organization);GO:0010468(regulation of gene expression);GO:0051301(cell division);GO:1902749(regulation of cell cycle G2/M phase transition);GO:1990067(intrac…	-
ath-miR167d_R-1	TGAAGCTGCCAGCATGATCTG	RrubChr5G00113670.1	RrubChr5G00113670	NA	199-218	209	-40.2	-31.3	0.778607	4	-	-
ath-miR167d_R-1	TGAAGCTGCCAGCATGATCTG	RrubChr1G00019000.1	RrubChr1G00019000	PREDICTED: uncharacterized protein LOC105975099 [Erythranthe guttata]	817-836	827	-40.2	-28.3	0.70398	3.5	GO:0003674(molecular_function);GO:0010286(heat acclimation);GO:0016021(integral component of membrane)	-
ath-miR167d_R-1	TGAAGCTGCCAGCATGATCTG	RrubChr8G00201150.1	RrubChr8G00201150	protein NDR1 [Sesamum indicum]	1082-1101	1093	-40.2	-28.2	0.701493	4	GO:0005886(plasma membrane)	-
ath-miR167d_R-1	TGAAGCTGCCAGCATGATCTG	RrubChr12G00290120.1	RrubChr12G00290120	putative pumilio homolog 8, chloroplastic [Coffea arabica]	1804-1822	1813	-40.2	-26.6	0.661692	3.5	GO:0003723(RNA binding);GO:0005737(cytoplasm);GO:0006417(regulation of translation)	-
dpr-miR160_L+1R-1_1ss14TA	ATGCCTGGCTCCTAGTATGCC	RrubChr11G00262500.1	RrubChr11G00262500	auxin response factor ARF1 [Salvia miltiorrhiza]	1960-1980	1971	-42.9	-39.1	0.911422	1.5	GO:0003677(DNA binding);GO:0003700(DNA binding transcription factor activity);GO:0005634(nucleus);GO:0006351(transcription, DNA-templated);GO:0006355(regulation of transcription, DNA-templated);GO:0007389(pattern specification process);GO:0009734(auxin-activated signaling pathway);GO:0009738(abscisic acid-activated signaling pathway);GO:0009743(response to carbohydrate);GO:0010154(fruit developme…	04075(Plant hormone signal transduction)
dpr-miR160_L+1R-1_1ss14TA	ATGCCTGGCTCCTAGTATGCC	RrubChr2G00051050.1	RrubChr2G00051050	auxin response factor ARF14 [Salvia miltiorrhiza]	1888-1908	1899	-42.9	-39.1	0.911422	1.5	GO:0003677(DNA binding);GO:0003700(DNA binding transcription factor activity);GO:0005515(protein binding);GO:0005634(nucleus);GO:0006351(transcription, DNA-templated);GO:0006355(regulation of transcription, DNA-templated);GO:0007389(pattern specification process);GO:0009733(response to auxin);GO:0009734(auxin-activated signaling pathway);GO:0035198(miRNA binding);GO:0048829(root cap development);…	04075(Plant hormone signal transduction)
dpr-miR160_L+1R-1_1ss14TA	ATGCCTGGCTCCTAGTATGCC	RrubChr1G00008700.1	RrubChr1G00008700	auxin response factor ARF15 [Salvia miltiorrhiza]	2016-2036	2027	-42.9	-38.9	0.90676	2	GO:0003677(DNA binding);GO:0003700(DNA binding transcription factor activity);GO:0005515(protein binding);GO:0005634(nucleus);GO:0006351(transcription, DNA-templated);GO:0006355(regulation of transcription, DNA-templated);GO:0007389(pattern specification process);GO:0009733(response to auxin);GO:0009734(auxin-activated signaling pathway);GO:0035198(miRNA binding);GO:0048829(root cap development);…	04075(Plant hormone signal transduction)
dpr-miR160_L+1R-1_1ss14TA	ATGCCTGGCTCCTAGTATGCC	RrubChr2G00048180.1	RrubChr2G00048180	auxin response factor ARF13 [Salvia miltiorrhiza]	1978-1998	1989	-42.9	-38.9	0.90676	2	GO:0003677(DNA binding);GO:0003700(DNA binding transcription factor activity);GO:0005515(protein binding);GO:0005634(nucleus);GO:0006351(transcription, DNA-templated);GO:0006355(regulation of transcription, DNA-templated);GO:0007389(pattern specification process);GO:0009733(response to auxin);GO:0009734(auxin-activated signaling pathway);GO:0035198(miRNA binding);GO:0048829(root cap development);…	04075(Plant hormone signal transduction)
dpr-miR160_L+1R-1_1ss14TA	ATGCCTGGCTCCTAGTATGCC	RrubChr3G00059130.1	RrubChr3G00059130	auxin response factor ARF16 [Salvia miltiorrhiza]	1366-1386	1377	-42.9	-38.7	0.902098	2	GO:0003677(DNA binding);GO:0003700(DNA binding transcription factor activity);GO:0005515(protein binding);GO:0005634(nucleus);GO:0006351(transcription, DNA-templated);GO:0006355(regulation of transcription, DNA-templated);GO:0007389(pattern specification process);GO:0009733(response to auxin);GO:0009734(auxin-activated signaling pathway);GO:0035198(miRNA binding);GO:0048829(root cap development);…	04075(Plant hormone signal transduction)
dpr-miR160_L+1R-1_1ss14TA	ATGCCTGGCTCCTAGTATGCC	RrubChr2G00046460.1	RrubChr2G00046460	BEL1-like homeodomain protein 1 [Olea europaea var. sylvestris]	1402-1422	1413	-42.9	-37.4	0.871795	3	GO:0003677(DNA binding);GO:0003700(DNA binding transcription factor activity);GO:0005515(protein binding);GO:0005634(nucleus);GO:0005737(cytoplasm);GO:0006351(transcription, DNA-templated);GO:0006355(regulation of transcription, DNA-templated);GO:0009610(response to symbiotic fungus);GO:0009737(response to abscisic acid);GO:0010197(polar nucleus fusion);GO:0010201(response to continuous far red l…	-
dpr-miR160_L+1R-1_1ss14TA	ATGCCTGGCTCCTAGTATGCC	RrubChr8G00209680.1	RrubChr8G00209680	Ca2+ sensor (EF-Hand superfamily) [Handroanthus impetiginosus]	1947-1968	1958	-42.9	-34.2	0.797203	3	GO:0005432(calcium:sodium antiporter activity);GO:0005509(calcium ion binding);GO:0055074(calcium ion homeostasis)	-
dpr-miR160_L+1R-1_1ss14TA	ATGCCTGGCTCCTAGTATGCC	RrubChr10G00242270.1	RrubChr10G00242270	probable RNA-dependent RNA polymerase 1 [Sesamum indicum]	2741-2761	2752	-42.9	-32.3	0.752914	3	GO:0003676(nucleic acid binding);GO:0003723(RNA binding);GO:0003968(RNA-directed 5'-3' RNA polymerase activity);GO:0005634(nucleus);GO:0006952(defense response);GO:0009615(response to virus);GO:0009751(response to salicylic acid);GO:0010025(wax biosynthetic process);GO:0016441(posttranscriptional gene silencing);GO:0030422(production of siRNA involved in RNA interference);GO:0060148(positive regu…	-
dpr-miR160_L+1R-1_1ss14TA	ATGCCTGGCTCCTAGTATGCC	RrubChr10G00242290.1	RrubChr10G00242290	probable RNA-dependent RNA polymerase 1 [Sesamum indicum]	3049-3069	3060	-42.9	-32.3	0.752914	3	GO:0003676(nucleic acid binding);GO:0003723(RNA binding);GO:0003968(RNA-directed 5'-3' RNA polymerase activity);GO:0005634(nucleus);GO:0006952(defense response);GO:0009615(response to virus);GO:0009751(response to salicylic acid);GO:0010025(wax biosynthetic process);GO:0016441(posttranscriptional gene silencing);GO:0030422(production of siRNA involved in RNA interference);GO:0060148(positive regu…	-
dpr-miR160_L+1R-1_1ss14TA	ATGCCTGGCTCCTAGTATGCC	RrubChr5G00125200.1	RrubChr5G00125200	NA	152-172	163	-42.9	-31.7	0.738928	4	-	-
ath-miR390a-5p	AAGCTCAGGAGGGATAGCGCC	RrubChr4G00090580.1	RrubChr4G00090580	LRR receptor-like serine/threonine-protein kinase RCH1 [Sesamum indicum]	1422-1442	1433	-44.3	-36.4	0.82167	3.5	GO:0004674(protein serine/threonine kinase activity);GO:0005515(protein binding);GO:0005524(ATP binding);GO:0005886(plasma membrane);GO:0006468(protein phosphorylation);GO:0007169(transmembrane receptor protein tyrosine kinase signaling pathway);GO:0010082(regulation of root meristem growth);GO:0010449(root meristem growth);GO:0016021(integral component of membrane);GO:0016032(viral process)	-
ath-miR390a-5p	AAGCTCAGGAGGGATAGCGCC	RrubChr10G00248040.1	RrubChr10G00248040	probable leucine-rich repeat receptor-like protein kinase At2g33170 [Sesamum indicum]	1883-1903	1894	-44.3	-33	0.744921	3.5	GO:0004672(protein kinase activity);GO:0004674(protein serine/threonine kinase activity);GO:0005524(ATP binding);GO:0005886(plasma membrane);GO:0006468(protein phosphorylation);GO:0007169(transmembrane receptor protein tyrosine kinase signaling pathway);GO:0016021(integral component of membrane)	-
ath-miR390a-5p	AAGCTCAGGAGGGATAGCGCC	RrubChr6G00161990.1	RrubChr6G00161990	probable LRR receptor-like serine/threonine-protein kinase At4g26540 [Sesamum indicum]	1222-1242	1233	-44.3	-32	0.722348	3.5	GO:0004674(protein serine/threonine kinase activity);GO:0005524(ATP binding);GO:0005886(plasma membrane);GO:0006468(protein phosphorylation);GO:0007169(transmembrane receptor protein tyrosine kinase signaling pathway);GO:0010082(regulation of root meristem growth);GO:0016301(kinase activity)	-
ath-miR390a-5p	AAGCTCAGGAGGGATAGCGCC	RrubChr8G00211620.1	RrubChr8G00211620	PREDICTED: actin-related protein 2 [Erythranthe guttata]	988-1009	1000	-44.3	-31.9	0.72009	4	GO:0000902(cell morphogenesis);GO:0003779(actin binding);GO:0005200(structural constituent of cytoskeleton);GO:0005524(ATP binding);GO:0005737(cytoplasm);GO:0005885(Arp2/3 protein complex);GO:0007015(actin filament organization);GO:0007275(multicellular organism development);GO:0009825(multidimensional cell growth);GO:0010090(trichome morphogenesis);GO:0030029(actin filament-based process);GO:003…	-
ath-miR390a-5p	AAGCTCAGGAGGGATAGCGCC	RrubChr12G00283420.1	RrubChr12G00283420	Serine/threonine protein kinase [Handroanthus impetiginosus]	1354-1374	1365	-44.3	-29.9	0.674944	4	GO:0004672(protein kinase activity);GO:0004674(protein serine/threonine kinase activity);GO:0005524(ATP binding);GO:0005576(extracellular region);GO:0005886(plasma membrane);GO:0006468(protein phosphorylation);GO:0009553(embryo sac development);GO:0010103(stomatal complex morphogenesis);GO:0016020(membrane);GO:0016021(integral component of membrane);GO:0016301(kinase activity);GO:0048481(plant ov…	04016(MAPK signaling pathway - plant)
ath-miR390a-5p	AAGCTCAGGAGGGATAGCGCC	RrubChr4G00107250.1	RrubChr4G00107250	uncharacterized protein LOC105157179 [Sesamum indicum]	745-764	755	-44.3	-29.3	0.6614	3.5	GO:0003674(molecular_function);GO:0005576(extracellular region);GO:0008150(biological_process);GO:0016021(integral component of membrane)	-
ath-miR169h	TAGCCAAGGATGACTTGCCTG	RrubChr2G00046530.1	RrubChr2G00046530	hypothetical protein CDL12_17082 [Handroanthus impetiginosus]	1109-1129	1120	-40.1	-32.9	0.820449	2.5	GO:0003677(DNA binding);GO:0003700(DNA binding transcription factor activity);GO:0005634(nucleus);GO:0006351(transcription, DNA-templated);GO:0006355(regulation of transcription, DNA-templated);GO:0016602(CCAAT-binding factor complex)	-
ath-miR169h	TAGCCAAGGATGACTTGCCTG	RrubChr12G00301910.1	RrubChr12G00301910	nuclear transcription factor Y subunit A-5 [Sesamum indicum]	1350-1370	1361	-40.1	-31.4	0.783042	3.5	GO:0003677(DNA binding);GO:0003700(DNA binding transcription factor activity);GO:0005634(nucleus);GO:0006351(transcription, DNA-templated);GO:0006355(regulation of transcription, DNA-templated);GO:0016602(CCAAT-binding factor complex)	-
ath-miR169h	TAGCCAAGGATGACTTGCCTG	RrubChr7G00165660.1	RrubChr7G00165660	PREDICTED: uncharacterized protein LOC105965317 [Erythranthe guttata]	2669-2687	2678	-40.1	-31.1	0.775561	3.5	GO:0003674(molecular_function);GO:0005634(nucleus);GO:0008150(biological_process)	-
ath-miR169h	TAGCCAAGGATGACTTGCCTG	RrubChr11G00267140.1	RrubChr11G00267140	hypothetical protein CDL12_00084 [Handroanthus impetiginosus]	1318-1338	1329	-40.1	-30.7	0.765586	3	GO:0003677(DNA binding);GO:0003700(DNA binding transcription factor activity);GO:0005634(nucleus);GO:0006351(transcription, DNA-templated);GO:0006355(regulation of transcription, DNA-templated);GO:0009793(embryo development ending in seed dormancy);GO:0010262(somatic embryogenesis);GO:0016602(CCAAT-binding factor complex);GO:0048316(seed development);GO:0048510(regulation of timing of transition …	-
ath-miR169h	TAGCCAAGGATGACTTGCCTG	RrubChr5G00130240.1	RrubChr5G00130240	nuclear transcription factor Y subunit A-3 isoform X4 [Sesamum indicum]	1141-1161	1152	-40.1	-30.1	0.750623	4	GO:0003677(DNA binding);GO:0003700(DNA binding transcription factor activity);GO:0005634(nucleus);GO:0006351(transcription, DNA-templated);GO:0006355(regulation of transcription, DNA-templated);GO:0016602(CCAAT-binding factor complex)	-
ath-miR169h	TAGCCAAGGATGACTTGCCTG	RrubChr2G00054310.1	RrubChr2G00054310	NF-Y2 protein [Tectona grandis]	1642-1662	1653	-40.1	-29.8	0.743142	3.5	GO:0003677(DNA binding);GO:0003700(DNA binding transcription factor activity);GO:0005634(nucleus);GO:0006351(transcription, DNA-templated);GO:0006355(regulation of transcription, DNA-templated);GO:0016602(CCAAT-binding factor complex)	-
ath-miR169h	TAGCCAAGGATGACTTGCCTG	RrubChr5G00122100.1	RrubChr5G00122100	NA	454-473	465	-40.1	-29.6	0.738155	4	-	-
PC-3p-177820_29	ATCAGCGGTGAGCACGTTAACTCG	RrubChr6G00140080.1	RrubChr6G00140080	hypothetical protein CDL12_13550 [Handroanthus impetiginosus]	2730-2753	2744	-45.5	-39.7	0.872527	4	GO:0003674(molecular_function);GO:0009507(chloroplast);GO:0009535(chloroplast thylakoid membrane);GO:0009631(cold acclimation);GO:0009737(response to abscisic acid);GO:0009941(chloroplast envelope);GO:0031357(integral component of chloroplast inner membrane);GO:0042631(cellular response to water deprivation);GO:0070417(cellular response to cold)	03013(RNA transport)
PC-3p-177820_29	ATCAGCGGTGAGCACGTTAACTCG	RrubChr8G00210580.1	RrubChr8G00210580	calnexin homolog 1 [Sesamum indicum]	2594-2617	2608	-45.5	-36.5	0.802198	4	GO:0005509(calcium ion binding);GO:0005739(mitochondrion);GO:0005773(vacuole);GO:0005774(vacuolar membrane);GO:0005783(endoplasmic reticulum);GO:0005789(endoplasmic reticulum membrane);GO:0005794(Golgi apparatus);GO:0005886(plasma membrane);GO:0006457(protein folding);GO:0009505(plant-type cell wall);GO:0009506(plasmodesma);GO:0009507(chloroplast);GO:0016020(membrane);GO:0016021(integral componen…	04141(Protein processing in endoplasmic reticulum);04145(Phagosome)
PC-3p-177820_29	ATCAGCGGTGAGCACGTTAACTCG	RrubChr4G00110400.1	RrubChr4G00110400	acyltransferase ACT5 [Plectranthus barbatus]	1495-1517	1508	-45.5	-33.2	0.72967	3	GO:0005737(cytoplasm);GO:0016740(transferase activity);GO:0016747(transferase activity, transferring acyl groups other than amino-acyl groups)	00940(Phenylpropanoid biosynthesis);00945(Stilbenoid, diarylheptanoid and gingerol biosynthesis);00941(Flavonoid biosynthesis)
gma-MIR393k-p3	ATGCGATCCCTTAGGAATTC	RrubChr12G00303990.1	RrubChr12G00303990	protein N-terminal asparagine amidohydrolase [Sesamum indicum]	777-796	787	-34.3	-29.1	0.848397	2	GO:0008150(biological_process);GO:0008418(protein-N-terminal asparagine amidohydrolase activity);GO:0009507(chloroplast)	-
gma-MIR393k-p3	ATGCGATCCCTTAGGAATTC	RrubChr11G00261710.1	RrubChr11G00261710	protein TRANSPORT INHIBITOR RESPONSE 1-like [Sesamum indicum]	2897-2916	2907	-34.3	-25.7	0.749271	3	GO:0000822(inositol hexakisphosphate binding);GO:0009734(auxin-activated signaling pathway)	04075(Plant hormone signal transduction)
gma-MIR393k-p3	ATGCGATCCCTTAGGAATTC	RrubChr3G00059080.1	RrubChr3G00059080	nucleolar complex protein 2 homolog isoform X1 [Sesamum indicum]	1400-1419	1410	-34.3	-24.6	0.717201	4	GO:0005654(nucleoplasm);GO:0005730(nucleolus);GO:0030690(Noc1p-Noc2p complex);GO:0030691(Noc2p-Noc3p complex);GO:0042273(ribosomal large subunit biogenesis)	-
PC-3p-6_478586	TCTTACCGATACCTCCCATGCC	RrubChr5G00121290.1	RrubChr5G00121290	PREDICTED: putative late blight resistance protein homolog R1B-8 [Erythranthe guttata]	766-787	778	-43.4	-34.1	0.785714	4	GO:0005524(ATP binding);GO:0006952(defense response);GO:0009506(plasmodesma);GO:0043531(ADP binding)	04626(Plant-pathogen interaction)
PC-3p-6_478586	TCTTACCGATACCTCCCATGCC	RrubChr3G00077790.1	RrubChr3G00077790	PREDICTED: putative late blight resistance protein homolog R1B-8 [Erythranthe guttata]	601-622	613	-43.4	-33.9	0.781106	4	GO:0000166(nucleotide binding);GO:0005515(protein binding);GO:0005524(ATP binding);GO:0005886(plasma membrane);GO:0006952(defense response);GO:0007165(signal transduction);GO:0009626(plant-type hypersensitive response);GO:0012505(endomembrane system);GO:0019897(extrinsic component of plasma membrane);GO:0043531(ADP binding)	04626(Plant-pathogen interaction)
PC-3p-6_478586	TCTTACCGATACCTCCCATGCC	RrubChr4G00088050.1	RrubChr4G00088050	hypothetical protein MIMGU_mgv1a023002mg [Erythranthe guttata]	690-711	702	-43.4	-33.8	0.778802	3	GO:0005524(ATP binding);GO:0005634(nucleus);GO:0005737(cytoplasm);GO:0005886(plasma membrane);GO:0006952(defense response);GO:0007165(signal transduction);GO:0009626(plant-type hypersensitive response);GO:0009814(defense response, incompatible interaction);GO:0043531(ADP binding)	04626(Plant-pathogen interaction)
PC-3p-6_478586	TCTTACCGATACCTCCCATGCC	RrubChr4G00088060.1	RrubChr4G00088060	hypothetical protein MIMGU_mgv1a023002mg [Erythranthe guttata]	549-570	561	-43.4	-33.8	0.778802	3	GO:0005524(ATP binding);GO:0006952(defense response);GO:0043531(ADP binding)	04626(Plant-pathogen interaction)
PC-3p-6_478586	TCTTACCGATACCTCCCATGCC	RrubChr2G00037990.1	RrubChr2G00037990	hypothetical protein MIMGU_mgv1a021755mg, partial [Erythranthe guttata]	540-561	552	-43.4	-33.1	0.762673	4	GO:0005524(ATP binding);GO:0005575(cellular_component);GO:0006952(defense response);GO:0043531(ADP binding)	04626(Plant-pathogen interaction)
PC-3p-6_478586	TCTTACCGATACCTCCCATGCC	RrubChr11G00279530.1	RrubChr11G00279530	hypothetical protein MIMGU_mgv1a024130mg [Erythranthe guttata]	1525-1546	1537	-43.4	-32.8	0.75576	3	GO:0005515(protein binding);GO:0005524(ATP binding);GO:0005634(nucleus);GO:0006952(defense response);GO:0043531(ADP binding)	04626(Plant-pathogen interaction)
PC-3p-6_478586	TCTTACCGATACCTCCCATGCC	RrubChr3G00084630.1	RrubChr3G00084630	hypothetical protein MIMGU_mgv1a024130mg [Erythranthe guttata]	572-593	584	-43.4	-32.6	0.751152	3.5	GO:0005524(ATP binding);GO:0005886(plasma membrane);GO:0006952(defense response);GO:0043531(ADP binding)	-
PC-3p-6_478586	TCTTACCGATACCTCCCATGCC	RrubChr3G00084600.1	RrubChr3G00084600	hypothetical protein MIMGU_mgv1a024130mg [Erythranthe guttata]	549-570	561	-43.4	-32.6	0.751152	3.5	GO:0005524(ATP binding);GO:0005634(nucleus);GO:0005737(cytoplasm);GO:0005886(plasma membrane);GO:0006952(defense response);GO:0007165(signal transduction);GO:0009626(plant-type hypersensitive response);GO:0009814(defense response, incompatible interaction);GO:0043531(ADP binding)	04626(Plant-pathogen interaction)
PC-3p-6_478586	TCTTACCGATACCTCCCATGCC	RrubChr3G00084670.1	RrubChr3G00084670	hypothetical protein MIMGU_mgv1a024130mg [Erythranthe guttata]	629-650	641	-43.4	-32.6	0.751152	3.5	GO:0000103(sulfate assimilation);GO:0005737(cytoplasm);GO:0006457(protein folding);GO:0015035(protein disulfide oxidoreductase activity);GO:0016671(oxidoreductase activity, acting on a sulfur group of donors, disulfide as acceptor);GO:0034599(cellular response to oxidative stress);GO:0045454(cell redox homeostasis);GO:0055114(oxidation-reduction process)	-
PC-3p-6_478586	TCTTACCGATACCTCCCATGCC	RrubChr3G00084310.1	RrubChr3G00084310	hypothetical protein MIMGU_mgv1a024130mg [Erythranthe guttata]	756-777	768	-43.4	-32.6	0.751152	3.5	GO:0000166(nucleotide binding);GO:0002230(positive regulation of defense response to virus by host);GO:0002239(response to oomycetes);GO:0005515(protein binding);GO:0005524(ATP binding);GO:0005886(plasma membrane);GO:0006952(defense response);GO:0007165(signal transduction);GO:0009416(response to light stimulus);GO:0009611(response to wounding);GO:0009626(plant-type hypersensitive response);GO:00…	04626(Plant-pathogen interaction)
PC-3p-6_478586	TCTTACCGATACCTCCCATGCC	RrubChr2G00039440.1	RrubChr2G00039440	PREDICTED: putative late blight resistance protein homolog R1B-8 [Erythranthe guttata]	579-600	591	-43.4	-32.4	0.746544	3	GO:0005524(ATP binding);GO:0005634(nucleus);GO:0005737(cytoplasm);GO:0005886(plasma membrane);GO:0006952(defense response);GO:0007165(signal transduction);GO:0009626(plant-type hypersensitive response);GO:0009814(defense response, incompatible interaction);GO:0043531(ADP binding)	04626(Plant-pathogen interaction)
PC-3p-6_478586	TCTTACCGATACCTCCCATGCC	RrubChr2G00037650.1	RrubChr2G00037650	PREDICTED: putative late blight resistance protein homolog R1B-17 [Erythranthe guttata]	574-595	586	-43.4	-32.1	0.739631	3	GO:0005524(ATP binding);GO:0006952(defense response);GO:0043531(ADP binding)	04626(Plant-pathogen interaction)
PC-3p-6_478586	TCTTACCGATACCTCCCATGCC	RrubChr11G00279510.1	RrubChr11G00279510	PREDICTED: putative late blight resistance protein homolog R1A-10 [Erythranthe guttata]	1236-1257	1248	-43.4	-31.9	0.735023	3	GO:0005515(protein binding);GO:0005524(ATP binding);GO:0005634(nucleus);GO:0006952(defense response);GO:0043531(ADP binding)	04626(Plant-pathogen interaction)
PC-3p-6_478586	TCTTACCGATACCTCCCATGCC	RrubChr2G00052090.1	RrubChr2G00052090	putative late blight resistance protein homolog R1B-16 isoform X1 [Sesamum indicum]	3185-3206	3197	-43.4	-31.8	0.732719	4	GO:0005524(ATP binding);GO:0005886(plasma membrane);GO:0006952(defense response);GO:0043531(ADP binding)	04626(Plant-pathogen interaction)
PC-3p-6_478586	TCTTACCGATACCTCCCATGCC	RrubChr11G00281910.1	RrubChr11G00281910	PREDICTED: putative late blight resistance protein homolog R1A-3 isoform X1 [Erythranthe guttata]	742-763	754	-43.4	-31.8	0.732719	4	GO:0000166(nucleotide binding);GO:0002230(positive regulation of defense response to virus by host);GO:0002239(response to oomycetes);GO:0005515(protein binding);GO:0005524(ATP binding);GO:0005886(plasma membrane);GO:0006952(defense response);GO:0007165(signal transduction);GO:0009416(response to light stimulus);GO:0009611(response to wounding);GO:0009626(plant-type hypersensitive response);GO:00…	04626(Plant-pathogen interaction)
PC-3p-6_478586	TCTTACCGATACCTCCCATGCC	RrubChr3G00074930.1	RrubChr3G00074930	PREDICTED: putative late blight resistance protein homolog R1B-16 [Erythranthe guttata]	591-612	603	-43.4	-31.8	0.732719	4	GO:0005524(ATP binding);GO:0006952(defense response);GO:0009506(plasmodesma);GO:0043531(ADP binding)	04626(Plant-pathogen interaction)
PC-3p-6_478586	TCTTACCGATACCTCCCATGCC	RrubChr8G00194180.1	RrubChr8G00194180	hypothetical protein MIMGU_mgv1a001064mg [Erythranthe guttata]	614-635	626	-43.4	-31.7	0.730415	4	GO:0005524(ATP binding);GO:0006952(defense response);GO:0043531(ADP binding)	04626(Plant-pathogen interaction)
PC-3p-6_478586	TCTTACCGATACCTCCCATGCC	RrubChr4G00087190.1	RrubChr4G00087190	PREDICTED: putative late blight resistance protein homolog R1B-16 [Erythranthe guttata]	622-643	634	-43.4	-31.7	0.730415	4	GO:0005524(ATP binding);GO:0005634(nucleus);GO:0005737(cytoplasm);GO:0005886(plasma membrane);GO:0006952(defense response);GO:0007165(signal transduction);GO:0009626(plant-type hypersensitive response);GO:0009814(defense response, incompatible interaction);GO:0043531(ADP binding)	04626(Plant-pathogen interaction)
PC-3p-6_478586	TCTTACCGATACCTCCCATGCC	RrubChr2G00052090.1	RrubChr2G00052090	putative late blight resistance protein homolog R1B-16 isoform X1 [Sesamum indicum]	635-656	647	-43.4	-31.7	0.730415	4	GO:0005524(ATP binding);GO:0005886(plasma membrane);GO:0006952(defense response);GO:0043531(ADP binding)	04626(Plant-pathogen interaction)
PC-3p-6_478586	TCTTACCGATACCTCCCATGCC	RrubChr2G00052610.1	RrubChr2G00052610	PREDICTED: putative late blight resistance protein homolog R1A-10 isoform X2 [Erythranthe guttata]	765-786	777	-43.4	-31.7	0.730415	4	GO:0004004(ATP-dependent RNA helicase activity);GO:0006413(translational initiation);GO:0010468(regulation of gene expression);GO:0010501(RNA secondary structure unwinding)	04626(Plant-pathogen interaction)
PC-3p-6_478586	TCTTACCGATACCTCCCATGCC	RrubChr2G00052070.1	RrubChr2G00052070	putative late blight resistance protein homolog R1B-16 isoform X1 [Sesamum indicum]	761-782	773	-43.4	-31.7	0.730415	4	GO:0004674(protein serine/threonine kinase activity);GO:0005886(plasma membrane);GO:0007166(cell surface receptor signaling pathway)	04626(Plant-pathogen interaction)
PC-3p-6_478586	TCTTACCGATACCTCCCATGCC	RrubChr10G00255680.1	RrubChr10G00255680	PREDICTED: putative late blight resistance protein homolog R1B-8 [Erythranthe guttata]	929-950	941	-43.4	-31.6	0.728111	4	GO:0005524(ATP binding);GO:0006952(defense response);GO:0043531(ADP binding)	04626(Plant-pathogen interaction)
PC-3p-6_478586	TCTTACCGATACCTCCCATGCC	RrubChr11G00281750.1	RrubChr11G00281750	PREDICTED: putative late blight resistance protein homolog R1B-8 [Erythranthe guttata]	532-553	544	-43.4	-31.5	0.725806	3	GO:0005524(ATP binding);GO:0006952(defense response);GO:0043531(ADP binding)	04626(Plant-pathogen interaction)
PC-3p-6_478586	TCTTACCGATACCTCCCATGCC	RrubChr11G00281490.1	RrubChr11G00281490	PREDICTED: putative disease resistance RPP13-like protein 3 [Erythranthe guttata]	601-622	613	-43.4	-31.3	0.721198	4	GO:0005524(ATP binding);GO:0005634(nucleus);GO:0006952(defense response);GO:0043531(ADP binding)	04626(Plant-pathogen interaction)
PC-3p-6_478586	TCTTACCGATACCTCCCATGCC	RrubChr2G00037200.1	RrubChr2G00037200	PREDICTED: putative late blight resistance protein homolog R1B-17 [Erythranthe guttata]	884-905	896	-43.4	-31.3	0.721198	4	GO:0005524(ATP binding);GO:0005575(cellular_component);GO:0006952(defense response);GO:0043531(ADP binding)	04626(Plant-pathogen interaction)
PC-3p-6_478586	TCTTACCGATACCTCCCATGCC	RrubChr2G00039170.1	RrubChr2G00039170	PREDICTED: putative late blight resistance protein homolog R1A-4 [Erythranthe guttata]	588-609	600	-43.4	-30.5	0.702765	4	GO:0005524(ATP binding);GO:0006952(defense response);GO:0009506(plasmodesma);GO:0043531(ADP binding)	-
PC-3p-6_478586	TCTTACCGATACCTCCCATGCC	RrubChr1G00014850.1	RrubChr1G00014850	PREDICTED: putative late blight resistance protein homolog R1B-17 [Erythranthe guttata]	656-677	668	-43.4	-30.2	0.695853	4	GO:0005524(ATP binding);GO:0006952(defense response);GO:0043531(ADP binding)	04626(Plant-pathogen interaction)
PC-3p-6_478586	TCTTACCGATACCTCCCATGCC	RrubChr1G00015190.1	RrubChr1G00015190	PREDICTED: putative late blight resistance protein homolog R1B-17 [Erythranthe guttata]	609-630	621	-43.4	-30.1	0.693548	4	GO:0005524(ATP binding);GO:0006952(defense response);GO:0009506(plasmodesma);GO:0043531(ADP binding)	04626(Plant-pathogen interaction)
PC-3p-6_478586	TCTTACCGATACCTCCCATGCC	RrubChr1G00015040.1	RrubChr1G00015040	PREDICTED: putative late blight resistance protein homolog R1B-17 [Erythranthe guttata]	663-684	675	-43.4	-30.1	0.693548	4	GO:0005524(ATP binding);GO:0006952(defense response);GO:0043531(ADP binding)	04626(Plant-pathogen interaction)
PC-3p-6_478586	TCTTACCGATACCTCCCATGCC	RrubChr1G00014970.1	RrubChr1G00014970	PREDICTED: putative late blight resistance protein homolog R1B-17 [Erythranthe guttata]	676-697	688	-43.4	-30	0.691244	4	GO:0005524(ATP binding);GO:0006952(defense response);GO:0009506(plasmodesma);GO:0043531(ADP binding)	04626(Plant-pathogen interaction)
PC-3p-6_478586	TCTTACCGATACCTCCCATGCC	RrubChr9G00223580.1	RrubChr9G00223580	putative late blight resistance protein homolog R1A-3 [Sesamum indicum]	693-714	705	-43.4	-29.2	0.672811	4	GO:0005524(ATP binding);GO:0006952(defense response);GO:0009506(plasmodesma);GO:0043531(ADP binding)	04626(Plant-pathogen interaction)
PC-3p-6_478586	TCTTACCGATACCTCCCATGCC	RrubChr3G00058520.1	RrubChr3G00058520	PREDICTED: putative late blight resistance protein homolog R1B-8 [Erythranthe guttata]	563-584	575	-43.4	-29.2	0.672811	4	GO:0005524(ATP binding);GO:0006952(defense response);GO:0043531(ADP binding)	04626(Plant-pathogen interaction)
PC-3p-6_478586	TCTTACCGATACCTCCCATGCC	RrubChr2G00041910.1	RrubChr2G00041910	putative late blight resistance protein homolog R1B-16 [Sesamum indicum]	121-142	133	-43.4	-29.2	0.672811	4	GO:0005524(ATP binding);GO:0006952(defense response);GO:0043531(ADP binding)	04626(Plant-pathogen interaction)
PC-3p-6_478586	TCTTACCGATACCTCCCATGCC	RrubChr3G00058430.1	RrubChr3G00058430	PREDICTED: putative late blight resistance protein homolog R1B-8 [Erythranthe guttata]	652-673	664	-43.4	-29.1	0.670507	4	GO:0005524(ATP binding);GO:0006952(defense response);GO:0043531(ADP binding)	04626(Plant-pathogen interaction)
PC-5p-132955_38	AAACGAGCCGAGCCCGAGCCGAGC	RrubChr3G00080660.1	RrubChr3G00080660	hypothetical protein MIMGU_mgv1a023991mg [Erythranthe guttata]	783-805	796	-53.8	-45.2	0.840149	2	-	-
PC-5p-132955_38	AAACGAGCCGAGCCCGAGCCGAGC	RrubChr4G00088910.1	RrubChr4G00088910	nitrate reductase [NADH] 2 [Sesamum indicum]	2373-2396	2387	-53.8	-39.1	0.726766	4	GO:0005739(mitochondrion);GO:0005773(vacuole);GO:0005829(cytosol);GO:0005886(plasma membrane);GO:0006809(nitric oxide biosynthetic process);GO:0008940(nitrate reductase activity);GO:0009416(response to light stimulus);GO:0009610(response to symbiotic fungus);GO:0009635(response to herbicide);GO:0009703(nitrate reductase (NADH) activity);GO:0020037(heme binding);GO:0030151(molybdenum ion binding);…	00910(Nitrogen metabolism)
PC-5p-132955_38	AAACGAGCCGAGCCCGAGCCGAGC	RrubChr6G00137960.1	RrubChr6G00137960	phosphatidylserine decarboxylase proenzyme 1, mitochondrial [Sesamum indicum]	1790-1814	1805	-53.8	-37	0.687732	4	GO:0004609(phosphatidylserine decarboxylase activity);GO:0005622(intracellular);GO:0005739(mitochondrion);GO:0005743(mitochondrial inner membrane);GO:0006646(phosphatidylethanolamine biosynthetic process);GO:0008654(phospholipid biosynthetic process);GO:0016021(integral component of membrane)	00564(Glycerophospholipid metabolism)
PC-3p-88914_57	TGTGAGTGATTGGTGTAGTAC	RrubChr11G00262620.1	RrubChr11G00262620	Protein disulfide isomerase (prolyl 4-hydroxylase beta subunit) [Handroanthus impetiginosus]	1118-1139	1130	-36	-28.4	0.788889	4	GO:0003756(protein disulfide isomerase activity);GO:0005783(endoplasmic reticulum);GO:0006457(protein folding);GO:0034976(response to endoplasmic reticulum stress)	04141(Protein processing in endoplasmic reticulum)
PC-3p-88914_57	TGTGAGTGATTGGTGTAGTAC	RrubChr6G00157100.1	RrubChr6G00157100	F-box only protein 6 [Sesamum indicum]	609-628	619	-36	-27.5	0.763889	4	GO:0004842(ubiquitin-protein transferase activity);GO:0010305(leaf vascular tissue pattern formation);GO:0010928(regulation of auxin mediated signaling pathway);GO:0019005(SCF ubiquitin ligase complex);GO:0031146(SCF-dependent proteasomal ubiquitin-dependent protein catabolic process);GO:0060776(simple leaf morphogenesis)	-
PC-3p-88914_57	TGTGAGTGATTGGTGTAGTAC	RrubChr11G00275400.1	RrubChr11G00275400	uncharacterized protein LOC105161874 [Sesamum indicum]	1092-1113	1104	-36	-26.7	0.741667	4	GO:0008097(5S rRNA binding)	00400(Phenylalanine, tyrosine and tryptophan biosynthesis)
mdm-miR477b_L+1R-2_1ss21GA	TACTCTCCCTCAAGGGCTTCA	RrubChr6G00146170.1	RrubChr6G00146170	replication factor C subunit 5-like [Sesamum indicum]	641-661	652	-41.1	-39.1	0.951338	4	GO:0003689(DNA clamp loader activity);GO:0005663(DNA replication factor C complex);GO:0006261(DNA-dependent DNA replication)	03030(DNA replication);03420(Nucleotide excision repair);03430(Mismatch repair)
mdm-miR477b_L+1R-2_1ss21GA	TACTCTCCCTCAAGGGCTTCA	RrubChr4G00110280.1	RrubChr4G00110280	ABC transporter B family member 15-like [Sesamum indicum]	690-709	701	-41.1	-30.3	0.737226	4	GO:0016021(integral component of membrane);GO:0042626(ATPase activity, coupled to transmembrane movement of substances);GO:0055085(transmembrane transport)	02010(ABC transporters)
mdm-miR477b_L+1R-2_1ss21GA	TACTCTCCCTCAAGGGCTTCA	RrubChr4G00091600.1	RrubChr4G00091600	PREDICTED: uncharacterized protein LOC105950667 [Erythranthe guttata]	491-510	502	-41.1	-29.9	0.727494	4	GO:0003674(molecular_function);GO:0008150(biological_process);GO:0009507(chloroplast)	-
mdm-miR477b_L+1R-2_1ss21GA	TACTCTCCCTCAAGGGCTTCA	RrubChr1G00000350.1	RrubChr1G00000350	probable carboxylesterase 18 [Sesamum indicum]	857-877	868	-41.1	-29.6	0.720195	3.5	GO:0005634(nucleus);GO:0009056(catabolic process);GO:0009860(pollen tube growth);GO:0052689(carboxylic ester hydrolase activity)	-
mdm-miR477b_L+1R-2_1ss21GA	TACTCTCCCTCAAGGGCTTCA	RrubChr11G00271570.1	RrubChr11G00271570	protein Brevis radix-like 1 [Sesamum indicum]	1255-1272	1263	-41.1	-27.3	0.664234	4	GO:0003674(molecular_function);GO:0005634(nucleus);GO:0008150(biological_process)	-
ath-miR858a_L-1R+1	TTCGTTGTCTGTTCGACCTTA	RrubChr7G00171630.1	RrubChr7G00171630	PREDICTED: DNA topoisomerase 3-alpha [Erythranthe guttata]	1010-1031	1022	-34.8	-23.9	0.686782	3.5	GO:0000278(mitotic cell cycle);GO:0000712(resolution of meiotic recombination intermediates);GO:0003677(DNA binding);GO:0003916(DNA topoisomerase activity);GO:0003917(DNA topoisomerase type I activity);GO:0005634(nucleus);GO:0005694(chromosome);GO:0006265(DNA topological change);GO:0006268(DNA unwinding involved in DNA replication);GO:0006281(DNA repair);GO:0007059(chromosome segregation);GO:0008…	03440(Homologous recombination)
ath-miR858b_1ss21GA	TTCGTTGTCTGTTCGACCTTA	RrubChr7G00171630.1	RrubChr7G00171630	PREDICTED: DNA topoisomerase 3-alpha [Erythranthe guttata]	1010-1031	1022	-34.8	-23.9	0.686782	3.5	GO:0000278(mitotic cell cycle);GO:0000712(resolution of meiotic recombination intermediates);GO:0003677(DNA binding);GO:0003916(DNA topoisomerase activity);GO:0003917(DNA topoisomerase type I activity);GO:0005634(nucleus);GO:0005694(chromosome);GO:0006265(DNA topological change);GO:0006268(DNA unwinding involved in DNA replication);GO:0006281(DNA repair);GO:0007059(chromosome segregation);GO:0008…	03440(Homologous recombination)
ath-miR408-3p_L-1R+1	TGCACTGCCTCTTCCCTGGCT	RrubChr9G00224370.1	RrubChr9G00224370	basic blue protein-like [Sesamum indicum]	479-499	490	-45.1	-41	0.909091	2	GO:0046658(anchored component of plasma membrane)	-
ath-miR408-3p_L-1R+1	TGCACTGCCTCTTCCCTGGCT	RrubChr3G00057650.1	RrubChr3G00057650	LRR receptor kinase BAK1 [Sesamum indicum]	865-885	876	-45.1	-39	0.864745	2.5	GO:0004674(protein serine/threonine kinase activity);GO:0005886(plasma membrane);GO:0007166(cell surface receptor signaling pathway)	-
ath-miR408-3p_L-1R+1	TGCACTGCCTCTTCCCTGGCT	RrubChr10G00246440.1	RrubChr10G00246440	Enoyl-CoA hydratase/isomerase [Handroanthus impetiginosus]	626-646	637	-45.1	-38.2	0.847007	4	GO:0003824(catalytic activity);GO:0004165(dodecenoyl-CoA delta-isomerase activity);GO:0005737(cytoplasm);GO:0005777(peroxisome);GO:0006635(fatty acid beta-oxidation);GO:0009062(fatty acid catabolic process);GO:0048767(root hair elongation);GO:0080024(indolebutyric acid metabolic process);GO:0080026(response to indolebutyric acid)	00071(Fatty acid degradation);04626(Plant-pathogen interaction)
ath-miR408-3p_L-1R+1	TGCACTGCCTCTTCCCTGGCT	RrubChr1G00018110.1	RrubChr1G00018110	PREDICTED: blue copper protein-like [Erythranthe guttata]	874-894	885	-45.1	-37.7	0.83592	3.5	GO:0046658(anchored component of plasma membrane)	-
ath-miR408-3p_L-1R+1	TGCACTGCCTCTTCCCTGGCT	RrubChr6G00145430.1	RrubChr6G00145430	hypothetical protein CDL12_08972 [Handroanthus impetiginosus]	753-773	764	-45.1	-36.2	0.802661	3	GO:0046658(anchored component of plasma membrane)	-
ath-miR408-3p_L-1R+1	TGCACTGCCTCTTCCCTGGCT	RrubChr9G00234260.1	RrubChr9G00234260	copper-transporting ATPase PAA2, chloroplastic [Sesamum indicum]	1337-1358	1348	-45.1	-35.6	0.789357	3.5	GO:0005887(integral component of plasma membrane);GO:0043231(intracellular membrane-bounded organelle);GO:0043682(copper-transporting ATPase activity)	-
ath-miR408-3p_L-1R+1	TGCACTGCCTCTTCCCTGGCT	RrubChr4G00097380.1	RrubChr4G00097380	hypothetical protein CDL12_24155 [Handroanthus impetiginosus]	257-277	268	-45.1	-34.4	0.762749	3	GO:0012505(endomembrane system)	-
ath-miR408-3p_L-1R+1	TGCACTGCCTCTTCCCTGGCT	RrubChr5G00118560.1	RrubChr5G00118560	PREDICTED: laccase-12-like [Erythranthe guttata]	216-236	227	-45.1	-33.9	0.751663	4	GO:0005507(copper ion binding);GO:0016722(oxidoreductase activity, oxidizing metal ions)	-
ath-miR408-3p_L-1R+1	TGCACTGCCTCTTCCCTGGCT	RrubChr5G00118530.1	RrubChr5G00118530	PREDICTED: laccase-12-like [Erythranthe guttata]	216-236	227	-45.1	-33.9	0.751663	4	GO:0005507(copper ion binding);GO:0016722(oxidoreductase activity, oxidizing metal ions)	-
ath-miR408-3p_L-1R+1	TGCACTGCCTCTTCCCTGGCT	RrubChr1G00008360.1	RrubChr1G00008360	Multidrug/pheromone exporter, ABC superfamily [Handroanthus impetiginosus]	2200-2218	2210	-45.1	-31.3	0.694013	4	GO:0016021(integral component of membrane);GO:0042626(ATPase activity, coupled to transmembrane movement of substances);GO:0055085(transmembrane transport)	02010(ABC transporters)
mtr-miR530_1ss18TC	TGCATTTGCACCTGCACCTTC	RrubChr7G00166340.1	RrubChr7G00166340	NA	772-792	783	-39.6	-37.3	0.941919	3	GO:0003674(molecular_function);GO:0005829(cytosol);GO:0008150(biological_process)	-
mtr-miR530_1ss18TC	TGCATTTGCACCTGCACCTTC	RrubChr11G00269170.1	RrubChr11G00269170	RNA-binding protein musashi/mRNA cleavage and polyadenylation factor I complex, subunit HRP1 [Handroanthus impetiginosus]	1577-1597	1588	-39.6	-35.3	0.891414	3.5	GO:0003723(RNA binding);GO:0005737(cytoplasm);GO:0008150(biological_process)	03040(Spliceosome)
mtr-miR530_1ss18TC	TGCATTTGCACCTGCACCTTC	RrubChr7G00173830.1	RrubChr7G00173830	LOW QUALITY PROTEIN: uncharacterized protein LOC105158533 [Sesamum indicum]	309-329	320	-39.6	-35.2	0.888889	3	GO:0003676(nucleic acid binding);GO:0003677(DNA binding);GO:0005634(nucleus);GO:0006355(regulation of transcription, DNA-templated);GO:0006368(transcription elongation from RNA polymerase II promoter);GO:0008270(zinc ion binding);GO:0016570(histone modification);GO:0016593(Cdc73/Paf1 complex);GO:0040007(growth);GO:1990269(RNA polymerase II C-terminal domain phosphoserine binding)	03010(Ribosome)
mtr-miR530_1ss18TC	TGCATTTGCACCTGCACCTTC	RrubChr10G00246530.1	RrubChr10G00246530	hypothetical protein CDL12_11785 [Handroanthus impetiginosus]	297-317	308	-39.6	-35.2	0.888889	3	GO:0003676(nucleic acid binding);GO:0003677(DNA binding);GO:0005634(nucleus);GO:0006355(regulation of transcription, DNA-templated);GO:0006368(transcription elongation from RNA polymerase II promoter);GO:0008270(zinc ion binding);GO:0016570(histone modification);GO:0016593(Cdc73/Paf1 complex);GO:0040007(growth);GO:1990269(RNA polymerase II C-terminal domain phosphoserine binding)	03010(Ribosome)
mtr-miR530_1ss18TC	TGCATTTGCACCTGCACCTTC	RrubChr4G00102580.1	RrubChr4G00102580	protein AE7 [Sesamum indicum]	353-372	363	-39.6	-34.3	0.866162	2	GO:0005634(nucleus);GO:0005737(cytoplasm);GO:0007059(chromosome segregation);GO:0016226(iron-sulfur cluster assembly)	-
mtr-miR530_1ss18TC	TGCATTTGCACCTGCACCTTC	RrubChr2G00054610.1	RrubChr2G00054610	PREDICTED: protein YLS9-like [Erythranthe guttata]	2087-2107	2098	-39.6	-30.6	0.772727	4	GO:0006952(defense response);GO:0009506(plasmodesma);GO:0046658(anchored component of plasma membrane)	-
mtr-miR530_1ss18TC	TGCATTTGCACCTGCACCTTC	RrubChr11G00261800.1	RrubChr11G00261800	mitochondrial substrate carrier family protein ucpB isoform X1 [Sesamum indicum]	282-302	293	-39.6	-27.4	0.691919	4	GO:0003735(structural constituent of ribosome);GO:0006412(translation)	-
mtr-miR530_1ss18TC	TGCATTTGCACCTGCACCTTC	RrubChr9G00216340.1	RrubChr9G00216340	uncharacterized protein LOC105170666 isoform X1 [Sesamum indicum]	1097-1116	1107	-39.6	-26	0.656566	4	GO:0003674(molecular_function);GO:0005739(mitochondrion);GO:0008150(biological_process)	-
PC-5p-17184_247	TGAGTCAGATGTTAGATGGAT	RrubChr3G00072750.1	RrubChr3G00072750	galactoside 2-alpha-L-fucosyltransferase-like [Sesamum indicum]	685-704	695	-34.8	-28.4	0.816092	3.5	GO:0005794(Golgi apparatus);GO:0008417(fucosyltransferase activity);GO:0009832(plant-type cell wall biogenesis);GO:0009969(xyloglucan biosynthetic process)	-
PC-5p-17184_247	TGAGTCAGATGTTAGATGGAT	RrubChr3G00072760.1	RrubChr3G00072760	galactoside 2-alpha-L-fucosyltransferase-like [Sesamum indicum]	742-761	752	-34.8	-28.4	0.816092	3.5	GO:0005794(Golgi apparatus);GO:0008417(fucosyltransferase activity);GO:0009832(plant-type cell wall biogenesis);GO:0009969(xyloglucan biosynthetic process)	-
PC-5p-17184_247	TGAGTCAGATGTTAGATGGAT	RrubChr1G00028410.1	RrubChr1G00028410	HEAT repeat-containing protein 6 isoform X2 [Sesamum indicum]	5485-5504	5495	-34.8	-25.6	0.735632	4	GO:0005634(nucleus);GO:0005739(mitochondrion);GO:0005774(vacuolar membrane);GO:0008150(biological_process)	-
PC-5p-17184_247	TGAGTCAGATGTTAGATGGAT	RrubChr8G00212040.1	RrubChr8G00212040	CHD3-type chromatin-remodeling factor PICKLE [Sesamum indicum]	5197-5216	5207	-34.8	-25.6	0.735632	4	GO:0003677(DNA binding);GO:0003678(DNA helicase activity);GO:0004386(helicase activity);GO:0005524(ATP binding);GO:0005634(nucleus);GO:0006338(chromatin remodeling);GO:0008283(cell proliferation);GO:0009733(response to auxin);GO:0009736(cytokinin-activated signaling pathway);GO:0009739(response to gibberellin);GO:0009788(negative regulation of abscisic acid-activated signaling pathway);GO:0016569…	-
PC-5p-17184_247	TGAGTCAGATGTTAGATGGAT	RrubChr2G00054230.1	RrubChr2G00054230	BEL1-like homeodomain protein 1 [Sesamum indicum]	2600-2618	2610	-34.8	-24.6	0.706897	4	GO:0003677(DNA binding);GO:0003700(DNA binding transcription factor activity);GO:0005515(protein binding);GO:0005634(nucleus);GO:0005737(cytoplasm);GO:0006351(transcription, DNA-templated);GO:0006355(regulation of transcription, DNA-templated);GO:0009610(response to symbiotic fungus);GO:0009737(response to abscisic acid);GO:0010197(polar nucleus fusion);GO:0010201(response to continuous far red l…	-
PC-5p-17184_247	TGAGTCAGATGTTAGATGGAT	RrubChr12G00288760.1	RrubChr12G00288760	kinesin-like protein KIN-12D [Sesamum indicum]	3972-3992	3983	-34.8	-24.2	0.695402	4	GO:0003777(microtubule motor activity);GO:0005871(kinesin complex);GO:0007018(microtubule-based movement);GO:0016887(ATPase activity)	-
PC-5p-17184_247	TGAGTCAGATGTTAGATGGAT	RrubChr10G00236820.1	RrubChr10G00236820	putative hydrolase/acyltransferase (alpha/beta hydrolase superfamily) [Handroanthus impetiginosus]	1119-1138	1129	-34.8	-22.7	0.652299	4	GO:0016787(hydrolase activity)	-
PC-3p-2316_1355	TTGATCCGTTTAATATCTGAC	RrubChr5G00132040.1	RrubChr5G00132040	probable NOT transcription complex subunit VIP2 isoform X2 [Sesamum indicum]	308-327	318	-31	-25.1	0.809677	3.5	GO:0000288(nuclear-transcribed mRNA catabolic process, deadenylation-dependent decay);GO:0000932(P-body);GO:0017148(negative regulation of translation);GO:0030015(CCR4-NOT core complex)	03018(RNA degradation)
PC-3p-2316_1355	TTGATCCGTTTAATATCTGAC	RrubChr3G00061110.1	RrubChr3G00061110	LOW QUALITY PROTEIN: LEAF RUST 10 DISEASE-RESISTANCE LOCUS RECEPTOR-LIKE PROTEIN KINASE-like 2.3 [Sesamum indicum]	735-755	746	-31	-24.7	0.796774	4	GO:0005886(plasma membrane)	-
PC-3p-2316_1355	TTGATCCGTTTAATATCTGAC	RrubChr3G00061190.1	RrubChr3G00061190	Serine/threonine protein kinase [Handroanthus impetiginosus]	921-941	932	-31	-24.7	0.796774	4	GO:0005886(plasma membrane)	-
PC-3p-2316_1355	TTGATCCGTTTAATATCTGAC	RrubChr3G00061020.1	RrubChr3G00061020	LEAF RUST 10 DISEASE-RESISTANCE LOCUS RECEPTOR-LIKE PROTEIN KINASE-like 2.4 [Olea europaea var. sylvestris]	918-938	929	-31	-24.7	0.796774	4	-	-
PC-3p-2316_1355	TTGATCCGTTTAATATCTGAC	RrubChr3G00061160.1	RrubChr3G00061160	Serine/threonine protein kinase [Handroanthus impetiginosus]	660-680	671	-31	-24.7	0.796774	4	GO:0005886(plasma membrane)	-
PC-3p-2316_1355	TTGATCCGTTTAATATCTGAC	RrubChr3G00060990.1	RrubChr3G00060990	Serine/threonine protein kinase [Handroanthus impetiginosus]	956-976	967	-31	-24.7	0.796774	4	GO:0005886(plasma membrane)	-
PC-3p-2316_1355	TTGATCCGTTTAATATCTGAC	RrubChr7G00165190.1	RrubChr7G00165190	cellulose synthase A catalytic subunit 2 [UDP-forming] [Sesamum indicum]	891-910	901	-31	-23.9	0.770968	4	GO:0000977(RNA polymerase II regulatory region sequence-specific DNA binding);GO:0005794(Golgi apparatus);GO:0005886(plasma membrane);GO:0009833(plant-type primary cell wall biogenesis);GO:0016021(integral component of membrane);GO:0016757(transferase activity, transferring glycosyl groups);GO:0016759(cellulose synthase activity);GO:0016760(cellulose synthase (UDP-forming) activity);GO:0030244(ce…	-
PC-3p-2316_1355	TTGATCCGTTTAATATCTGAC	RrubChr2G00033140.1	RrubChr2G00033140	hypothetical protein MIMGU_mgv1a000542mg [Erythranthe guttata]	3327-3347	3338	-31	-21.6	0.696774	4	GO:0004674(protein serine/threonine kinase activity);GO:0005524(ATP binding);GO:0005886(plasma membrane);GO:0006468(protein phosphorylation);GO:0007169(transmembrane receptor protein tyrosine kinase signaling pathway);GO:0009507(chloroplast);GO:0016021(integral component of membrane);GO:0016301(kinase activity)	04016(MAPK signaling pathway - plant);04626(Plant-pathogen interaction)
PC-3p-2316_1355	TTGATCCGTTTAATATCTGAC	RrubChr2G00055470.1	RrubChr2G00055470	PREDICTED: aldo-keto reductase family 4 member C9 [Erythranthe guttata]	1620-1641	1632	-31	-21.3	0.687097	3	GO:0004032(alditol:NADP+ 1-oxidoreductase activity);GO:0004033(aldo-keto reductase (NADP) activity);GO:0005737(cytoplasm);GO:0008106(alcohol dehydrogenase (NADP+) activity);GO:0009409(response to cold);GO:0009414(response to water deprivation);GO:0009507(chloroplast);GO:0009636(response to toxic substance);GO:0009651(response to salt stress);GO:0016229(steroid dehydrogenase activity);GO:0016491(o…	00010(Glycolysis / Gluconeogenesis);00040(Pentose and glucuronate interconversions);00561(Glycerolipid metabolism)
cme-MIR166i-p3_1ss18CT	TCGGACCAGGCTTCATTTT	RrubChr9G00220230.1	RrubChr9G00220230	homeobox-leucine zipper protein ATHB-15 [Sesamum indicum]	856-874	865	-33.1	-33.2	1	2	GO:0003677(DNA binding);GO:0003700(DNA binding transcription factor activity);GO:0005634(nucleus);GO:0006351(transcription, DNA-templated);GO:0006355(regulation of transcription, DNA-templated);GO:0008289(lipid binding);GO:0009855(determination of bilateral symmetry);GO:0009965(leaf morphogenesis);GO:0010014(meristem initiation);GO:0010073(meristem maintenance);GO:0010075(regulation of meristem g…	-
cme-MIR166i-p3_1ss18CT	TCGGACCAGGCTTCATTTT	RrubChr2G00035100.1	RrubChr2G00035100	homeobox-leucine zipper protein ATHB-15 [Sesamum indicum]	535-553	544	-33.1	-33.2	1	2	GO:0003677(DNA binding);GO:0003700(DNA binding transcription factor activity);GO:0005634(nucleus);GO:0006351(transcription, DNA-templated);GO:0006355(regulation of transcription, DNA-templated);GO:0008289(lipid binding);GO:0009855(determination of bilateral symmetry);GO:0009965(leaf morphogenesis);GO:0010014(meristem initiation);GO:0010073(meristem maintenance);GO:0010075(regulation of meristem g…	-
cme-MIR166i-p3_1ss18CT	TCGGACCAGGCTTCATTTT	RrubChr11G00262530.1	RrubChr11G00262530	homeobox-leucine zipper protein REVOLUTA [Sesamum indicum]	2066-2084	2075	-33.1	-32.9	0.993958	2	GO:0003677(DNA binding);GO:0003700(DNA binding transcription factor activity);GO:0005634(nucleus);GO:0006351(transcription, DNA-templated);GO:0006355(regulation of transcription, DNA-templated);GO:0008289(lipid binding);GO:0009855(determination of bilateral symmetry);GO:0009944(polarity specification of adaxial/abaxial axis);GO:0009956(radial pattern formation);GO:0010014(meristem initiation);GO:…	-
cme-MIR166i-p3_1ss18CT	TCGGACCAGGCTTCATTTT	RrubChr8G00210540.1	RrubChr8G00210540	hypothetical protein Ahy_A07g037125 [Arachis hypogaea]	463-481	472	-33.1	-32.9	0.993958	2	GO:0003677(DNA binding);GO:0003700(DNA binding transcription factor activity);GO:0005634(nucleus);GO:0006351(transcription, DNA-templated);GO:0006355(regulation of transcription, DNA-templated);GO:0008289(lipid binding);GO:0009855(determination of bilateral symmetry);GO:0009944(polarity specification of adaxial/abaxial axis);GO:0009956(radial pattern formation);GO:0010014(meristem initiation);GO:…	-
cme-MIR166i-p3_1ss18CT	TCGGACCAGGCTTCATTTT	RrubChr9G00217230.1	RrubChr9G00217230	homeobox-leucine zipper protein REVOLUTA [Sesamum indicum]	1687-1705	1696	-33.1	-32.8	0.990937	2.5	GO:0003677(DNA binding);GO:0003700(DNA binding transcription factor activity);GO:0005634(nucleus);GO:0006351(transcription, DNA-templated);GO:0006355(regulation of transcription, DNA-templated);GO:0008289(lipid binding);GO:0009855(determination of bilateral symmetry);GO:0009944(polarity specification of adaxial/abaxial axis);GO:0009956(radial pattern formation);GO:0010014(meristem initiation);GO:…	-
cme-MIR166i-p3_1ss18CT	TCGGACCAGGCTTCATTTT	RrubChr9G00232860.1	RrubChr9G00232860	homeobox-leucine zipper protein ATHB-15 [Sesamum indicum]	983-1001	992	-33.1	-32.8	0.990937	2.5	GO:0003677(DNA binding);GO:0003700(DNA binding transcription factor activity);GO:0005634(nucleus);GO:0006351(transcription, DNA-templated);GO:0006355(regulation of transcription, DNA-templated);GO:0008284(positive regulation of cell proliferation);GO:0008289(lipid binding);GO:0009733(response to auxin);GO:0010014(meristem initiation);GO:0010067(procambium histogenesis);GO:0010072(primary shoot ap…	-
cme-MIR166i-p3_1ss18CT	TCGGACCAGGCTTCATTTT	RrubChr1G00002120.1	RrubChr1G00002120	homeobox-leucine zipper protein ATHB-14 isoform X2 [Sesamum indicum]	842-860	851	-33.1	-30.5	0.92145	4	GO:0003677(DNA binding);GO:0003700(DNA binding transcription factor activity);GO:0005634(nucleus);GO:0006351(transcription, DNA-templated);GO:0006355(regulation of transcription, DNA-templated);GO:0008289(lipid binding);GO:0009855(determination of bilateral symmetry);GO:0009944(polarity specification of adaxial/abaxial axis);GO:0009955(adaxial/abaxial pattern specification);GO:0010014(meristem in…	-
cme-MIR166i-p3_1ss18CT	TCGGACCAGGCTTCATTTT	RrubChr7G00184090.1	RrubChr7G00184090	protein LOW PSII ACCUMULATION 3, chloroplastic [Sesamum indicum]	64-82	73	-33.1	-27.6	0.833837	3	GO:0009507(chloroplast);GO:0010207(photosystem II assembly)	-
cme-MIR166i-p3_1ss18CT	TCGGACCAGGCTTCATTTT	RrubChr12G00286370.1	RrubChr12G00286370	putative RNA-binding protein containing PIN domain and invovled in translation or RNA processing [Handroanthus impetiginosus]	658-676	667	-33.1	-26	0.785498	4	GO:0004477(methenyltetrahydrofolate cyclohydrolase activity);GO:0004488(methylenetetrahydrofolate dehydrogenase (NADP+) activity);GO:0005829(cytosol);GO:0006730(one-carbon metabolic process)	-
cme-MIR166i-p3_1ss18CT	TCGGACCAGGCTTCATTTT	RrubChr7G00179550.1	RrubChr7G00179550	DELLA transcription factor 2 [Salvia miltiorrhiza]	622-638	631	-33.1	-22.3	0.673716	4	GO:0003700(DNA binding transcription factor activity);GO:0005634(nucleus);GO:0006355(regulation of transcription, DNA-templated);GO:0009723(response to ethylene);GO:0009737(response to abscisic acid);GO:0009863(salicylic acid mediated signaling pathway);GO:0009867(jasmonic acid mediated signaling pathway);GO:0009938(negative regulation of gibberellic acid mediated signaling pathway);GO:0010187(ne…	04075(Plant hormone signal transduction)
ath-miR396b-5p	TTCCACAGCTTTCTTGAACTT	RrubChr11G00281260.1	RrubChr11G00281260	uncharacterized protein LOC105166397 [Sesamum indicum]	1232-1252	1243	-33.4	-30.8	0.922156	2	-	-
ath-miR396b-5p	TTCCACAGCTTTCTTGAACTT	RrubChr6G00144230.1	RrubChr6G00144230	growth-regulating factor 9 [Sesamum indicum]	987-1008	998	-33.4	-30.2	0.904192	3	GO:0005515(protein binding);GO:0005524(ATP binding);GO:0005634(nucleus);GO:0006351(transcription, DNA-templated);GO:0006355(regulation of transcription, DNA-templated);GO:0032502(developmental process);GO:0048366(leaf development)	-
ath-miR396b-5p	TTCCACAGCTTTCTTGAACTT	RrubChr6G00148620.1	RrubChr6G00148620	probable aspartyl protease At4g16563 [Sesamum indicum]	2157-2177	2168	-33.4	-29.5	0.883234	4	GO:0004190(aspartic-type endopeptidase activity);GO:0006508(proteolysis);GO:0030163(protein catabolic process)	-
ath-miR396b-5p	TTCCACAGCTTTCTTGAACTT	RrubChr10G00255730.1	RrubChr10G00255730	hypothetical protein CDL12_27194 [Handroanthus impetiginosus]	848-868	859	-33.4	-29.5	0.883234	4	GO:0003674(molecular_function);GO:0005739(mitochondrion);GO:0008150(biological_process)	00970(Aminoacyl-tRNA biosynthesis)
ath-miR396b-5p	TTCCACAGCTTTCTTGAACTT	RrubChr2G00051840.1	RrubChr2G00051840	growth-regulating factor 3-like isoform X1 [Olea europaea var. sylvestris]	618-639	629	-33.4	-29.2	0.874251	4	GO:0005515(protein binding);GO:0005524(ATP binding);GO:0005634(nucleus);GO:0006351(transcription, DNA-templated);GO:0006355(regulation of transcription, DNA-templated);GO:0008285(negative regulation of cell proliferation);GO:0009624(response to nematode);GO:0043565(sequence-specific DNA binding);GO:0044212(transcription regulatory region DNA binding);GO:0048364(root development);GO:0048366(leaf d…	-
ath-miR396b-5p	TTCCACAGCTTTCTTGAACTT	RrubChr7G00182120.1	RrubChr7G00182120	growth-regulating factor 1 [Sesamum indicum]	991-1012	1002	-33.4	-29.2	0.874251	4	GO:0005515(protein binding);GO:0005524(ATP binding);GO:0005634(nucleus);GO:0006351(transcription, DNA-templated);GO:0006355(regulation of transcription, DNA-templated);GO:0009624(response to nematode);GO:0019760(glucosinolate metabolic process);GO:0043565(sequence-specific DNA binding);GO:0048364(root development);GO:0048366(leaf development);GO:0061062(regulation of nematode larval development)	-
ath-miR396b-5p	TTCCACAGCTTTCTTGAACTT	RrubChr10G00245870.1	RrubChr10G00245870	growth-regulating factor 2 [Sesamum indicum]	1033-1054	1044	-33.4	-29.2	0.874251	4	GO:0005524(ATP binding);GO:0005634(nucleus);GO:0006351(transcription, DNA-templated);GO:0006355(regulation of transcription, DNA-templated);GO:0010114(response to red light);GO:0010218(response to far red light);GO:0048366(leaf development);GO:0080167(response to karrikin)	-
ath-miR396b-5p	TTCCACAGCTTTCTTGAACTT	RrubChr1G00016990.1	RrubChr1G00016990	growth-regulating factor 6 [Sesamum indicum]	663-684	674	-33.4	-29.2	0.874251	4	GO:0005515(protein binding);GO:0005524(ATP binding);GO:0005634(nucleus);GO:0006351(transcription, DNA-templated);GO:0006355(regulation of transcription, DNA-templated);GO:0009624(response to nematode);GO:0019760(glucosinolate metabolic process);GO:0043565(sequence-specific DNA binding);GO:0048364(root development);GO:0048366(leaf development);GO:0061062(regulation of nematode larval development)	-
ath-miR396b-5p	TTCCACAGCTTTCTTGAACTT	RrubChr4G00102550.1	RrubChr4G00102550	growth-regulating factor 8 isoform X2 [Sesamum indicum]	658-679	669	-33.4	-29.2	0.874251	4	GO:0005524(ATP binding);GO:0005634(nucleus);GO:0006351(transcription, DNA-templated);GO:0006355(regulation of transcription, DNA-templated);GO:0009941(chloroplast envelope);GO:0032502(developmental process);GO:0048366(leaf development)	-
ath-miR396b-5p	TTCCACAGCTTTCTTGAACTT	RrubChr5G00130060.1	RrubChr5G00130060	growth-regulating factor 1 isoform X1 [Sesamum indicum]	621-642	632	-33.4	-29.2	0.874251	4	GO:0005634(nucleus);GO:0009739(response to gibberellin);GO:0030912(response to deep water)	-
ath-miR396b-5p	TTCCACAGCTTTCTTGAACTT	RrubChr2G00047200.1	RrubChr2G00047200	hypothetical protein CDL12_10521 [Handroanthus impetiginosus]	590-611	601	-33.4	-29.2	0.874251	4	GO:0005515(protein binding);GO:0005524(ATP binding);GO:0005634(nucleus);GO:0006351(transcription, DNA-templated);GO:0006355(regulation of transcription, DNA-templated);GO:0008285(negative regulation of cell proliferation);GO:0009624(response to nematode);GO:0043565(sequence-specific DNA binding);GO:0044212(transcription regulatory region DNA binding);GO:0048364(root development);GO:0048366(leaf d…	-
ath-miR396b-5p	TTCCACAGCTTTCTTGAACTT	RrubChr11G00271640.1	RrubChr11G00271640	growth-regulating factor 4-like isoform X3 [Sesamum indicum]	1104-1125	1115	-33.4	-29	0.868263	4	GO:0005737(cytoplasm);GO:0008757(S-adenosylmethionine-dependent methyltransferase activity);GO:0032259(methylation)	-
ath-miR396b-5p	TTCCACAGCTTTCTTGAACTT	RrubChr6G00155090.1	RrubChr6G00155090	growth-regulating factor 2 [Sesamum indicum]	354-375	365	-33.4	-29	0.868263	4	GO:0005634(nucleus);GO:0009739(response to gibberellin);GO:0030912(response to deep water)	-
ath-miR396b-5p	TTCCACAGCTTTCTTGAACTT	RrubChr9G00229140.1	RrubChr9G00229140	growth-regulating factor 4-like isoform X1 [Sesamum indicum]	986-1007	997	-33.4	-29	0.868263	4	GO:0005737(cytoplasm);GO:0008757(S-adenosylmethionine-dependent methyltransferase activity);GO:0032259(methylation)	-
ath-miR396b-5p	TTCCACAGCTTTCTTGAACTT	RrubChr3G00059920.1	RrubChr3G00059920	uncharacterized protein LOC105174161 [Sesamum indicum]	2170-2191	2182	-33.4	-28.9	0.865269	4	GO:0004842(ubiquitin-protein transferase activity);GO:0005737(cytoplasm);GO:0009966(regulation of signal transduction)	-
ath-miR396b-5p	TTCCACAGCTTTCTTGAACTT	RrubChr6G00145780.1	RrubChr6G00145780	10 kDa chaperonin 1, chloroplastic-like [Olea europaea var. sylvestris]	38-59	50	-33.4	-26.3	0.787425	3	GO:0005759(mitochondrial matrix);GO:0006986(response to unfolded protein);GO:0009507(chloroplast);GO:0046872(metal ion binding);GO:0051082(unfolded protein binding);GO:0051085(chaperone cofactor-dependent protein refolding);GO:0051087(chaperone binding)	-
ath-miR396b-5p	TTCCACAGCTTTCTTGAACTT	RrubChr10G00250220.1	RrubChr10G00250220	Acyl-CoA reductase [Handroanthus impetiginosus]	171-190	181	-33.4	-26.1	0.781437	3.5	GO:0010345(suberin biosynthetic process);GO:0035336(long-chain fatty-acyl-CoA metabolic process);GO:0043231(intracellular membrane-bounded organelle);GO:0080019(fatty-acyl-CoA reductase (alcohol-forming) activity)	00073(Cutin, suberine and wax biosynthesis);04146(Peroxisome)
ath-miR396b-5p	TTCCACAGCTTTCTTGAACTT	RrubChr4G00090340.1	RrubChr4G00090340	uncharacterized protein LOC105155442 [Sesamum indicum]	603-624	615	-33.4	-25.7	0.769461	4	-	-
ath-miR396b-5p	TTCCACAGCTTTCTTGAACTT	RrubChr8G00200820.1	RrubChr8G00200820	PREDICTED: uncharacterized protein LOC104448394 [Eucalyptus grandis]	340-358	349	-33.4	-25.3	0.757485	3.5	-	-
ath-miR396b-5p	TTCCACAGCTTTCTTGAACTT	RrubChr12G00293100.1	RrubChr12G00293100	hypothetical protein CDL12_06939 [Handroanthus impetiginosus]	418-439	429	-33.4	-25.1	0.751497	4	GO:0003674(molecular_function);GO:0005634(nucleus);GO:0006355(regulation of transcription, DNA-templated);GO:0007142(male meiosis II);GO:0009556(microsporogenesis)	-
ath-miR396b-5p	TTCCACAGCTTTCTTGAACTT	RrubChr1G00018090.1	RrubChr1G00018090	uncharacterized protein At1g04910 isoform X1 [Sesamum indicum]	461-481	472	-33.4	-25.1	0.751497	3.5	GO:0005737(cytoplasm)	-
ath-miR396b-5p	TTCCACAGCTTTCTTGAACTT	RrubChr2G00031500.1	RrubChr2G00031500	Kinesin-like protein [Handroanthus impetiginosus]	2239-2260	2251	-33.4	-24.1	0.721557	4	GO:0003777(microtubule motor activity);GO:0005871(kinesin complex);GO:0007018(microtubule-based movement);GO:0016887(ATPase activity)	-
ath-miR396b-5p	TTCCACAGCTTTCTTGAACTT	RrubChr11G00275830.1	RrubChr11G00275830	hypothetical protein CDL12_02123 [Handroanthus impetiginosus]	900-918	909	-33.4	-24	0.718563	3.5	GO:0003674(molecular_function);GO:0005575(cellular_component);GO:0008150(biological_process)	-
ath-miR396b-5p	TTCCACAGCTTTCTTGAACTT	RrubChr5G00115760.1	RrubChr5G00115760	hypothetical protein CDL12_27624 [Handroanthus impetiginosus]	372-393	384	-33.4	-24	0.718563	3.5	GO:0003677(DNA binding);GO:0005634(nucleus);GO:0008150(biological_process)	03008(Ribosome biogenesis in eukaryotes)
ath-miR396b-5p	TTCCACAGCTTTCTTGAACTT	RrubChr3G00064110.1	RrubChr3G00064110	PREDICTED: uncharacterized protein LOC105970430 [Erythranthe guttata]	784-804	795	-33.4	-23.5	0.703593	4	-	-
ath-miR396b-5p	TTCCACAGCTTTCTTGAACTT	RrubChr5G00123810.1	RrubChr5G00123810	cytochrome c oxidase assembly protein COX15 [Sesamum indicum]	397-417	407	-33.4	-21.8	0.652695	4	GO:0004129(cytochrome-c oxidase activity);GO:0005743(mitochondrial inner membrane);GO:0006784(heme a biosynthetic process);GO:0008535(respiratory chain complex IV assembly);GO:0016653(oxidoreductase activity, acting on NAD(P)H, heme protein as acceptor)	00190(Oxidative phosphorylation);00860(Porphyrin and chlorophyll metabolism)
PC-3p-134161_38	TATAGATTACAGAGAGAGACT	RrubChr7G00174070.1	RrubChr7G00174070	PREDICTED: DNA repair protein XRCC3 homolog [Erythranthe guttata]	250-269	261	-33	-22.9	0.693939	4	GO:0000150(recombinase activity);GO:0000400(four-way junction DNA binding);GO:0000707(meiotic DNA recombinase assembly);GO:0003690(double-stranded DNA binding);GO:0003697(single-stranded DNA binding);GO:0004520(endodeoxyribonuclease activity);GO:0005657(replication fork);GO:0006312(mitotic recombination);GO:0007131(reciprocal meiotic recombination);GO:0008094(DNA-dependent ATPase activity);GO:001…	03440(Homologous recombination)
PC-3p-134161_38	TATAGATTACAGAGAGAGACT	RrubChr3G00069740.1	RrubChr3G00069740	ankyrin repeat domain-containing protein 13C isoform X1 [Sesamum indicum]	114-133	125	-33	-22.8	0.690909	4	GO:0003674(molecular_function);GO:0005886(plasma membrane);GO:0008150(biological_process)	-
PC-3p-134161_38	TATAGATTACAGAGAGAGACT	RrubChr6G00150070.1	RrubChr6G00150070	Histidyl-tRNA synthetase [Handroanthus impetiginosus]	2479-2500	2491	-33	-21.8	0.660606	4	GO:0004821(histidine-tRNA ligase activity);GO:0005737(cytoplasm);GO:0006427(histidyl-tRNA aminoacylation)	00970(Aminoacyl-tRNA biosynthesis)
gra-miR482_L-1R-2_1ss5TA	CTTACCAATTCCTCCCATT	RrubChr4G00105610.1	RrubChr4G00105610	PREDICTED: farnesyl pyrophosphate synthase 1 [Beta vulgaris subsp. vulgaris]	228-246	237	-31.1	-32.8	1	1.5	-	00900(Terpenoid backbone biosynthesis)
gra-miR482_L-1R-2_1ss5TA	CTTACCAATTCCTCCCATT	RrubChr5G00121290.1	RrubChr5G00121290	PREDICTED: putative late blight resistance protein homolog R1B-8 [Erythranthe guttata]	768-786	777	-31.1	-33.3	1	0.5	GO:0005524(ATP binding);GO:0006952(defense response);GO:0009506(plasmodesma);GO:0043531(ADP binding)	04626(Plant-pathogen interaction)
gra-miR482_L-1R-2_1ss5TA	CTTACCAATTCCTCCCATT	RrubChr8G00197670.1	RrubChr8G00197670	hypothetical protein MIMGU_mgv1a001245mg [Erythranthe guttata]	3128-3146	3137	-31.1	-30.1	0.967846	3.5	GO:0005524(ATP binding);GO:0005634(nucleus);GO:0005737(cytoplasm);GO:0005886(plasma membrane);GO:0006952(defense response);GO:0007165(signal transduction);GO:0009626(plant-type hypersensitive response);GO:0009814(defense response, incompatible interaction);GO:0043531(ADP binding)	04626(Plant-pathogen interaction)
gra-miR482_L-1R-2_1ss5TA	CTTACCAATTCCTCCCATT	RrubChr2G00037200.1	RrubChr2G00037200	PREDICTED: putative late blight resistance protein homolog R1B-17 [Erythranthe guttata]	886-904	895	-31.1	-28.4	0.913183	2	GO:0005524(ATP binding);GO:0005575(cellular_component);GO:0006952(defense response);GO:0043531(ADP binding)	04626(Plant-pathogen interaction)
gra-miR482_L-1R-2_1ss5TA	CTTACCAATTCCTCCCATT	RrubChr11G00281490.1	RrubChr11G00281490	PREDICTED: putative disease resistance RPP13-like protein 3 [Erythranthe guttata]	603-621	612	-31.1	-28.4	0.913183	2	GO:0005524(ATP binding);GO:0005634(nucleus);GO:0006952(defense response);GO:0043531(ADP binding)	04626(Plant-pathogen interaction)
gra-miR482_L-1R-2_1ss5TA	CTTACCAATTCCTCCCATT	RrubChr9G00218800.1	RrubChr9G00218800	PREDICTED: putative late blight resistance protein homolog R1A-3 [Erythranthe guttata]	633-651	642	-31.1	-27.9	0.897106	2	GO:0005575(cellular_component);GO:0006952(defense response)	04626(Plant-pathogen interaction)
gra-miR482_L-1R-2_1ss5TA	CTTACCAATTCCTCCCATT	RrubChr11G00281530.1	RrubChr11G00281530	PREDICTED: putative disease resistance RPP13-like protein 3 [Erythranthe guttata]	768-786	777	-31.1	-27.5	0.884244	2.5	GO:0005524(ATP binding);GO:0006952(defense response);GO:0043531(ADP binding)	04626(Plant-pathogen interaction)
gra-miR482_L-1R-2_1ss5TA	CTTACCAATTCCTCCCATT	RrubChr4G00103800.1	RrubChr4G00103800	PREDICTED: putative late blight resistance protein homolog R1B-8 [Erythranthe guttata]	549-567	558	-31.1	-27.4	0.881029	2	GO:0005524(ATP binding);GO:0005886(plasma membrane);GO:0006952(defense response);GO:0043531(ADP binding)	04626(Plant-pathogen interaction)
gra-miR482_L-1R-2_1ss5TA	CTTACCAATTCCTCCCATT	RrubChr1G00019720.1	RrubChr1G00019720	PREDICTED: 2-alkenal reductase (NADP(+)-dependent)-like [Erythranthe guttata]	125-142	133	-31.1	-27.4	0.881029	3	GO:0005737(cytoplasm);GO:0016491(oxidoreductase activity);GO:0055114(oxidation-reduction process)	-
gra-miR482_L-1R-2_1ss5TA	CTTACCAATTCCTCCCATT	RrubChr12G00290370.1	RrubChr12G00290370	NA	563-582	573	-31.1	-27.3	0.877814	3.5	-	-
gra-miR482_L-1R-2_1ss5TA	CTTACCAATTCCTCCCATT	RrubChr11G00276320.1	RrubChr11G00276320	PREDICTED: putative late blight resistance protein homolog R1B-8 [Erythranthe guttata]	899-917	908	-31.1	-27.1	0.871383	3	GO:0005524(ATP binding);GO:0005634(nucleus);GO:0005737(cytoplasm);GO:0005886(plasma membrane);GO:0006952(defense response);GO:0007165(signal transduction);GO:0009626(plant-type hypersensitive response);GO:0009814(defense response, incompatible interaction);GO:0043531(ADP binding)	04626(Plant-pathogen interaction)
gra-miR482_L-1R-2_1ss5TA	CTTACCAATTCCTCCCATT	RrubChr3G00082480.1	RrubChr3G00082480	PREDICTED: putative late blight resistance protein homolog R1B-17 [Erythranthe guttata]	616-634	625	-31.1	-26.8	0.861736	3.5	GO:0000166(nucleotide binding);GO:0002230(positive regulation of defense response to virus by host);GO:0002239(response to oomycetes);GO:0005515(protein binding);GO:0005524(ATP binding);GO:0005886(plasma membrane);GO:0006952(defense response);GO:0007165(signal transduction);GO:0009416(response to light stimulus);GO:0009611(response to wounding);GO:0009626(plant-type hypersensitive response);GO:00…	04626(Plant-pathogen interaction)
gra-miR482_L-1R-2_1ss5TA	CTTACCAATTCCTCCCATT	RrubChr4G00096740.1	RrubChr4G00096740	RING-H2 finger protein ATL13-like [Olea europaea var. sylvestris]	1646-1665	1656	-31.1	-26.6	0.855305	4	GO:0043161(proteasome-mediated ubiquitin-dependent protein catabolic process);GO:0061630(ubiquitin protein ligase activity)	-
gra-miR482_L-1R-2_1ss5TA	CTTACCAATTCCTCCCATT	RrubChr3G00072030.1	RrubChr3G00072030	cytochrome P450 78A5 [Sesamum indicum]	626-644	635	-31.1	-25.9	0.832797	3.5	GO:0016020(membrane);GO:0016709(oxidoreductase activity, acting on paired donors, with incorporation or reduction of molecular oxygen, NAD(P)H as one donor, and incorporation of one atom of oxygen);GO:0044550(secondary metabolite biosynthetic process)	-
gra-miR482_L-1R-2_1ss5TA	CTTACCAATTCCTCCCATT	RrubChr3G00074680.1	RrubChr3G00074680	putative late blight resistance protein homolog R1A-10 [Sesamum indicum]	1321-1339	1330	-31.1	-25.7	0.826367	3	GO:0005524(ATP binding);GO:0005634(nucleus);GO:0005737(cytoplasm);GO:0005886(plasma membrane);GO:0006952(defense response);GO:0007165(signal transduction);GO:0009626(plant-type hypersensitive response);GO:0009814(defense response, incompatible interaction);GO:0043531(ADP binding)	04626(Plant-pathogen interaction)
gra-miR482_L-1R-2_1ss5TA	CTTACCAATTCCTCCCATT	RrubChr4G00095140.1	RrubChr4G00095140	protein NRT1/ PTR FAMILY 8.1-like [Sesamum indicum]	702-720	711	-31.1	-25.3	0.813505	4	GO:0005215(transporter activity);GO:0005886(plasma membrane);GO:0006857(oligopeptide transport);GO:0009705(plant-type vacuole membrane);GO:0016020(membrane);GO:0016021(integral component of membrane);GO:0022857(transmembrane transporter activity);GO:0055085(transmembrane transport)	-
gra-miR482_L-1R-2_1ss5TA	CTTACCAATTCCTCCCATT	RrubChr3G00083880.1	RrubChr3G00083880	Salicylate carboxymethyltransferase [Handroanthus impetiginosus]	204-221	212	-31.1	-25	0.803859	3	GO:0005634(nucleus);GO:0008757(S-adenosylmethionine-dependent methyltransferase activity);GO:0032259(methylation)	00592(alpha-Linolenic acid metabolism)
gra-miR482_L-1R-2_1ss5TA	CTTACCAATTCCTCCCATT	RrubChr8G00199940.1	RrubChr8G00199940	UDP-glucuronosyl and UDP-glucosyl transferase [Handroanthus impetiginosus]	1337-1354	1345	-31.1	-25	0.803859	4	GO:0009813(flavonoid biosynthetic process);GO:0043231(intracellular membrane-bounded organelle);GO:0052696(flavonoid glucuronidation);GO:0080043(quercetin 3-O-glucosyltransferase activity);GO:0080044(quercetin 7-O-glucosyltransferase activity)	00942(Anthocyanin biosynthesis)
gra-miR482_L-1R-2_1ss5TA	CTTACCAATTCCTCCCATT	RrubChr5G00122820.1	RrubChr5G00122820	NA	97-117	108	-31.1	-24.8	0.797428	3	-	-
gra-miR482_L-1R-2_1ss5TA	CTTACCAATTCCTCCCATT	RrubChr2G00052090.1	RrubChr2G00052090	putative late blight resistance protein homolog R1B-16 isoform X1 [Sesamum indicum]	3187-3205	3196	-31.1	-24.7	0.794212	3.5	GO:0005524(ATP binding);GO:0005886(plasma membrane);GO:0006952(defense response);GO:0043531(ADP binding)	04626(Plant-pathogen interaction)
gra-miR482_L-1R-2_1ss5TA	CTTACCAATTCCTCCCATT	RrubChr2G00030050.1	RrubChr2G00030050	PREDICTED: putative late blight resistance protein homolog R1B-17 [Erythranthe guttata]	936-954	945	-31.1	-24.6	0.790997	3.5	GO:0000166(nucleotide binding);GO:0005515(protein binding);GO:0005524(ATP binding);GO:0005886(plasma membrane);GO:0006952(defense response);GO:0007165(signal transduction);GO:0009626(plant-type hypersensitive response);GO:0012505(endomembrane system);GO:0019897(extrinsic component of plasma membrane);GO:0043531(ADP binding)	04626(Plant-pathogen interaction)
gra-miR482_L-1R-2_1ss5TA	CTTACCAATTCCTCCCATT	RrubChr2G00030360.1	RrubChr2G00030360	PREDICTED: putative late blight resistance protein homolog R1B-16 [Erythranthe guttata]	658-676	667	-31.1	-24.6	0.790997	3.5	GO:0002238(response to molecule of fungal origin);GO:0005886(plasma membrane);GO:0006952(defense response);GO:0007165(signal transduction);GO:0043531(ADP binding);GO:0050832(defense response to fungus)	04626(Plant-pathogen interaction)
gra-miR482_L-1R-2_1ss5TA	CTTACCAATTCCTCCCATT	RrubChr3G00074930.1	RrubChr3G00074930	PREDICTED: putative late blight resistance protein homolog R1B-16 [Erythranthe guttata]	593-611	602	-31.1	-24.6	0.790997	3.5	GO:0005524(ATP binding);GO:0006952(defense response);GO:0009506(plasmodesma);GO:0043531(ADP binding)	04626(Plant-pathogen interaction)
gra-miR482_L-1R-2_1ss5TA	CTTACCAATTCCTCCCATT	RrubChr2G00029960.1	RrubChr2G00029960	PREDICTED: putative late blight resistance protein homolog R1B-16 [Erythranthe guttata]	533-551	542	-31.1	-24.6	0.790997	3.5	GO:0006952(defense response)	04626(Plant-pathogen interaction)
gra-miR482_L-1R-2_1ss5TA	CTTACCAATTCCTCCCATT	RrubChr2G00029700.1	RrubChr2G00029700	PREDICTED: putative late blight resistance protein homolog R1B-16 [Erythranthe guttata]	769-787	778	-31.1	-24.6	0.790997	3.5	GO:0005524(ATP binding);GO:0006952(defense response);GO:0043531(ADP binding)	04626(Plant-pathogen interaction)
gra-miR482_L-1R-2_1ss5TA	CTTACCAATTCCTCCCATT	RrubChr2G00029300.1	RrubChr2G00029300	PREDICTED: putative late blight resistance protein homolog R1B-16 [Erythranthe guttata]	624-642	633	-31.1	-24.6	0.790997	3.5	GO:0005524(ATP binding);GO:0006952(defense response);GO:0043531(ADP binding)	04626(Plant-pathogen interaction)
gra-miR482_L-1R-2_1ss5TA	CTTACCAATTCCTCCCATT	RrubChr2G00052610.1	RrubChr2G00052610	PREDICTED: putative late blight resistance protein homolog R1A-10 isoform X2 [Erythranthe guttata]	767-785	776	-31.1	-24.6	0.790997	3.5	GO:0004004(ATP-dependent RNA helicase activity);GO:0006413(translational initiation);GO:0010468(regulation of gene expression);GO:0010501(RNA secondary structure unwinding)	04626(Plant-pathogen interaction)
gra-miR482_L-1R-2_1ss5TA	CTTACCAATTCCTCCCATT	RrubChr2G00052070.1	RrubChr2G00052070	putative late blight resistance protein homolog R1B-16 isoform X1 [Sesamum indicum]	763-781	772	-31.1	-24.6	0.790997	3.5	GO:0004674(protein serine/threonine kinase activity);GO:0005886(plasma membrane);GO:0007166(cell surface receptor signaling pathway)	04626(Plant-pathogen interaction)
gra-miR482_L-1R-2_1ss5TA	CTTACCAATTCCTCCCATT	RrubChr2G00052090.1	RrubChr2G00052090	putative late blight resistance protein homolog R1B-16 isoform X1 [Sesamum indicum]	637-655	646	-31.1	-24.6	0.790997	3.5	GO:0005524(ATP binding);GO:0005886(plasma membrane);GO:0006952(defense response);GO:0043531(ADP binding)	04626(Plant-pathogen interaction)
gra-miR482_L-1R-2_1ss5TA	CTTACCAATTCCTCCCATT	RrubChr11G00281910.1	RrubChr11G00281910	PREDICTED: putative late blight resistance protein homolog R1A-3 isoform X1 [Erythranthe guttata]	744-762	753	-31.1	-24.6	0.790997	3.5	GO:0000166(nucleotide binding);GO:0002230(positive regulation of defense response to virus by host);GO:0002239(response to oomycetes);GO:0005515(protein binding);GO:0005524(ATP binding);GO:0005886(plasma membrane);GO:0006952(defense response);GO:0007165(signal transduction);GO:0009416(response to light stimulus);GO:0009611(response to wounding);GO:0009626(plant-type hypersensitive response);GO:00…	04626(Plant-pathogen interaction)
gra-miR482_L-1R-2_1ss5TA	CTTACCAATTCCTCCCATT	RrubChr4G00087190.1	RrubChr4G00087190	PREDICTED: putative late blight resistance protein homolog R1B-16 [Erythranthe guttata]	624-642	633	-31.1	-24.6	0.790997	3.5	GO:0005524(ATP binding);GO:0005634(nucleus);GO:0005737(cytoplasm);GO:0005886(plasma membrane);GO:0006952(defense response);GO:0007165(signal transduction);GO:0009626(plant-type hypersensitive response);GO:0009814(defense response, incompatible interaction);GO:0043531(ADP binding)	04626(Plant-pathogen interaction)
gra-miR482_L-1R-2_1ss5TA	CTTACCAATTCCTCCCATT	RrubChr8G00194180.1	RrubChr8G00194180	hypothetical protein MIMGU_mgv1a001064mg [Erythranthe guttata]	616-634	625	-31.1	-24.6	0.790997	3.5	GO:0005524(ATP binding);GO:0006952(defense response);GO:0043531(ADP binding)	04626(Plant-pathogen interaction)
gra-miR482_L-1R-2_1ss5TA	CTTACCAATTCCTCCCATT	RrubChr2G00029400.1	RrubChr2G00029400	PREDICTED: putative late blight resistance protein homolog R1B-16 [Erythranthe guttata]	597-615	606	-31.1	-24.6	0.790997	3.5	GO:0005524(ATP binding);GO:0006952(defense response);GO:0043531(ADP binding)	04626(Plant-pathogen interaction)
gra-miR482_L-1R-2_1ss5TA	CTTACCAATTCCTCCCATT	RrubChr2G00029120.1	RrubChr2G00029120	PREDICTED: putative late blight resistance protein homolog R1B-16 [Erythranthe guttata]	617-635	626	-31.1	-24.6	0.790997	3.5	GO:0005524(ATP binding);GO:0005575(cellular_component);GO:0006952(defense response);GO:0043531(ADP binding)	04626(Plant-pathogen interaction)
gra-miR482_L-1R-2_1ss5TA	CTTACCAATTCCTCCCATT	RrubChr3G00058520.1	RrubChr3G00058520	PREDICTED: putative late blight resistance protein homolog R1B-8 [Erythranthe guttata]	565-583	574	-31.1	-24.3	0.78135	3	GO:0005524(ATP binding);GO:0006952(defense response);GO:0043531(ADP binding)	04626(Plant-pathogen interaction)
gra-miR482_L-1R-2_1ss5TA	CTTACCAATTCCTCCCATT	RrubChr3G00058430.1	RrubChr3G00058430	PREDICTED: putative late blight resistance protein homolog R1B-8 [Erythranthe guttata]	654-672	663	-31.1	-24.2	0.778135	3	GO:0005524(ATP binding);GO:0006952(defense response);GO:0043531(ADP binding)	04626(Plant-pathogen interaction)
gra-miR482_L-1R-2_1ss5TA	CTTACCAATTCCTCCCATT	RrubChr2G00039440.1	RrubChr2G00039440	PREDICTED: putative late blight resistance protein homolog R1B-8 [Erythranthe guttata]	581-599	590	-31.1	-24.2	0.778135	4	GO:0005524(ATP binding);GO:0005634(nucleus);GO:0005737(cytoplasm);GO:0005886(plasma membrane);GO:0006952(defense response);GO:0007165(signal transduction);GO:0009626(plant-type hypersensitive response);GO:0009814(defense response, incompatible interaction);GO:0043531(ADP binding)	04626(Plant-pathogen interaction)
gra-miR482_L-1R-2_1ss5TA	CTTACCAATTCCTCCCATT	RrubChr2G00038880.1	RrubChr2G00038880	PREDICTED: putative late blight resistance protein homolog R1B-16 [Erythranthe guttata]	616-634	625	-31.1	-24.2	0.778135	3	GO:0005524(ATP binding);GO:0006952(defense response);GO:0043531(ADP binding)	04626(Plant-pathogen interaction)
gra-miR482_L-1R-2_1ss5TA	CTTACCAATTCCTCCCATT	RrubChr10G00248170.1	RrubChr10G00248170	E3 ubiquitin-protein ligase RNF12 [Sesamum indicum]	1244-1261	1252	-31.1	-24.1	0.77492	4	GO:0000209(protein polyubiquitination);GO:0043161(proteasome-mediated ubiquitin-dependent protein catabolic process);GO:0061630(ubiquitin protein ligase activity)	-
gra-miR482_L-1R-2_1ss5TA	CTTACCAATTCCTCCCATT	RrubChr7G00174460.1	RrubChr7G00174460	PREDICTED: putative late blight resistance protein homolog R1B-16 [Erythranthe guttata]	636-654	645	-31.1	-24	0.771704	2.5	-	-
gra-miR482_L-1R-2_1ss5TA	CTTACCAATTCCTCCCATT	RrubChr7G00174390.1	RrubChr7G00174390	PREDICTED: putative late blight resistance protein homolog R1B-16 [Erythranthe guttata]	579-597	588	-31.1	-24	0.771704	2.5	-	-
gra-miR482_L-1R-2_1ss5TA	CTTACCAATTCCTCCCATT	RrubChr5G00120900.1	RrubChr5G00120900	putative late blight resistance protein homolog R1B-16 isoform X1 [Sesamum indicum]	636-654	645	-31.1	-23.9	0.768489	3	GO:0005524(ATP binding);GO:0006952(defense response);GO:0043531(ADP binding)	04626(Plant-pathogen interaction)
gra-miR482_L-1R-2_1ss5TA	CTTACCAATTCCTCCCATT	RrubChr11G00281750.1	RrubChr11G00281750	PREDICTED: putative late blight resistance protein homolog R1B-8 [Erythranthe guttata]	534-552	543	-31.1	-23.9	0.768489	3	GO:0005524(ATP binding);GO:0006952(defense response);GO:0043531(ADP binding)	04626(Plant-pathogen interaction)
gra-miR482_L-1R-2_1ss5TA	CTTACCAATTCCTCCCATT	RrubChr5G00121040.1	RrubChr5G00121040	putative late blight resistance protein homolog R1A-3 [Sesamum indicum]	793-811	802	-31.1	-23.9	0.768489	3	GO:0005524(ATP binding);GO:0005575(cellular_component);GO:0006952(defense response);GO:0043531(ADP binding)	04626(Plant-pathogen interaction)
gra-miR482_L-1R-2_1ss5TA	CTTACCAATTCCTCCCATT	RrubChr10G00251900.1	RrubChr10G00251900	hypothetical protein CDL12_01283 [Handroanthus impetiginosus]	535-553	545	-31.1	-23.8	0.765273	4	-	-
gra-miR482_L-1R-2_1ss5TA	CTTACCAATTCCTCCCATT	RrubChr3G00079690.1	RrubChr3G00079690	putative late blight resistance protein homolog R1B-16 isoform X1 [Sesamum indicum]	610-628	619	-31.1	-23.7	0.762058	4	GO:0005524(ATP binding);GO:0005634(nucleus);GO:0005737(cytoplasm);GO:0005886(plasma membrane);GO:0006952(defense response);GO:0007165(signal transduction);GO:0009626(plant-type hypersensitive response);GO:0009814(defense response, incompatible interaction);GO:0043531(ADP binding)	04626(Plant-pathogen interaction)
gra-miR482_L-1R-2_1ss5TA	CTTACCAATTCCTCCCATT	RrubChr10G00255680.1	RrubChr10G00255680	PREDICTED: putative late blight resistance protein homolog R1B-8 [Erythranthe guttata]	931-949	940	-31.1	-23.7	0.762058	4	GO:0005524(ATP binding);GO:0006952(defense response);GO:0043531(ADP binding)	04626(Plant-pathogen interaction)
gra-miR482_L-1R-2_1ss5TA	CTTACCAATTCCTCCCATT	RrubChr5G00131500.1	RrubChr5G00131500	transcription factor bHLH68 [Sesamum indicum]	229-247	239	-31.1	-23.5	0.755627	4	GO:0001046(core promoter sequence-specific DNA binding);GO:0001228(transcriptional activator activity, RNA polymerase II transcription regulatory region sequence-specific DNA binding);GO:0005634(nucleus);GO:0006366(transcription by RNA polymerase II)	-
gra-miR482_L-1R-2_1ss5TA	CTTACCAATTCCTCCCATT	RrubChr1G00017480.1	RrubChr1G00017480	putative disease resistance protein RGA4 isoform X1 [Prunus avium]	665-683	674	-31.1	-23.5	0.755627	3.5	GO:0005515(protein binding);GO:0005524(ATP binding);GO:0005576(extracellular region);GO:0006952(defense response);GO:0043531(ADP binding)	-
gra-miR482_L-1R-2_1ss5TA	CTTACCAATTCCTCCCATT	RrubChr11G00268590.1	RrubChr11G00268590	PREDICTED: putative late blight resistance protein homolog R1B-16 [Erythranthe guttata]	798-816	807	-31.1	-23.4	0.752412	3	GO:0005524(ATP binding);GO:0006952(defense response);GO:0009506(plasmodesma);GO:0043531(ADP binding)	04626(Plant-pathogen interaction)
gra-miR482_L-1R-2_1ss5TA	CTTACCAATTCCTCCCATT	RrubChr2G00038910.1	RrubChr2G00038910	PREDICTED: putative late blight resistance protein homolog R1B-17 [Erythranthe guttata]	531-549	540	-31.1	-23.2	0.745981	4	GO:0005524(ATP binding);GO:0006952(defense response);GO:0043531(ADP binding)	04626(Plant-pathogen interaction)
gra-miR482_L-1R-2_1ss5TA	CTTACCAATTCCTCCCATT	RrubChr2G00039040.1	RrubChr2G00039040	PREDICTED: putative late blight resistance protein homolog R1B-16 [Erythranthe guttata]	605-623	614	-31.1	-23.2	0.745981	4	GO:0005524(ATP binding);GO:0006952(defense response);GO:0043531(ADP binding)	04626(Plant-pathogen interaction)
gra-miR482_L-1R-2_1ss5TA	CTTACCAATTCCTCCCATT	RrubChr3G00058530.1	RrubChr3G00058530	PREDICTED: putative late blight resistance protein homolog R1B-8 [Erythranthe guttata]	501-519	510	-31.1	-22.9	0.736334	4	GO:0005524(ATP binding);GO:0006952(defense response);GO:0043531(ADP binding)	04626(Plant-pathogen interaction)
gra-miR482_L-1R-2_1ss5TA	CTTACCAATTCCTCCCATT	RrubChr4G00101950.1	RrubChr4G00101950	PREDICTED: putative late blight resistance protein homolog R1B-8 [Erythranthe guttata]	504-522	513	-31.1	-22.9	0.736334	4	GO:0005524(ATP binding);GO:0005634(nucleus);GO:0005737(cytoplasm);GO:0005886(plasma membrane);GO:0006952(defense response);GO:0007165(signal transduction);GO:0009626(plant-type hypersensitive response);GO:0009814(defense response, incompatible interaction);GO:0043531(ADP binding)	04626(Plant-pathogen interaction)
gra-miR482_L-1R-2_1ss5TA	CTTACCAATTCCTCCCATT	RrubChr4G00102010.1	RrubChr4G00102010	PREDICTED: putative late blight resistance protein homolog R1B-16 [Erythranthe guttata]	535-553	544	-31.1	-22.9	0.736334	4	GO:0005524(ATP binding);GO:0005634(nucleus);GO:0005737(cytoplasm);GO:0005886(plasma membrane);GO:0006952(defense response);GO:0007165(signal transduction);GO:0009626(plant-type hypersensitive response);GO:0009814(defense response, incompatible interaction);GO:0043531(ADP binding)	04626(Plant-pathogen interaction)
gra-miR482_L-1R-2_1ss5TA	CTTACCAATTCCTCCCATT	RrubChr3G00058550.1	RrubChr3G00058550	PREDICTED: putative late blight resistance protein homolog R1B-8 [Erythranthe guttata]	672-690	681	-31.1	-22.8	0.733119	4	GO:0005524(ATP binding);GO:0006952(defense response);GO:0043531(ADP binding)	04626(Plant-pathogen interaction)
gra-miR482_L-1R-2_1ss5TA	CTTACCAATTCCTCCCATT	RrubChr2G00039530.1	RrubChr2G00039530	PREDICTED: putative late blight resistance protein homolog R1B-17 [Erythranthe guttata]	535-553	544	-31.1	-22.8	0.733119	4	GO:0005524(ATP binding);GO:0006952(defense response);GO:0043531(ADP binding)	04626(Plant-pathogen interaction)
gra-miR482_L-1R-2_1ss5TA	CTTACCAATTCCTCCCATT	RrubChr3G00075550.1	RrubChr3G00075550	putative late blight resistance protein homolog R1B-16 isoform X1 [Sesamum indicum]	509-527	518	-31.1	-22.8	0.733119	4	GO:0005524(ATP binding);GO:0005886(plasma membrane);GO:0006952(defense response);GO:0043531(ADP binding)	04626(Plant-pathogen interaction)
gra-miR482_L-1R-2_1ss5TA	CTTACCAATTCCTCCCATT	RrubChr6G00150680.1	RrubChr6G00150680	hypothetical protein DM860_017588 [Cuscuta australis]	840-858	849	-31.1	-22.7	0.729904	4	GO:0005515(protein binding);GO:0005524(ATP binding);GO:0005576(extracellular region);GO:0006952(defense response);GO:0043531(ADP binding)	-
gra-miR482_L-1R-2_1ss5TA	CTTACCAATTCCTCCCATT	RrubChr9G00230630.1	RrubChr9G00230630	UDP-glycosyltransferase 74F2-like [Sesamum indicum]	1407-1426	1416	-31.1	-22.2	0.713826	4	GO:0009813(flavonoid biosynthetic process);GO:0043231(intracellular membrane-bounded organelle);GO:0052696(flavonoid glucuronidation);GO:0080043(quercetin 3-O-glucosyltransferase activity);GO:0080044(quercetin 7-O-glucosyltransferase activity)	-
gra-miR482_L-1R-2_1ss5TA	CTTACCAATTCCTCCCATT	RrubChr4G00103840.1	RrubChr4G00103840	PREDICTED: putative late blight resistance protein homolog R1A-10 [Erythranthe guttata]	1359-1377	1368	-31.1	-21.9	0.70418	4	GO:0005524(ATP binding);GO:0005634(nucleus);GO:0006952(defense response);GO:0043531(ADP binding)	04626(Plant-pathogen interaction)
gra-miR482_L-1R-2_1ss5TA	CTTACCAATTCCTCCCATT	RrubChr8G00204940.1	RrubChr8G00204940	uncharacterized WD repeat-containing protein C2A9.03-like isoform X1 [Sesamum indicum]	138-155	147	-31.1	-21.7	0.697749	3	GO:0003674(molecular_function);GO:0005737(cytoplasm);GO:0005834(heterotrimeric G-protein complex);GO:0008150(biological_process);GO:0080008(Cul4-RING E3 ubiquitin ligase complex)	-
gra-miR482_L-1R-2_1ss5TA	CTTACCAATTCCTCCCATT	RrubChr5G00120590.1	RrubChr5G00120590	PREDICTED: putative late blight resistance protein homolog R1A-10 [Erythranthe guttata]	468-486	477	-31.1	-21.5	0.691318	3.5	GO:0005515(protein binding);GO:0005524(ATP binding);GO:0005634(nucleus);GO:0006952(defense response);GO:0043531(ADP binding)	04626(Plant-pathogen interaction)
gra-miR482_L-1R-2_1ss5TA	CTTACCAATTCCTCCCATT	RrubChr1G00023310.1	RrubChr1G00023310	hypothetical protein MIMGU_mgv1a024130mg [Erythranthe guttata]	636-654	645	-31.1	-21.5	0.691318	3	GO:0005524(ATP binding);GO:0006952(defense response);GO:0043531(ADP binding)	04626(Plant-pathogen interaction)
gra-miR482_L-1R-2_1ss5TA	CTTACCAATTCCTCCCATT	RrubChr5G00120620.1	RrubChr5G00120620	hypothetical protein MIMGU_mgv1a001245mg [Erythranthe guttata]	468-486	477	-31.1	-21.5	0.691318	3.5	GO:0005524(ATP binding);GO:0005886(plasma membrane);GO:0006952(defense response);GO:0043531(ADP binding)	04626(Plant-pathogen interaction)
gra-miR482_L-1R-2_1ss5TA	CTTACCAATTCCTCCCATT	RrubChr4G00103100.1	RrubChr4G00103100	Serine/threonine protein kinase [Handroanthus impetiginosus]	430-447	438	-31.1	-21	0.675241	4	GO:0005515(protein binding)	04016(MAPK signaling pathway - plant);04626(Plant-pathogen interaction)
gra-miR482_L-1R-2_1ss5TA	CTTACCAATTCCTCCCATT	RrubChr3G00058430.1	RrubChr3G00058430	PREDICTED: putative late blight resistance protein homolog R1B-8 [Erythranthe guttata]	2897-2915	2906	-31.1	-20.4	0.655949	4	GO:0005524(ATP binding);GO:0006952(defense response);GO:0043531(ADP binding)	04626(Plant-pathogen interaction)
gra-miR482_L-1R-2_1ss5TA	CTTACCAATTCCTCCCATT	RrubChr5G00120610.1	RrubChr5G00120610	hypothetical protein MIMGU_mgv1a001245mg [Erythranthe guttata]	534-552	543	-31.1	-20.3	0.652733	4	GO:0005524(ATP binding);GO:0005634(nucleus);GO:0005737(cytoplasm);GO:0005886(plasma membrane);GO:0006952(defense response);GO:0007165(signal transduction);GO:0009626(plant-type hypersensitive response);GO:0009814(defense response, incompatible interaction);GO:0043531(ADP binding)	04626(Plant-pathogen interaction)
gra-miR482_L-1R-2_1ss5TA	CTTACCAATTCCTCCCATT	RrubChr8G00195120.1	RrubChr8G00195120	hypothetical protein CDL12_13125 [Handroanthus impetiginosus]	888-905	897	-31.1	-20.3	0.652733	3.5	GO:0005737(cytoplasm);GO:0009416(response to light stimulus);GO:0009507(chloroplast);GO:0009733(response to auxin);GO:0016874(ligase activity)	04075(Plant hormone signal transduction)
gra-miR827b_L-1_1ss7TG	TTGTTGATGGTCATCTAAGC	RrubChr10G00250200.1	RrubChr10G00250200	NA	1858-1877	1868	-32.6	-33.9	1	0	-	-
gra-miR827b_L-1_1ss7TG	TTGTTGATGGTCATCTAAGC	RrubChr6G00137530.1	RrubChr6G00137530	hypothetical protein MIMGU_mgv1a024366mg [Erythranthe guttata]	110-128	119	-32.6	-24.6	0.754601	3.5	GO:0005887(integral component of plasma membrane);GO:0008553(proton-exporting ATPase activity, phosphorylative mechanism);GO:0043231(intracellular membrane-bounded organelle);GO:0051453(regulation of intracellular pH);GO:1902600(proton transmembrane transport)	00190(Oxidative phosphorylation)
gra-miR827b_L-1_1ss7TG	TTGTTGATGGTCATCTAAGC	RrubChr7G00168870.1	RrubChr7G00168870	uncharacterized protein LOC105171522 isoform X2 [Sesamum indicum]	526-544	536	-32.6	-24	0.736196	4	GO:0003674(molecular_function);GO:0005634(nucleus);GO:0008150(biological_process)	-
gra-miR827b_L-1_1ss7TG	TTGTTGATGGTCATCTAAGC	RrubChr1G00008450.1	RrubChr1G00008450	berberine bridge enzyme-like 18 [Sesamum indicum]	76-93	84	-32.6	-23.9	0.733129	4	GO:0005576(extracellular region);GO:0009055(electron transfer activity);GO:0009507(chloroplast);GO:0016614(oxidoreductase activity, acting on CH-OH group of donors);GO:0050660(flavin adenine dinucleotide binding);GO:0055114(oxidation-reduction process)	00052(Galactose metabolism);00500(Starch and sucrose metabolism)
gra-miR827b_L-1_1ss7TG	TTGTTGATGGTCATCTAAGC	RrubChr4G00091030.1	RrubChr4G00091030	Cellulose synthase (GDP-forming) [Handroanthus impetiginosus]	3419-3436	3427	-32.6	-23.3	0.714724	4	GO:0000977(RNA polymerase II regulatory region sequence-specific DNA binding);GO:0005515(protein binding);GO:0005794(Golgi apparatus);GO:0005886(plasma membrane);GO:0005887(integral component of plasma membrane);GO:0009825(multidimensional cell growth);GO:0009832(plant-type cell wall biogenesis);GO:0009833(plant-type primary cell wall biogenesis);GO:0010330(cellulose synthase complex);GO:0016020(…	-
gra-miR827b_L-1_1ss7TG	TTGTTGATGGTCATCTAAGC	RrubChr8G00210880.1	RrubChr8G00210880	putative leucine-rich repeat receptor-like serine/threonine-protein kinase At2g24130 isoform X1 [Olea europaea var. sylvestris]	378-396	387	-32.6	-23.1	0.708589	4	GO:0004674(protein serine/threonine kinase activity);GO:0005524(ATP binding);GO:0005886(plasma membrane);GO:0006468(protein phosphorylation);GO:0007169(transmembrane receptor protein tyrosine kinase signaling pathway);GO:0016021(integral component of membrane)	-
gra-miR827b_L-1_1ss7TG	TTGTTGATGGTCATCTAAGC	RrubChr9G00234760.1	RrubChr9G00234760	heparanase-like protein 3 [Sesamum indicum]	1899-1920	1911	-32.6	-22.3	0.684049	4	GO:0004566(beta-glucuronidase activity);GO:0005576(extracellular region);GO:0005765(lysosomal membrane);GO:0009505(plant-type cell wall);GO:0016020(membrane);GO:0016798(hydrolase activity, acting on glycosyl bonds)	00531(Glycosaminoglycan degradation)
gra-miR827b_L-1_1ss7TG	TTGTTGATGGTCATCTAAGC	RrubChr6G00149470.1	RrubChr6G00149470	LOW QUALITY PROTEIN: chromatin modification-related protein EAF1 B [Sesamum indicum]	6051-6068	6059	-32.6	-22.1	0.677914	3	GO:0005515(protein binding);GO:0005634(nucleus);GO:0035267(NuA4 histone acetyltransferase complex)	-
gra-miR827b_L-1_1ss7TG	TTGTTGATGGTCATCTAAGC	RrubChr6G00152170.1	RrubChr6G00152170	protein COFACTOR ASSEMBLY OF COMPLEX C SUBUNIT B CCB4, chloroplastic isoform X1 [Sesamum indicum]	1007-1024	1016	-32.6	-21.7	0.665644	4	GO:0003674(molecular_function);GO:0009507(chloroplast);GO:0009535(chloroplast thylakoid membrane);GO:0010190(cytochrome b6f complex assembly);GO:0016021(integral component of membrane)	-
gra-miR827b_L-1_1ss7TG	TTGTTGATGGTCATCTAAGC	RrubChr12G00285950.1	RrubChr12G00285950	uncharacterized protein LOC105169807 [Sesamum indicum]	6594-6612	6603	-32.6	-21.3	0.653374	4	GO:0004722(protein serine/threonine phosphatase activity);GO:0006470(protein dephosphorylation);GO:0046872(metal ion binding)	-
stu-miR398a-3p_R-1_1ss1TC	CATGTTCTCAGGTCGCCCCT	RrubChr9G00229820.1	RrubChr9G00229820	Nuclear protein involved in cell morphogenesis and cell surface growth [Handroanthus impetiginosus]	2411-2430	2421	-40.6	-41.9	1	0	GO:0000460(maturation of 5.8S rRNA);GO:0000470(maturation of LSU-rRNA);GO:0000478(endonucleolytic cleavage involved in rRNA processing);GO:0006325(chromatin organization);GO:0030687(preribosome, large subunit precursor)	-
stu-miR398a-3p_R-1_1ss1TC	CATGTTCTCAGGTCGCCCCT	RrubChr11G00274380.1	RrubChr11G00274380	cucumber peeling cupredoxin [Sesamum indicum]	757-776	767	-40.6	-34.3	0.844828	3	GO:0046658(anchored component of plasma membrane)	-
stu-miR398a-3p_R-1_1ss1TC	CATGTTCTCAGGTCGCCCCT	RrubChr9G00217670.1	RrubChr9G00217670	uncharacterized protein LOC113728694 [Coffea arabica]	2528-2547	2538	-40.6	-31.6	0.778325	3	GO:0009061(anaerobic respiration);GO:0018171(peptidyl-cysteine oxidation);GO:0070483(detection of hypoxia)	-
stu-miR398a-3p_R-1_1ss1TC	CATGTTCTCAGGTCGCCCCT	RrubChr5G00120960.1	RrubChr5G00120960	uncharacterized protein LOC113728694 [Coffea arabica]	2526-2545	2536	-40.6	-31.6	0.778325	3	GO:0009061(anaerobic respiration);GO:0018171(peptidyl-cysteine oxidation);GO:0070483(detection of hypoxia)	-
stu-miR398a-3p_R-1_1ss1TC	CATGTTCTCAGGTCGCCCCT	RrubChr11G00267140.1	RrubChr11G00267140	hypothetical protein CDL12_00084 [Handroanthus impetiginosus]	1096-1114	1106	-40.6	-31	0.763547	4	GO:0003677(DNA binding);GO:0003700(DNA binding transcription factor activity);GO:0005634(nucleus);GO:0006351(transcription, DNA-templated);GO:0006355(regulation of transcription, DNA-templated);GO:0009793(embryo development ending in seed dormancy);GO:0010262(somatic embryogenesis);GO:0016602(CCAAT-binding factor complex);GO:0048316(seed development);GO:0048510(regulation of timing of transition …	-
stu-miR398a-3p_R-1_1ss1TC	CATGTTCTCAGGTCGCCCCT	RrubChr4G00098710.1	RrubChr4G00098710	nuclear poly(A) polymerase 1 [Sesamum indicum]	2352-2372	2363	-40.6	-29.2	0.719212	4	GO:0004652(polynucleotide adenylyltransferase activity);GO:0005634(nucleus);GO:0006378(mRNA polyadenylation)	03015(mRNA surveillance pathway)
stu-miR398a-3p_R-1_1ss1TC	CATGTTCTCAGGTCGCCCCT	RrubChr1G00005300.1	RrubChr1G00005300	laccase-14 [Sesamum indicum]	2170-2189	2180	-40.6	-29.1	0.716749	4	GO:0005507(copper ion binding);GO:0009809(lignin biosynthetic process);GO:0016722(oxidoreductase activity, oxidizing metal ions)	-
stu-miR398a-3p_R-1_1ss1TC	CATGTTCTCAGGTCGCCCCT	RrubChr2G00033620.1	RrubChr2G00033620	hypothetical protein CDL12_02397 [Handroanthus impetiginosus]	1857-1876	1868	-40.6	-28.1	0.692118	4	GO:0003674(molecular_function);GO:0005739(mitochondrion);GO:0008150(biological_process)	-
cca-MIR156c-p5_2ss7CT17AC	AGAGCATTGAGAGGACCT	RrubChr1G00013130.1	RrubChr1G00013130	probable prolyl 4-hydroxylase 3 [Sesamum indicum]	235-252	243	-33.4	-33.2	0.994012	2	GO:0004656(procollagen-proline 4-dioxygenase activity);GO:0005506(iron ion binding);GO:0005739(mitochondrion);GO:0005768(endosome);GO:0005789(endoplasmic reticulum membrane);GO:0005794(Golgi apparatus);GO:0005802(trans-Golgi network);GO:0016021(integral component of membrane);GO:0016705(oxidoreductase activity, acting on paired donors, with incorporation or reduction of molecular oxygen);GO:00167…	00330(Arginine and proline metabolism)
cca-MIR156c-p5_2ss7CT17AC	AGAGCATTGAGAGGACCT	RrubChr2G00049090.1	RrubChr2G00049090	E3 ubiquitin-protein ligase PRT6 isoform X3 [Sesamum indicum]	1942-1958	1950	-33.4	-29.4	0.88024	3.5	GO:0000151(ubiquitin ligase complex);GO:0005737(cytoplasm);GO:0061630(ubiquitin protein ligase activity);GO:0071596(ubiquitin-dependent protein catabolic process via the N-end rule pathway)	-
cca-MIR156c-p5_2ss7CT17AC	AGAGCATTGAGAGGACCT	RrubChr6G00154950.1	RrubChr6G00154950	PREDICTED: U-box domain-containing protein 44-like [Erythranthe guttata]	159-177	167	-33.4	-27.6	0.826347	4	GO:0005634(nucleus);GO:0005737(cytoplasm)	-
cca-MIR156c-p5_2ss7CT17AC	AGAGCATTGAGAGGACCT	RrubChr1G00005500.1	RrubChr1G00005500	DNA polymerase epsilon subunit B [Sesamum indicum]	762-780	770	-33.4	-27.3	0.817365	4	GO:0003887(DNA-directed DNA polymerase activity);GO:0006261(DNA-dependent DNA replication);GO:0008622(epsilon DNA polymerase complex);GO:0042276(error-prone translesion synthesis)	00230(Purine metabolism);00240(Pyrimidine metabolism);03030(DNA replication);03410(Base excision repair);03420(Nucleotide excision repair)
cca-MIR156c-p5_2ss7CT17AC	AGAGCATTGAGAGGACCT	RrubChr7G00166940.1	RrubChr7G00166940	Subunit of Golgi mannosyltransferase complex [Handroanthus impetiginosus]	2610-2629	2620	-33.4	-26.5	0.793413	3	GO:0000139(Golgi membrane);GO:0000271(polysaccharide biosynthetic process);GO:0005515(protein binding);GO:0005768(endosome);GO:0005794(Golgi apparatus);GO:0005802(trans-Golgi network);GO:0009969(xyloglucan biosynthetic process);GO:0010411(xyloglucan metabolic process);GO:0016021(integral component of membrane);GO:0016740(transferase activity);GO:0016757(transferase activity, transferring glycosyl…	-
cca-MIR156c-p5_2ss7CT17AC	AGAGCATTGAGAGGACCT	RrubChr7G00187040.1	RrubChr7G00187040	Glutaredoxin-related protein [Handroanthus impetiginosus]	618-634	626	-33.4	-25.9	0.775449	4	GO:0005634(nucleus);GO:0005886(plasma membrane);GO:0009055(electron transfer activity);GO:0015035(protein disulfide oxidoreductase activity);GO:0045454(cell redox homeostasis)	-
cca-MIR156c-p5_2ss7CT17AC	AGAGCATTGAGAGGACCT	RrubChr9G00224770.1	RrubChr9G00224770	uncharacterized protein LOC105171448 [Sesamum indicum]	501-517	508	-33.4	-25.8	0.772455	3.5	-	-
cca-MIR156c-p5_2ss7CT17AC	AGAGCATTGAGAGGACCT	RrubChr5G00132270.1	RrubChr5G00132270	PREDICTED: DNA-directed RNA polymerase IV subunit 1 [Erythranthe guttata]	237-254	245	-33.4	-25.8	0.772455	3	GO:0001056(RNA polymerase III activity);GO:0005666(DNA-directed RNA polymerase III complex)	-
cca-MIR156c-p5_2ss7CT17AC	AGAGCATTGAGAGGACCT	RrubChr1G00012930.1	RrubChr1G00012930	NA	64-80	71	-33.4	-25.8	0.772455	3	-	-
cca-MIR156c-p5_2ss7CT17AC	AGAGCATTGAGAGGACCT	RrubChr2G00045750.1	RrubChr2G00045750	Oxysterol-binding protein [Handroanthus impetiginosus]	515-532	523	-33.4	-25.4	0.760479	4	GO:0005634(nucleus);GO:0006869(lipid transport);GO:0008142(oxysterol binding);GO:0008202(steroid metabolic process);GO:0008289(lipid binding)	-
cca-MIR156c-p5_2ss7CT17AC	AGAGCATTGAGAGGACCT	RrubChr11G00273620.1	RrubChr11G00273620	MADS box transcription factor [Handroanthus impetiginosus]	516-532	523	-33.4	-25.3	0.757485	4	-	-
cca-MIR156c-p5_2ss7CT17AC	AGAGCATTGAGAGGACCT	RrubChr3G00069640.1	RrubChr3G00069640	agamous-like MADS-box protein AGL82 [Sesamum indicum]	705-721	712	-33.4	-25.3	0.757485	4	GO:0000976(transcription regulatory region sequence-specific DNA binding);GO:0000977(RNA polymerase II regulatory region sequence-specific DNA binding);GO:0000987(proximal promoter sequence-specific DNA binding);GO:0003677(DNA binding);GO:0003700(DNA binding transcription factor activity);GO:0005515(protein binding);GO:0005634(nucleus);GO:0006351(transcription, DNA-templated);GO:0043078(polar nuc…	-
cca-MIR156c-p5_2ss7CT17AC	AGAGCATTGAGAGGACCT	RrubChr12G00296090.1	RrubChr12G00296090	Serine/threonine protein kinase [Handroanthus impetiginosus]	1014-1031	1022	-33.4	-25	0.748503	3.5	GO:0004672(protein kinase activity);GO:0004675(transmembrane receptor protein serine/threonine kinase activity);GO:0005524(ATP binding);GO:0005576(extracellular region);GO:0005886(plasma membrane);GO:0006468(protein phosphorylation);GO:0007166(cell surface receptor signaling pathway);GO:0016021(integral component of membrane);GO:0016301(kinase activity)	-
cca-MIR156c-p5_2ss7CT17AC	AGAGCATTGAGAGGACCT	RrubChr6G00150170.1	RrubChr6G00150170	DNA gyrase subunit B, chloroplastic/mitochondrial isoform X1 [Sesamum indicum]	1621-1637	1628	-33.4	-25	0.748503	4	GO:0003918(DNA topoisomerase type II (ATP-hydrolyzing) activity);GO:0006265(DNA topological change);GO:0006268(DNA unwinding involved in DNA replication);GO:0007059(chromosome segregation);GO:0009295(nucleoid);GO:0009330(DNA topoisomerase complex (ATP-hydrolyzing))	-
cca-MIR156c-p5_2ss7CT17AC	AGAGCATTGAGAGGACCT	RrubChr12G00290540.1	RrubChr12G00290540	pleiotropic drug resistance protein 1 isoform X2 [Sesamum indicum]	738-755	746	-33.4	-25	0.748503	2.5	GO:0005886(plasma membrane);GO:0016021(integral component of membrane);GO:0042626(ATPase activity, coupled to transmembrane movement of substances)	-
cca-MIR156c-p5_2ss7CT17AC	AGAGCATTGAGAGGACCT	RrubChr6G00156150.1	RrubChr6G00156150	synaptotagmin-3 [Sesamum indicum]	1695-1712	1703	-33.4	-24.8	0.742515	4	GO:0005783(endoplasmic reticulum);GO:0005886(plasma membrane);GO:0008150(biological_process);GO:0016021(integral component of membrane)	03010(Ribosome)
cca-MIR156c-p5_2ss7CT17AC	AGAGCATTGAGAGGACCT	RrubChr11G00261680.1	RrubChr11G00261680	PREDICTED: aspartic proteinase CDR1-like [Erythranthe guttata]	1590-1607	1598	-33.4	-24.4	0.730539	3	GO:0003700(DNA binding transcription factor activity);GO:0005515(protein binding);GO:0005622(intracellular);GO:0005634(nucleus);GO:0006355(regulation of transcription, DNA-templated);GO:0008270(zinc ion binding);GO:0043565(sequence-specific DNA binding);GO:0044212(transcription regulatory region DNA binding)	-
cca-MIR156c-p5_2ss7CT17AC	AGAGCATTGAGAGGACCT	RrubChr11G00280620.1	RrubChr11G00280620	UDP-N-acetylglucosamine transferase subunit ALG14 homolog isoform X2 [Sesamum indicum]	424-441	432	-33.4	-24.3	0.727545	4	GO:0005739(mitochondrion);GO:0006488(dolichol-linked oligosaccharide biosynthetic process);GO:0016021(integral component of membrane);GO:0016740(transferase activity)	00510(N-Glycan biosynthesis)
cca-MIR156c-p5_2ss7CT17AC	AGAGCATTGAGAGGACCT	RrubChr12G00303860.1	RrubChr12G00303860	callose synthase 1 [Sesamum indicum]	2712-2729	2720	-33.4	-24.2	0.724551	4	GO:0000148(1,3-beta-D-glucan synthase complex);GO:0003843(1,3-beta-D-glucan synthase activity);GO:0005886(plasma membrane)	-
cca-MIR156c-p5_2ss7CT17AC	AGAGCATTGAGAGGACCT	RrubChr7G00175840.1	RrubChr7G00175840	uncharacterized protein LOC105166476 [Sesamum indicum]	1678-1693	1685	-33.4	-24.1	0.721557	4	GO:0003723(RNA binding);GO:0005730(nucleolus);GO:0032040(small-subunit processome)	03010(Ribosome)
cca-MIR156c-p5_2ss7CT17AC	AGAGCATTGAGAGGACCT	RrubChr7G00184340.1	RrubChr7G00184340	type IV inositol polyphosphate 5-phosphatase 7 [Sesamum indicum]	911-928	919	-33.4	-23.9	0.715569	4	GO:0004439(phosphatidylinositol-4,5-bisphosphate 5-phosphatase activity);GO:0005515(protein binding);GO:0005737(cytoplasm);GO:0009737(response to abscisic acid);GO:0009738(abscisic acid-activated signaling pathway);GO:0009850(auxin metabolic process);GO:0010051(xylem and phloem pattern formation);GO:0010067(procambium histogenesis);GO:0010305(leaf vascular tissue pattern formation);GO:0010588(cot…	00562(Inositol phosphate metabolism);04070(Phosphatidylinositol signaling system)
cca-MIR156c-p5_2ss7CT17AC	AGAGCATTGAGAGGACCT	RrubChr1G00015210.1	RrubChr1G00015210	hypothetical protein MIMGU_mgv1a023528mg [Erythranthe guttata]	441-458	449	-33.4	-23.7	0.709581	3.5	GO:0005634(nucleus);GO:0005829(cytosol)	-
cca-MIR156c-p5_2ss7CT17AC	AGAGCATTGAGAGGACCT	RrubChr1G00018090.1	RrubChr1G00018090	uncharacterized protein At1g04910 isoform X1 [Sesamum indicum]	416-433	424	-33.4	-23.4	0.700599	4	GO:0005737(cytoplasm)	-
cca-MIR156c-p5_2ss7CT17AC	AGAGCATTGAGAGGACCT	RrubChr8G00210690.1	RrubChr8G00210690	uncharacterized protein LOC105165423 [Sesamum indicum]	86-103	94	-33.4	-23.3	0.697605	4	GO:0003674(molecular_function);GO:0005634(nucleus);GO:0008150(biological_process)	-
cca-MIR156c-p5_2ss7CT17AC	AGAGCATTGAGAGGACCT	RrubChr6G00142590.1	RrubChr6G00142590	hypothetical protein MIMGU_mgv1a025837mg [Erythranthe guttata]	443-459	450	-33.4	-23.2	0.694611	4	-	-
cca-MIR156c-p5_2ss7CT17AC	AGAGCATTGAGAGGACCT	RrubChr11G00280830.1	RrubChr11G00280830	phospho-N-acetylmuramoyl-pentapeptide-transferase homolog [Sesamum indicum]	667-682	673	-33.4	-23	0.688623	3	GO:0003824(catalytic activity);GO:0005886(plasma membrane);GO:0005887(integral component of plasma membrane);GO:0006486(protein glycosylation);GO:0006629(lipid metabolic process);GO:0008963(phospho-N-acetylmuramoyl-pentapeptide-transferase activity);GO:0015450(P-P-bond-hydrolysis-driven protein transmembrane transporter activity);GO:0016020(membrane);GO:0016021(integral component of membrane)	01502(Vancomycin resistance)
cca-MIR156c-p5_2ss7CT17AC	AGAGCATTGAGAGGACCT	RrubChr4G00089660.1	RrubChr4G00089660	probable L-ascorbate peroxidase 6, chloroplastic isoform X1 [Sesamum indicum]	563-579	570	-33.4	-22.9	0.685629	4	GO:0009533(chloroplast stromal thylakoid);GO:0009535(chloroplast thylakoid membrane);GO:0016688(L-ascorbate peroxidase activity)	00053(Ascorbate and aldarate metabolism);00480(Glutathione metabolism)
cca-MIR156c-p5_2ss7CT17AC	AGAGCATTGAGAGGACCT	RrubChr1G00000470.1	RrubChr1G00000470	Speckle-type POZ protein SPOP [Handroanthus impetiginosus]	288-305	296	-33.4	-22.6	0.676647	3.5	GO:0005515(protein binding);GO:0005634(nucleus);GO:0005829(cytosol);GO:0006970(response to osmotic stress);GO:0016567(protein ubiquitination);GO:0071472(cellular response to salt stress)	-
cca-MIR156c-p5_2ss7CT17AC	AGAGCATTGAGAGGACCT	RrubChr5G00128750.1	RrubChr5G00128750	CCR4-NOT transcription complex subunit 10 [Sesamum indicum]	1940-1957	1947	-33.4	-22.6	0.676647	4	GO:0005575(cellular_component);GO:0008150(biological_process)	03018(RNA degradation)
cca-MIR156c-p5_2ss7CT17AC	AGAGCATTGAGAGGACCT	RrubChr12G00290380.1	RrubChr12G00290380	zinc finger protein AZF2-like [Sesamum indicum]	609-624	615	-33.4	-22.5	0.673653	4	GO:0003700(DNA binding transcription factor activity);GO:0005634(nucleus);GO:0010200(response to chitin);GO:0043565(sequence-specific DNA binding);GO:0044212(transcription regulatory region DNA binding)	-
cca-MIR156c-p5_2ss7CT17AC	AGAGCATTGAGAGGACCT	RrubChr11G00275930.1	RrubChr11G00275930	uncharacterized protein LOC105162014 [Sesamum indicum]	957-974	965	-33.4	-22.4	0.670659	3.5	-	-
cca-MIR156c-p5_2ss7CT17AC	AGAGCATTGAGAGGACCT	RrubChr7G00179350.1	RrubChr7G00179350	methylmalonate-semialdehyde dehydrogenase [acylating], mitochondrial-like [Olea europaea var. sylvestris]	1448-1464	1455	-33.4	-22.4	0.670659	4	GO:0004029(aldehyde dehydrogenase (NAD) activity);GO:0004491(methylmalonate-semialdehyde dehydrogenase (acylating) activity);GO:0018478(malonate-semialdehyde dehydrogenase (acetylating) activity)	00640(Propanoate metabolism);00562(Inositol phosphate metabolism);00280(Valine, leucine and isoleucine degradation);00410(beta-Alanine metabolism)
cca-MIR156c-p5_2ss7CT17AC	AGAGCATTGAGAGGACCT	RrubChr11G00269410.1	RrubChr11G00269410	B3 domain-containing protein Os01g0723500-like [Sesamum indicum]	931-948	939	-33.4	-22.3	0.667665	4	-	-
cca-MIR156c-p5_2ss7CT17AC	AGAGCATTGAGAGGACCT	RrubChr2G00054930.1	RrubChr2G00054930	putative phosphatidylglycerol/phosphatidylinositol transfer protein DDB_G0282179 [Sesamum indicum]	255-270	261	-33.4	-22.2	0.664671	4	GO:0003674(molecular_function);GO:0009507(chloroplast);GO:0032366(intracellular sterol transport)	-
cca-MIR156c-p5_2ss7CT17AC	AGAGCATTGAGAGGACCT	RrubChr1G00018410.1	RrubChr1G00018410	dolichyl-diphosphooligosaccharide--protein glycosyltransferase subunit 2 [Sesamum indicum]	2559-2576	2567	-33.4	-21.9	0.655689	3.5	GO:0004579(dolichyl-diphosphooligosaccharide-protein glycotransferase activity);GO:0006487(protein N-linked glycosylation);GO:0008250(oligosaccharyltransferase complex)	00510(N-Glycan biosynthesis);04141(Protein processing in endoplasmic reticulum)
PC-5p-42135_115	ATATCATGGGGTGTGTCCAATGGA	RrubChr7G00177260.1	RrubChr7G00177260	hypothetical protein CDL12_04609 [Handroanthus impetiginosus]	1165-1187	1178	-44.4	-31.3	0.704955	4	GO:0003674(molecular_function);GO:0005886(plasma membrane);GO:0008150(biological_process);GO:0016021(integral component of membrane)	-
PC-5p-42135_115	ATATCATGGGGTGTGTCCAATGGA	RrubChr7G00177290.1	RrubChr7G00177290	hypothetical protein F511_26337 [Dorcoceras hygrometricum]	766-788	779	-44.4	-31.3	0.704955	4	GO:0003674(molecular_function);GO:0005886(plasma membrane);GO:0008150(biological_process);GO:0016021(integral component of membrane)	-
PC-5p-42135_115	ATATCATGGGGTGTGTCCAATGGA	RrubChr7G00177220.1	RrubChr7G00177220	hypothetical protein CDL12_04609 [Handroanthus impetiginosus]	685-707	698	-44.4	-31.3	0.704955	4	GO:0003674(molecular_function);GO:0005886(plasma membrane);GO:0008150(biological_process);GO:0016021(integral component of membrane)	-
stu-miR408b-5p	ACGGGGACGAGACAGAGCATG	RrubChr3G00078080.1	RrubChr3G00078080	putative disease resistance protein [Dorcoceras hygrometricum]	3748-3768	3759	-43.4	-31.7	0.730415	4	GO:0005524(ATP binding);GO:0005739(mitochondrion);GO:0006952(defense response);GO:0043531(ADP binding)	04626(Plant-pathogen interaction)
stu-miR408b-5p	ACGGGGACGAGACAGAGCATG	RrubChr9G00231070.1	RrubChr9G00231070	cytochrome P450 CYP76AH8 [Plectranthus barbatus]	231-250	241	-43.4	-31.3	0.721198	3.5	GO:0016020(membrane);GO:0016709(oxidoreductase activity, acting on paired donors, with incorporation or reduction of molecular oxygen, NAD(P)H as one donor, and incorporation of one atom of oxygen);GO:0044550(secondary metabolite biosynthetic process)	-
stu-miR408b-5p	ACGGGGACGAGACAGAGCATG	RrubChr9G00217870.1	RrubChr9G00217870	GABA transporter 1 [Sesamum indicum]	326-346	337	-43.4	-30.7	0.707373	4	GO:0003333(amino acid transmembrane transport);GO:0015171(amino acid transmembrane transporter activity)	-
stu-miR408b-5p	ACGGGGACGAGACAGAGCATG	RrubChr1G00009030.1	RrubChr1G00009030	Dolichyl pyrophosphate phosphatase [Handroanthus impetiginosus]	83-104	95	-43.4	-28.8	0.663594	3.5	GO:0006487(protein N-linked glycosylation);GO:0006651(diacylglycerol biosynthetic process);GO:0009507(chloroplast);GO:0030176(integral component of endoplasmic reticulum membrane);GO:0047874(dolichyldiphosphatase activity)	00510(N-Glycan biosynthesis)
cca-MIR319-p5	TGCTGCCGACTCATTCATTCA	RrubChr5G00128850.1	RrubChr5G00128850	NA	433-453	444	-37.9	-34.5	0.91029	2.5	-	-
ath-miR156j_L+1_1ss20AC	TTGACAGAAGAGAGAGAGCCC	RrubChr6G00157110.1	RrubChr6G00157110	SQUAMOSA promoter binding protein-like 5, partial [Salvia miltiorrhiza]	1841-1861	1852	-40.7	-35.6	0.874693	2	GO:0003677(DNA binding);GO:0003700(DNA binding transcription factor activity);GO:0005634(nucleus);GO:0006351(transcription, DNA-templated);GO:0006355(regulation of transcription, DNA-templated);GO:0043565(sequence-specific DNA binding);GO:0044212(transcription regulatory region DNA binding);GO:0046872(metal ion binding);GO:0048510(regulation of timing of transition from vegetative to reproductive…	04075(Plant hormone signal transduction)
ath-miR156j_L+1_1ss20AC	TTGACAGAAGAGAGAGAGCCC	RrubChr5G00135690.1	RrubChr5G00135690	SQUAMOSA promoter binding protein-like 11, partial [Salvia miltiorrhiza]	1367-1387	1378	-40.7	-35.6	0.874693	2	GO:0003677(DNA binding);GO:0003700(DNA binding transcription factor activity);GO:0005634(nucleus);GO:0005737(cytoplasm);GO:0006351(transcription, DNA-templated);GO:0006355(regulation of transcription, DNA-templated);GO:0010228(vegetative to reproductive phase transition of meristem);GO:0046872(metal ion binding);GO:0048366(leaf development);GO:0048653(anther development);GO:2000025(regulation of …	-
ath-miR156j_L+1_1ss20AC	TTGACAGAAGAGAGAGAGCCC	RrubChr4G00110940.1	RrubChr4G00110940	SQUAMOSA promoter binding protein-like 2, partial [Salvia miltiorrhiza]	1206-1226	1217	-40.7	-35.6	0.874693	2	GO:0003677(DNA binding);GO:0003700(DNA binding transcription factor activity);GO:0005634(nucleus);GO:0006351(transcription, DNA-templated);GO:0006355(regulation of transcription, DNA-templated);GO:0043565(sequence-specific DNA binding);GO:0044212(transcription regulatory region DNA binding);GO:0046872(metal ion binding);GO:0048510(regulation of timing of transition from vegetative to reproductive…	-
ath-miR156j_L+1_1ss20AC	TTGACAGAAGAGAGAGAGCCC	RrubChr3G00065160.1	RrubChr3G00065160	SQUAMOSA promoter binding protein-like 6, partial [Salvia miltiorrhiza]	1122-1142	1133	-40.7	-35.4	0.869779	2	GO:0003677(DNA binding);GO:0003700(DNA binding transcription factor activity);GO:0005634(nucleus);GO:0005737(cytoplasm);GO:0006351(transcription, DNA-templated);GO:0006355(regulation of transcription, DNA-templated);GO:0010228(vegetative to reproductive phase transition of meristem);GO:0046872(metal ion binding);GO:0048366(leaf development);GO:0048653(anther development);GO:2000025(regulation of …	-
ath-miR156j_L+1_1ss20AC	TTGACAGAAGAGAGAGAGCCC	RrubChr4G00100090.1	RrubChr4G00100090	squamosa promoter-binding-like protein 6 [Sesamum indicum]	1270-1290	1281	-40.7	-35.1	0.862408	2.5	GO:0003677(DNA binding);GO:0003700(DNA binding transcription factor activity);GO:0005515(protein binding);GO:0005634(nucleus);GO:0006351(transcription, DNA-templated);GO:0006355(regulation of transcription, DNA-templated);GO:0010468(regulation of gene expression);GO:0042742(defense response to bacterium);GO:0046872(metal ion binding)	04075(Plant hormone signal transduction)
ath-miR156j_L+1_1ss20AC	TTGACAGAAGAGAGAGAGCCC	RrubChr6G00144900.1	RrubChr6G00144900	hypothetical protein CDL12_05376 [Handroanthus impetiginosus]	887-907	898	-40.7	-34.6	0.850123	3	GO:0003677(DNA binding);GO:0003700(DNA binding transcription factor activity);GO:0005634(nucleus);GO:0006351(transcription, DNA-templated);GO:0006355(regulation of transcription, DNA-templated);GO:0010358(leaf shaping);GO:0045893(positive regulation of transcription, DNA-templated);GO:0046872(metal ion binding);GO:0048510(regulation of timing of transition from vegetative to reproductive phase)	04075(Plant hormone signal transduction)
ath-miR156j_L+1_1ss20AC	TTGACAGAAGAGAGAGAGCCC	RrubChr4G00111110.1	RrubChr4G00111110	hypothetical protein CDL12_29790 [Handroanthus impetiginosus]	1118-1138	1129	-40.7	-34.6	0.850123	3	GO:0003677(DNA binding);GO:0003700(DNA binding transcription factor activity);GO:0005634(nucleus);GO:0006355(regulation of transcription, DNA-templated);GO:0048653(anther development)	-
ath-miR156j_L+1_1ss20AC	TTGACAGAAGAGAGAGAGCCC	RrubChr10G00242200.1	RrubChr10G00242200	uncharacterized protein LOC105162332 [Sesamum indicum]	152-172	163	-40.7	-30.3	0.744472	3.5	-	-
ath-miR156j_L+1_1ss20AC	TTGACAGAAGAGAGAGAGCCC	RrubChr7G00184420.1	RrubChr7G00184420	LOW QUALITY PROTEIN: protein tesmin/TSO1-like CXC 2 [Sesamum indicum]	29-49	40	-40.7	-29.8	0.732187	4	GO:0003700(DNA binding transcription factor activity);GO:0005634(nucleus);GO:0009934(regulation of meristem structural organization);GO:0046872(metal ion binding);GO:0048444(floral organ morphogenesis);GO:0051302(regulation of cell division)	-
ath-miR156j_L+1_1ss20AC	TTGACAGAAGAGAGAGAGCCC	RrubChr8G00208800.1	RrubChr8G00208800	SQUAMOSA promoter binding protein-like 15, partial [Salvia miltiorrhiza]	1131-1151	1142	-40.7	-29	0.712531	4	GO:0003677(DNA binding);GO:0003700(DNA binding transcription factor activity);GO:0005634(nucleus);GO:0005737(cytoplasm);GO:0006351(transcription, DNA-templated);GO:0006355(regulation of transcription, DNA-templated);GO:0009908(flower development);GO:0010321(regulation of vegetative phase change);GO:0046872(metal ion binding)	04075(Plant hormone signal transduction)
ath-miR156j_L+1_1ss20AC	TTGACAGAAGAGAGAGAGCCC	RrubChr10G00252210.1	RrubChr10G00252210	uncharacterized protein LOC105172600 [Sesamum indicum]	981-1000	991	-40.7	-28.6	0.702703	4	GO:0003674(molecular_function);GO:0005634(nucleus);GO:0008150(biological_process)	-
ath-miR156j_L+1_1ss20AC	TTGACAGAAGAGAGAGAGCCC	RrubChr5G00129090.1	RrubChr5G00129090	hypothetical protein C5167_027271 [Papaver somniferum]	807-826	818	-40.7	-28.4	0.697789	4	GO:0003674(molecular_function);GO:0005739(mitochondrion);GO:0008150(biological_process)	00030(Pentose phosphate pathway);00710(Carbon fixation in photosynthetic organisms)
ath-miR156j_L+1_1ss20AC	TTGACAGAAGAGAGAGAGCCC	RrubChr9G00231680.1	RrubChr9G00231680	uncharacterized protein LOC105164832 [Sesamum indicum]	353-372	363	-40.7	-28.1	0.690418	3.5	GO:0003674(molecular_function);GO:0005576(extracellular region);GO:0005618(cell wall);GO:0008150(biological_process);GO:0009505(plant-type cell wall)	03008(Ribosome biogenesis in eukaryotes);04712(Circadian rhythm - plant)
ath-miR156j_L+1_1ss20AC	TTGACAGAAGAGAGAGAGCCC	RrubChr7G00172990.1	RrubChr7G00172990	PREDICTED: cytochrome P450 CYP82D47-like [Erythranthe guttata]	1126-1147	1137	-40.7	-28	0.687961	4	GO:0016020(membrane);GO:0016709(oxidoreductase activity, acting on paired donors, with incorporation or reduction of molecular oxygen, NAD(P)H as one donor, and incorporation of one atom of oxygen);GO:0044550(secondary metabolite biosynthetic process)	-
ath-miR156j_L+1_1ss20AC	TTGACAGAAGAGAGAGAGCCC	RrubChr9G00213310.1	RrubChr9G00213310	probable LRR receptor-like serine/threonine-protein kinase At1g06840 isoform X1 [Sesamum indicum]	985-1002	994	-40.7	-27.4	0.673219	4	GO:0004674(protein serine/threonine kinase activity);GO:0005524(ATP binding);GO:0005886(plasma membrane);GO:0006468(protein phosphorylation);GO:0007169(transmembrane receptor protein tyrosine kinase signaling pathway);GO:0009507(chloroplast);GO:0009755(hormone-mediated signaling pathway);GO:0016301(kinase activity)	-
ath-miR156j_L+1_1ss20AC	TTGACAGAAGAGAGAGAGCCC	RrubChr4G00091160.1	RrubChr4G00091160	hypothetical protein CDL12_28897 [Handroanthus impetiginosus]	856-875	867	-40.7	-27.1	0.665848	4	GO:0003674(molecular_function);GO:0005634(nucleus);GO:0005886(plasma membrane);GO:0009642(response to light intensity)	-
ath-miR156j_L+1_1ss20AC	TTGACAGAAGAGAGAGAGCCC	RrubChr9G00233720.1	RrubChr9G00233720	ran-binding protein 1 homolog c-like [Sesamum indicum]	641-660	651	-40.7	-26.6	0.653563	3.5	GO:0000082(G1/S transition of mitotic cell cycle);GO:0005096(GTPase activator activity);GO:0005634(nucleus);GO:0005737(cytoplasm);GO:0005813(centrosome);GO:0006405(RNA export from nucleus);GO:0006511(ubiquitin-dependent protein catabolic process);GO:0006606(protein import into nucleus);GO:0007051(spindle organization);GO:0008536(Ran GTPase binding);GO:0046604(positive regulation of mitotic centro…	-
PC-3p-56874_87	AATGCTTAGTTAGTTGAACCGAAA	RrubChr10G00238270.1	RrubChr10G00238270	glutathione S-transferase zeta class-like [Sesamum indicum]	1046-1069	1060	-36	-27	0.75	3	GO:0004364(glutathione transferase activity);GO:0005737(cytoplasm);GO:0006749(glutathione metabolic process)	00350(Tyrosine metabolism)
aly-miR169h-3p_L+1_1ss5AG	AGGCGGTCTCCTTGGCTATT	RrubChr10G00258640.1	RrubChr10G00258640	pre-mRNA-splicing factor 18 [Sesamum indicum]	1164-1183	1174	-39	-37.4	0.958974	3.5	GO:0000350(generation of catalytic spliceosome for second transesterification step);GO:0000386(second spliceosomal transesterification activity);GO:0005682(U5 snRNP);GO:0046540(U4/U6 x U5 tri-snRNP complex);GO:0071021(U2-type post-spliceosomal complex);GO:0071048(nuclear retention of unspliced pre-mRNA at the site of transcription)	03040(Spliceosome)
aly-miR169h-3p_L+1_1ss5AG	AGGCGGTCTCCTTGGCTATT	RrubChr11G00262580.1	RrubChr11G00262580	60S ribosomal protein L12 [Olea europaea var. sylvestris]	135-154	145	-39	-36.4	0.933333	3	GO:0000027(ribosomal large subunit assembly);GO:0003735(structural constituent of ribosome);GO:0006412(translation);GO:0019843(rRNA binding);GO:0022625(cytosolic large ribosomal subunit)	03010(Ribosome)
aly-miR169h-3p_L+1_1ss5AG	AGGCGGTCTCCTTGGCTATT	RrubChr7G00175430.1	RrubChr7G00175430	Cyanase [Handroanthus impetiginosus]	179-198	189	-39	-35.7	0.915385	3	GO:0003677(DNA binding);GO:0005829(cytosol);GO:0008824(cyanate hydratase activity);GO:0009439(cyanate metabolic process);GO:0009440(cyanate catabolic process);GO:0009651(response to salt stress);GO:0016021(integral component of membrane);GO:0042802(identical protein binding)	00910(Nitrogen metabolism)
aly-miR169h-3p_L+1_1ss5AG	AGGCGGTCTCCTTGGCTATT	RrubChr6G00163010.1	RrubChr6G00163010	Citrate synthase [Handroanthus impetiginosus]	1147-1165	1156	-39	-31.4	0.805128	4	GO:0004108(citrate (Si)-synthase activity);GO:0005777(peroxisome);GO:0005829(cytosol);GO:0006099(tricarboxylic acid cycle);GO:0006635(fatty acid beta-oxidation)	00020(Citrate cycle (TCA cycle));00630(Glyoxylate and dicarboxylate metabolism)
aly-miR169h-3p_L+1_1ss5AG	AGGCGGTCTCCTTGGCTATT	RrubChr3G00069510.1	RrubChr3G00069510	Myosin class V heavy chain [Handroanthus impetiginosus]	1984-2003	1994	-39	-29.7	0.761538	4	GO:0000146(microfilament motor activity);GO:0003774(motor activity);GO:0005634(nucleus);GO:0007015(actin filament organization);GO:0009860(pollen tube growth);GO:0016459(myosin complex);GO:0030048(actin filament-based movement);GO:0051640(organelle localization)	-
aly-miR169h-3p_L+1_1ss5AG	AGGCGGTCTCCTTGGCTATT	RrubChr7G00165480.1	RrubChr7G00165480	hypothetical protein CDL12_11550 [Handroanthus impetiginosus]	332-350	341	-39	-28.8	0.738462	3.5	GO:0003674(molecular_function);GO:0005739(mitochondrion);GO:0005774(vacuolar membrane);GO:0005783(endoplasmic reticulum);GO:0005794(Golgi apparatus);GO:0007160(cell-matrix adhesion);GO:0008305(integrin complex);GO:0016021(integral component of membrane)	-
PC-5p-179478_29	ATCTCATCACTCGTAGTAAACACC	RrubChr11G00275610.1	RrubChr11G00275610	hypothetical protein MIMGU_mgv1a022056mg [Erythranthe guttata]	1661-1684	1675	-40.9	-37.6	0.919315	1.5	GO:0004185(serine-type carboxypeptidase activity);GO:0051603(proteolysis involved in cellular protein catabolic process)	04626(Plant-pathogen interaction)
PC-5p-179478_29	ATCTCATCACTCGTAGTAAACACC	RrubChr2G00033610.1	RrubChr2G00033610	uncharacterized protein LOC105174537 isoform X1 [Sesamum indicum]	2277-2299	2291	-40.9	-35.9	0.877751	2.5	GO:0003677(DNA binding);GO:0003916(DNA topoisomerase activity);GO:0003918(DNA topoisomerase type II (ATP-hydrolyzing) activity);GO:0005524(ATP binding);GO:0005634(nucleus);GO:0006259(DNA metabolic process);GO:0006265(DNA topological change);GO:0007059(chromosome segregation);GO:0009295(nucleoid)	-
PC-3p-8010_455	ACAGATCTTGACCCGTCAGACGAT	RrubChr11G00274250.1	RrubChr11G00274250	PREDICTED: uncharacterized protein LOC105960679 [Erythranthe guttata]	3361-3383	3374	-45.2	-34.3	0.75885	3	-	-
PC-5p-75041_67	AACGTGTCAACTGTTGATGTGGCA	RrubChr3G00080620.1	RrubChr3G00080620	protein LAZ1 homolog 2 isoform X1 [Sesamum indicum]	1556-1579	1570	-42.6	-39.9	0.93662	2.5	GO:0005215(transporter activity);GO:0006810(transport);GO:0016021(integral component of membrane)	-
PC-5p-75041_67	AACGTGTCAACTGTTGATGTGGCA	RrubChr3G00060530.1	RrubChr3G00060530	exonuclease mut-7 homolog [Sesamum indicum]	1904-1928	1918	-42.6	-32.2	0.755869	4	GO:0003676(nucleic acid binding);GO:0005622(intracellular);GO:0005634(nucleus);GO:0008408(3'-5' exonuclease activity);GO:0090305(nucleic acid phosphodiester bond hydrolysis)	-
PC-3p-9078_413	TGGGCTAACGACATAGATCATT	RrubChr9G00212710.1	RrubChr9G00212710	PREDICTED: IQ domain-containing protein IQM6-like [Nicotiana tomentosiformis]	393-414	405	-37.1	-32.2	0.867925	1.5	GO:0005516(calmodulin binding);GO:0005634(nucleus);GO:0005737(cytoplasm);GO:0010119(regulation of stomatal movement);GO:0010197(polar nucleus fusion);GO:0010200(response to chitin)	-
PC-3p-9078_413	TGGGCTAACGACATAGATCATT	RrubChr6G00145030.1	RrubChr6G00145030	exosome complex component RRP42 [Sesamum indicum]	1151-1171	1162	-37.1	-27.5	0.74124	4	GO:0000176(nuclear exosome (RNase complex));GO:0000177(cytoplasmic exosome (RNase complex));GO:0000467(exonucleolytic trimming to generate mature 3'-end of 5.8S rRNA from tricistronic rRNA transcript (SSU-rRNA, 5.8S rRNA, LSU-rRNA));GO:0017091(AU-rich element binding);GO:0034427(nuclear-transcribed mRNA catabolic process, exonucleolytic, 3'-5');GO:0034473(U1 snRNA 3'-end processing);GO:0034475(U4…	03018(RNA degradation)
PC-3p-9078_413	TGGGCTAACGACATAGATCATT	RrubChr6G00142330.1	RrubChr6G00142330	wall-associated receptor kinase-like 8 isoform X1 [Olea europaea var. sylvestris]	1616-1636	1627	-37.1	-25.4	0.684636	4	GO:0004674(protein serine/threonine kinase activity);GO:0005886(plasma membrane);GO:0007166(cell surface receptor signaling pathway)	-
PC-3p-81_42335	CAGTCTTACCAATTCCTCCCAT	RrubChr4G00105610.1	RrubChr4G00105610	PREDICTED: farnesyl pyrophosphate synthase 1 [Beta vulgaris subsp. vulgaris]	229-246	237	-30.2	-31.5	1	1	-	00900(Terpenoid backbone biosynthesis)
PC-3p-81_42335	CAGTCTTACCAATTCCTCCCAT	RrubChr5G00121290.1	RrubChr5G00121290	PREDICTED: putative late blight resistance protein homolog R1B-8 [Erythranthe guttata]	769-786	777	-30.2	-32	1	0	GO:0005524(ATP binding);GO:0006952(defense response);GO:0009506(plasmodesma);GO:0043531(ADP binding)	04626(Plant-pathogen interaction)
PC-3p-81_42335	CAGTCTTACCAATTCCTCCCAT	RrubChr4G00103800.1	RrubChr4G00103800	PREDICTED: putative late blight resistance protein homolog R1B-8 [Erythranthe guttata]	550-567	558	-30.2	-27.4	0.907285	1	GO:0005524(ATP binding);GO:0005886(plasma membrane);GO:0006952(defense response);GO:0043531(ADP binding)	04626(Plant-pathogen interaction)
PC-3p-81_42335	CAGTCTTACCAATTCCTCCCAT	RrubChr2G00037200.1	RrubChr2G00037200	PREDICTED: putative late blight resistance protein homolog R1B-17 [Erythranthe guttata]	887-904	895	-30.2	-27.5	0.910596	2	GO:0005524(ATP binding);GO:0005575(cellular_component);GO:0006952(defense response);GO:0043531(ADP binding)	04626(Plant-pathogen interaction)
PC-3p-81_42335	CAGTCTTACCAATTCCTCCCAT	RrubChr11G00281490.1	RrubChr11G00281490	PREDICTED: putative disease resistance RPP13-like protein 3 [Erythranthe guttata]	604-621	612	-30.2	-27.5	0.910596	2	GO:0005524(ATP binding);GO:0005634(nucleus);GO:0006952(defense response);GO:0043531(ADP binding)	04626(Plant-pathogen interaction)
PC-3p-81_42335	CAGTCTTACCAATTCCTCCCAT	RrubChr7G00174390.1	RrubChr7G00174390	PREDICTED: putative late blight resistance protein homolog R1B-16 [Erythranthe guttata]	580-597	588	-30.2	-24	0.794702	1.5	-	-
PC-3p-81_42335	CAGTCTTACCAATTCCTCCCAT	RrubChr7G00174460.1	RrubChr7G00174460	PREDICTED: putative late blight resistance protein homolog R1B-16 [Erythranthe guttata]	637-654	645	-30.2	-24	0.794702	1.5	-	-
PC-3p-81_42335	CAGTCTTACCAATTCCTCCCAT	RrubChr2G00039440.1	RrubChr2G00039440	PREDICTED: putative late blight resistance protein homolog R1B-8 [Erythranthe guttata]	582-599	590	-30.2	-23.3	0.771523	4	GO:0005524(ATP binding);GO:0005634(nucleus);GO:0005737(cytoplasm);GO:0005886(plasma membrane);GO:0006952(defense response);GO:0007165(signal transduction);GO:0009626(plant-type hypersensitive response);GO:0009814(defense response, incompatible interaction);GO:0043531(ADP binding)	04626(Plant-pathogen interaction)
PC-3p-81_42335	CAGTCTTACCAATTCCTCCCAT	RrubChr3G00077790.1	RrubChr3G00077790	PREDICTED: putative late blight resistance protein homolog R1B-8 [Erythranthe guttata]	604-621	612	-30.2	-22.8	0.754967	4	GO:0000166(nucleotide binding);GO:0005515(protein binding);GO:0005524(ATP binding);GO:0005886(plasma membrane);GO:0006952(defense response);GO:0007165(signal transduction);GO:0009626(plant-type hypersensitive response);GO:0012505(endomembrane system);GO:0019897(extrinsic component of plasma membrane);GO:0043531(ADP binding)	04626(Plant-pathogen interaction)
PC-3p-81_42335	CAGTCTTACCAATTCCTCCCAT	RrubChr10G00255680.1	RrubChr10G00255680	PREDICTED: putative late blight resistance protein homolog R1B-8 [Erythranthe guttata]	932-949	940	-30.2	-22.8	0.754967	4	GO:0005524(ATP binding);GO:0006952(defense response);GO:0043531(ADP binding)	04626(Plant-pathogen interaction)
PC-3p-81_42335	CAGTCTTACCAATTCCTCCCAT	RrubChr4G00088050.1	RrubChr4G00088050	hypothetical protein MIMGU_mgv1a023002mg [Erythranthe guttata]	693-710	701	-30.2	-20.4	0.675497	3.5	GO:0005524(ATP binding);GO:0005634(nucleus);GO:0005737(cytoplasm);GO:0005886(plasma membrane);GO:0006952(defense response);GO:0007165(signal transduction);GO:0009626(plant-type hypersensitive response);GO:0009814(defense response, incompatible interaction);GO:0043531(ADP binding)	04626(Plant-pathogen interaction)
PC-3p-81_42335	CAGTCTTACCAATTCCTCCCAT	RrubChr4G00088060.1	RrubChr4G00088060	hypothetical protein MIMGU_mgv1a023002mg [Erythranthe guttata]	552-569	560	-30.2	-20.4	0.675497	3.5	GO:0005524(ATP binding);GO:0006952(defense response);GO:0043531(ADP binding)	04626(Plant-pathogen interaction)
PC-3p-81_42335	CAGTCTTACCAATTCCTCCCAT	RrubChr11G00268590.1	RrubChr11G00268590	PREDICTED: putative late blight resistance protein homolog R1B-16 [Erythranthe guttata]	799-816	807	-30.2	-22.5	0.745033	3	GO:0005524(ATP binding);GO:0006952(defense response);GO:0009506(plasmodesma);GO:0043531(ADP binding)	04626(Plant-pathogen interaction)
PC-3p-81_42335	CAGTCTTACCAATTCCTCCCAT	RrubChr3G00084540.1	RrubChr3G00084540	hypothetical protein MIMGU_mgv1a024130mg [Erythranthe guttata]	594-615	606	-39	-28.2	0.723077	3.5	GO:0000166(nucleotide binding);GO:0002230(positive regulation of defense response to virus by host);GO:0002239(response to oomycetes);GO:0005515(protein binding);GO:0005524(ATP binding);GO:0005886(plasma membrane);GO:0006952(defense response);GO:0007165(signal transduction);GO:0009416(response to light stimulus);GO:0009611(response to wounding);GO:0009626(plant-type hypersensitive response);GO:00…	04626(Plant-pathogen interaction)
PC-3p-81_42335	CAGTCTTACCAATTCCTCCCAT	RrubChr3G00085270.1	RrubChr3G00085270	hypothetical protein MIMGU_mgv1a024130mg [Erythranthe guttata]	550-571	562	-39	-28.2	0.723077	3.5	GO:0005524(ATP binding);GO:0005634(nucleus);GO:0005737(cytoplasm);GO:0005886(plasma membrane);GO:0006952(defense response);GO:0007165(signal transduction);GO:0009626(plant-type hypersensitive response);GO:0009814(defense response, incompatible interaction);GO:0043531(ADP binding)	04626(Plant-pathogen interaction)
PC-3p-81_42335	CAGTCTTACCAATTCCTCCCAT	RrubChr3G00084600.1	RrubChr3G00084600	hypothetical protein MIMGU_mgv1a024130mg [Erythranthe guttata]	552-573	564	-39	-27.4	0.702564	3	GO:0005524(ATP binding);GO:0005634(nucleus);GO:0005737(cytoplasm);GO:0005886(plasma membrane);GO:0006952(defense response);GO:0007165(signal transduction);GO:0009626(plant-type hypersensitive response);GO:0009814(defense response, incompatible interaction);GO:0043531(ADP binding)	04626(Plant-pathogen interaction)
PC-3p-81_42335	CAGTCTTACCAATTCCTCCCAT	RrubChr3G00084310.1	RrubChr3G00084310	hypothetical protein MIMGU_mgv1a024130mg [Erythranthe guttata]	759-780	771	-39	-27.4	0.702564	3	GO:0000166(nucleotide binding);GO:0002230(positive regulation of defense response to virus by host);GO:0002239(response to oomycetes);GO:0005515(protein binding);GO:0005524(ATP binding);GO:0005886(plasma membrane);GO:0006952(defense response);GO:0007165(signal transduction);GO:0009416(response to light stimulus);GO:0009611(response to wounding);GO:0009626(plant-type hypersensitive response);GO:00…	04626(Plant-pathogen interaction)
PC-3p-81_42335	CAGTCTTACCAATTCCTCCCAT	RrubChr3G00084670.1	RrubChr3G00084670	hypothetical protein MIMGU_mgv1a024130mg [Erythranthe guttata]	632-653	644	-39	-27.4	0.702564	3	GO:0000103(sulfate assimilation);GO:0005737(cytoplasm);GO:0006457(protein folding);GO:0015035(protein disulfide oxidoreductase activity);GO:0016671(oxidoreductase activity, acting on a sulfur group of donors, disulfide as acceptor);GO:0034599(cellular response to oxidative stress);GO:0045454(cell redox homeostasis);GO:0055114(oxidation-reduction process)	-
PC-3p-81_42335	CAGTCTTACCAATTCCTCCCAT	RrubChr3G00084630.1	RrubChr3G00084630	hypothetical protein MIMGU_mgv1a024130mg [Erythranthe guttata]	575-596	587	-39	-27.4	0.702564	3	GO:0005524(ATP binding);GO:0005886(plasma membrane);GO:0006952(defense response);GO:0043531(ADP binding)	-
PC-3p-81_42335	CAGTCTTACCAATTCCTCCCAT	RrubChr3G00074680.1	RrubChr3G00074680	putative late blight resistance protein homolog R1A-10 [Sesamum indicum]	1322-1343	1334	-39	-27	0.692308	4	GO:0005524(ATP binding);GO:0005634(nucleus);GO:0005737(cytoplasm);GO:0005886(plasma membrane);GO:0006952(defense response);GO:0007165(signal transduction);GO:0009626(plant-type hypersensitive response);GO:0009814(defense response, incompatible interaction);GO:0043531(ADP binding)	04626(Plant-pathogen interaction)
PC-3p-81_42335	CAGTCTTACCAATTCCTCCCAT	RrubChr8G00195400.1	RrubChr8G00195400	putative late blight resistance protein homolog R1B-16 isoform X1 [Sesamum indicum]	568-589	580	-39	-26.9	0.689744	4	GO:0005524(ATP binding);GO:0006952(defense response);GO:0043531(ADP binding)	04626(Plant-pathogen interaction)
PC-3p-81_42335	CAGTCTTACCAATTCCTCCCAT	RrubChr8G00195620.1	RrubChr8G00195620	hypothetical protein MIMGU_mgv1a024130mg [Erythranthe guttata]	782-803	794	-39	-26.6	0.682051	3.5	GO:0005524(ATP binding);GO:0005886(plasma membrane);GO:0006952(defense response);GO:0043531(ADP binding)	04626(Plant-pathogen interaction)
PC-3p-81_42335	CAGTCTTACCAATTCCTCCCAT	RrubChr1G00023310.1	RrubChr1G00023310	hypothetical protein MIMGU_mgv1a024130mg [Erythranthe guttata]	637-658	649	-39	-26.3	0.674359	3	GO:0005524(ATP binding);GO:0006952(defense response);GO:0043531(ADP binding)	04626(Plant-pathogen interaction)
PC-3p-81_42335	CAGTCTTACCAATTCCTCCCAT	RrubChr6G00164240.1	RrubChr6G00164240	hypothetical protein MIMGU_mgv1a024130mg [Erythranthe guttata]	680-701	692	-39	-26.1	0.669231	3.5	GO:0005524(ATP binding);GO:0006952(defense response);GO:0043531(ADP binding)	04626(Plant-pathogen interaction)
PC-3p-81_42335	CAGTCTTACCAATTCCTCCCAT	RrubChr9G00225280.1	RrubChr9G00225280	hypothetical protein MIMGU_mgv1a024130mg [Erythranthe guttata]	2643-2664	2655	-39	-26	0.666667	3.5	GO:0005524(ATP binding);GO:0006952(defense response);GO:0043531(ADP binding)	04626(Plant-pathogen interaction)
PC-3p-181227_28	AACCGAAACCGACGGTTCCGAACC	RrubChr8G00195990.1	RrubChr8G00195990	transcription factor MYB44-like [Olea europaea var. sylvestris]	209-231	222	-46.6	-37.2	0.798283	3	-	-
PC-3p-181227_28	AACCGAAACCGACGGTTCCGAACC	RrubChr8G00199180.1	RrubChr8G00199180	hypothetical protein CDL12_15275 [Handroanthus impetiginosus]	926-948	939	-46.6	-37.2	0.798283	3	GO:0003674(molecular_function);GO:0009507(chloroplast);GO:0009793(embryo development ending in seed dormancy)	-
PC-3p-181227_28	AACCGAAACCGACGGTTCCGAACC	RrubChr8G00196220.1	RrubChr8G00196220	probable glutathione S-transferase [Sesamum indicum]	1600-1622	1613	-46.6	-37.2	0.798283	3	GO:0004364(glutathione transferase activity);GO:0005737(cytoplasm);GO:0006749(glutathione metabolic process);GO:0009407(toxin catabolic process)	00480(Glutathione metabolism)
PC-3p-181227_28	AACCGAAACCGACGGTTCCGAACC	RrubChr4G00098840.1	RrubChr4G00098840	hypothetical protein CDL12_03003 [Handroanthus impetiginosus]	610-632	623	-46.6	-31.4	0.67382	4	GO:0000139(Golgi membrane);GO:0016021(integral component of membrane);GO:0016757(transferase activity, transferring glycosyl groups);GO:0042546(cell wall biogenesis);GO:0071555(cell wall organization)	-
PC-3p-26858_171	TGGAATAAATATCTGCAACTT	RrubChr8G00201670.1	RrubChr8G00201670	hypothetical protein CDL12_16227 [Handroanthus impetiginosus]	719-739	730	-29.5	-24.8	0.840678	4	GO:0016021(integral component of membrane)	-
PC-3p-26858_171	TGGAATAAATATCTGCAACTT	RrubChr11G00280740.1	RrubChr11G00280740	hypothetical protein GOBAR_DD32374 [Gossypium barbadense]	97-118	109	-29.5	-20.9	0.708475	4	-	00230(Purine metabolism);00240(Pyrimidine metabolism);03020(RNA polymerase)
PC-3p-6_478586	TCTTACCGATACCTCCCATGCC	RrubChr5G00121290.1	RrubChr5G00121290	PREDICTED: putative late blight resistance protein homolog R1B-8 [Erythranthe guttata]	769-786	777	-30.2	-32	1	0	GO:0005524(ATP binding);GO:0006952(defense response);GO:0009506(plasmodesma);GO:0043531(ADP binding)	04626(Plant-pathogen interaction)
PC-3p-6_478586	TCTTACCGATACCTCCCATGCC	RrubChr3G00077790.1	RrubChr3G00077790	PREDICTED: putative late blight resistance protein homolog R1B-8 [Erythranthe guttata]	604-621	612	-30.2	-22.8	0.754967	4	GO:0000166(nucleotide binding);GO:0005515(protein binding);GO:0005524(ATP binding);GO:0005886(plasma membrane);GO:0006952(defense response);GO:0007165(signal transduction);GO:0009626(plant-type hypersensitive response);GO:0012505(endomembrane system);GO:0019897(extrinsic component of plasma membrane);GO:0043531(ADP binding)	04626(Plant-pathogen interaction)
PC-3p-6_478586	TCTTACCGATACCTCCCATGCC	RrubChr4G00088050.1	RrubChr4G00088050	hypothetical protein MIMGU_mgv1a023002mg [Erythranthe guttata]	693-710	701	-30.2	-20.4	0.675497	3.5	GO:0005524(ATP binding);GO:0005634(nucleus);GO:0005737(cytoplasm);GO:0005886(plasma membrane);GO:0006952(defense response);GO:0007165(signal transduction);GO:0009626(plant-type hypersensitive response);GO:0009814(defense response, incompatible interaction);GO:0043531(ADP binding)	04626(Plant-pathogen interaction)
PC-3p-6_478586	TCTTACCGATACCTCCCATGCC	RrubChr4G00088060.1	RrubChr4G00088060	hypothetical protein MIMGU_mgv1a023002mg [Erythranthe guttata]	552-569	560	-30.2	-20.4	0.675497	3.5	GO:0005524(ATP binding);GO:0006952(defense response);GO:0043531(ADP binding)	04626(Plant-pathogen interaction)
PC-3p-6_478586	TCTTACCGATACCTCCCATGCC	RrubChr2G00037990.1	RrubChr2G00037990	hypothetical protein MIMGU_mgv1a021755mg, partial [Erythranthe guttata]	540-561	552	-43.4	-33.1	0.762673	4	GO:0005524(ATP binding);GO:0005575(cellular_component);GO:0006952(defense response);GO:0043531(ADP binding)	04626(Plant-pathogen interaction)
PC-3p-6_478586	TCTTACCGATACCTCCCATGCC	RrubChr11G00279530.1	RrubChr11G00279530	hypothetical protein MIMGU_mgv1a024130mg [Erythranthe guttata]	1525-1546	1537	-43.4	-32.8	0.75576	3	GO:0005515(protein binding);GO:0005524(ATP binding);GO:0005634(nucleus);GO:0006952(defense response);GO:0043531(ADP binding)	04626(Plant-pathogen interaction)
PC-3p-6_478586	TCTTACCGATACCTCCCATGCC	RrubChr3G00084630.1	RrubChr3G00084630	hypothetical protein MIMGU_mgv1a024130mg [Erythranthe guttata]	572-593	584	-43.4	-32.6	0.751152	3.5	GO:0005524(ATP binding);GO:0005886(plasma membrane);GO:0006952(defense response);GO:0043531(ADP binding)	-
PC-3p-6_478586	TCTTACCGATACCTCCCATGCC	RrubChr3G00084600.1	RrubChr3G00084600	hypothetical protein MIMGU_mgv1a024130mg [Erythranthe guttata]	549-570	561	-43.4	-32.6	0.751152	3.5	GO:0005524(ATP binding);GO:0005634(nucleus);GO:0005737(cytoplasm);GO:0005886(plasma membrane);GO:0006952(defense response);GO:0007165(signal transduction);GO:0009626(plant-type hypersensitive response);GO:0009814(defense response, incompatible interaction);GO:0043531(ADP binding)	04626(Plant-pathogen interaction)
PC-3p-6_478586	TCTTACCGATACCTCCCATGCC	RrubChr3G00084670.1	RrubChr3G00084670	hypothetical protein MIMGU_mgv1a024130mg [Erythranthe guttata]	629-650	641	-43.4	-32.6	0.751152	3.5	GO:0000103(sulfate assimilation);GO:0005737(cytoplasm);GO:0006457(protein folding);GO:0015035(protein disulfide oxidoreductase activity);GO:0016671(oxidoreductase activity, acting on a sulfur group of donors, disulfide as acceptor);GO:0034599(cellular response to oxidative stress);GO:0045454(cell redox homeostasis);GO:0055114(oxidation-reduction process)	-
PC-3p-6_478586	TCTTACCGATACCTCCCATGCC	RrubChr3G00084310.1	RrubChr3G00084310	hypothetical protein MIMGU_mgv1a024130mg [Erythranthe guttata]	756-777	768	-43.4	-32.6	0.751152	3.5	GO:0000166(nucleotide binding);GO:0002230(positive regulation of defense response to virus by host);GO:0002239(response to oomycetes);GO:0005515(protein binding);GO:0005524(ATP binding);GO:0005886(plasma membrane);GO:0006952(defense response);GO:0007165(signal transduction);GO:0009416(response to light stimulus);GO:0009611(response to wounding);GO:0009626(plant-type hypersensitive response);GO:00…	04626(Plant-pathogen interaction)
PC-3p-6_478586	TCTTACCGATACCTCCCATGCC	RrubChr2G00039440.1	RrubChr2G00039440	PREDICTED: putative late blight resistance protein homolog R1B-8 [Erythranthe guttata]	582-599	590	-30.2	-23.3	0.771523	4	GO:0005524(ATP binding);GO:0005634(nucleus);GO:0005737(cytoplasm);GO:0005886(plasma membrane);GO:0006952(defense response);GO:0007165(signal transduction);GO:0009626(plant-type hypersensitive response);GO:0009814(defense response, incompatible interaction);GO:0043531(ADP binding)	04626(Plant-pathogen interaction)
PC-3p-6_478586	TCTTACCGATACCTCCCATGCC	RrubChr2G00037650.1	RrubChr2G00037650	PREDICTED: putative late blight resistance protein homolog R1B-17 [Erythranthe guttata]	574-595	586	-43.4	-32.1	0.739631	3	GO:0005524(ATP binding);GO:0006952(defense response);GO:0043531(ADP binding)	04626(Plant-pathogen interaction)
PC-3p-6_478586	TCTTACCGATACCTCCCATGCC	RrubChr11G00279510.1	RrubChr11G00279510	PREDICTED: putative late blight resistance protein homolog R1A-10 [Erythranthe guttata]	1236-1257	1248	-43.4	-31.9	0.735023	3	GO:0005515(protein binding);GO:0005524(ATP binding);GO:0005634(nucleus);GO:0006952(defense response);GO:0043531(ADP binding)	04626(Plant-pathogen interaction)
PC-3p-6_478586	TCTTACCGATACCTCCCATGCC	RrubChr2G00052090.1	RrubChr2G00052090	putative late blight resistance protein homolog R1B-16 isoform X1 [Sesamum indicum]	3188-3205	3196	-30.2	-23.4	0.774834	3	GO:0005524(ATP binding);GO:0005886(plasma membrane);GO:0006952(defense response);GO:0043531(ADP binding)	04626(Plant-pathogen interaction)
PC-3p-6_478586	TCTTACCGATACCTCCCATGCC	RrubChr11G00281910.1	RrubChr11G00281910	PREDICTED: putative late blight resistance protein homolog R1A-3 isoform X1 [Erythranthe guttata]	745-762	753	-30.2	-23.3	0.771523	3	GO:0000166(nucleotide binding);GO:0002230(positive regulation of defense response to virus by host);GO:0002239(response to oomycetes);GO:0005515(protein binding);GO:0005524(ATP binding);GO:0005886(plasma membrane);GO:0006952(defense response);GO:0007165(signal transduction);GO:0009416(response to light stimulus);GO:0009611(response to wounding);GO:0009626(plant-type hypersensitive response);GO:00…	04626(Plant-pathogen interaction)
PC-3p-6_478586	TCTTACCGATACCTCCCATGCC	RrubChr3G00074930.1	RrubChr3G00074930	PREDICTED: putative late blight resistance protein homolog R1B-16 [Erythranthe guttata]	594-611	602	-30.2	-23.3	0.771523	3	GO:0005524(ATP binding);GO:0006952(defense response);GO:0009506(plasmodesma);GO:0043531(ADP binding)	04626(Plant-pathogen interaction)
PC-3p-6_478586	TCTTACCGATACCTCCCATGCC	RrubChr8G00194180.1	RrubChr8G00194180	hypothetical protein MIMGU_mgv1a001064mg [Erythranthe guttata]	617-634	625	-30.2	-23.3	0.771523	3	GO:0005524(ATP binding);GO:0006952(defense response);GO:0043531(ADP binding)	04626(Plant-pathogen interaction)
PC-3p-6_478586	TCTTACCGATACCTCCCATGCC	RrubChr4G00087190.1	RrubChr4G00087190	PREDICTED: putative late blight resistance protein homolog R1B-16 [Erythranthe guttata]	625-642	633	-30.2	-23.3	0.771523	3	GO:0005524(ATP binding);GO:0005634(nucleus);GO:0005737(cytoplasm);GO:0005886(plasma membrane);GO:0006952(defense response);GO:0007165(signal transduction);GO:0009626(plant-type hypersensitive response);GO:0009814(defense response, incompatible interaction);GO:0043531(ADP binding)	04626(Plant-pathogen interaction)
PC-3p-6_478586	TCTTACCGATACCTCCCATGCC	RrubChr2G00052090.1	RrubChr2G00052090	putative late blight resistance protein homolog R1B-16 isoform X1 [Sesamum indicum]	3188-3205	3196	-30.2	-23.4	0.774834	3	GO:0005524(ATP binding);GO:0005886(plasma membrane);GO:0006952(defense response);GO:0043531(ADP binding)	04626(Plant-pathogen interaction)
PC-3p-6_478586	TCTTACCGATACCTCCCATGCC	RrubChr2G00052610.1	RrubChr2G00052610	PREDICTED: putative late blight resistance protein homolog R1A-10 isoform X2 [Erythranthe guttata]	768-785	776	-30.2	-23.3	0.771523	3	GO:0004004(ATP-dependent RNA helicase activity);GO:0006413(translational initiation);GO:0010468(regulation of gene expression);GO:0010501(RNA secondary structure unwinding)	04626(Plant-pathogen interaction)
PC-3p-6_478586	TCTTACCGATACCTCCCATGCC	RrubChr2G00052070.1	RrubChr2G00052070	putative late blight resistance protein homolog R1B-16 isoform X1 [Sesamum indicum]	764-781	772	-30.2	-23.3	0.771523	3	GO:0004674(protein serine/threonine kinase activity);GO:0005886(plasma membrane);GO:0007166(cell surface receptor signaling pathway)	04626(Plant-pathogen interaction)
PC-3p-6_478586	TCTTACCGATACCTCCCATGCC	RrubChr10G00255680.1	RrubChr10G00255680	PREDICTED: putative late blight resistance protein homolog R1B-8 [Erythranthe guttata]	932-949	940	-30.2	-22.8	0.754967	4	GO:0005524(ATP binding);GO:0006952(defense response);GO:0043531(ADP binding)	04626(Plant-pathogen interaction)
PC-3p-6_478586	TCTTACCGATACCTCCCATGCC	RrubChr11G00281750.1	RrubChr11G00281750	PREDICTED: putative late blight resistance protein homolog R1B-8 [Erythranthe guttata]	535-552	543	-30.2	-23	0.761589	3	GO:0005524(ATP binding);GO:0006952(defense response);GO:0043531(ADP binding)	04626(Plant-pathogen interaction)
PC-3p-6_478586	TCTTACCGATACCTCCCATGCC	RrubChr11G00281490.1	RrubChr11G00281490	PREDICTED: putative disease resistance RPP13-like protein 3 [Erythranthe guttata]	604-621	612	-30.2	-27.5	0.910596	2	GO:0005524(ATP binding);GO:0005634(nucleus);GO:0006952(defense response);GO:0043531(ADP binding)	04626(Plant-pathogen interaction)
PC-3p-6_478586	TCTTACCGATACCTCCCATGCC	RrubChr2G00037200.1	RrubChr2G00037200	PREDICTED: putative late blight resistance protein homolog R1B-17 [Erythranthe guttata]	887-904	895	-30.2	-27.5	0.910596	2	GO:0005524(ATP binding);GO:0005575(cellular_component);GO:0006952(defense response);GO:0043531(ADP binding)	04626(Plant-pathogen interaction)
PC-3p-6_478586	TCTTACCGATACCTCCCATGCC	RrubChr2G00039170.1	RrubChr2G00039170	PREDICTED: putative late blight resistance protein homolog R1A-4 [Erythranthe guttata]	588-609	600	-43.4	-30.5	0.702765	4	GO:0005524(ATP binding);GO:0006952(defense response);GO:0009506(plasmodesma);GO:0043531(ADP binding)	-
PC-3p-6_478586	TCTTACCGATACCTCCCATGCC	RrubChr1G00014850.1	RrubChr1G00014850	PREDICTED: putative late blight resistance protein homolog R1B-17 [Erythranthe guttata]	656-677	668	-43.4	-30.2	0.695853	4	GO:0005524(ATP binding);GO:0006952(defense response);GO:0043531(ADP binding)	04626(Plant-pathogen interaction)
PC-3p-6_478586	TCTTACCGATACCTCCCATGCC	RrubChr1G00015190.1	RrubChr1G00015190	PREDICTED: putative late blight resistance protein homolog R1B-17 [Erythranthe guttata]	609-630	621	-43.4	-30.1	0.693548	4	GO:0005524(ATP binding);GO:0006952(defense response);GO:0009506(plasmodesma);GO:0043531(ADP binding)	04626(Plant-pathogen interaction)
PC-3p-6_478586	TCTTACCGATACCTCCCATGCC	RrubChr1G00015040.1	RrubChr1G00015040	PREDICTED: putative late blight resistance protein homolog R1B-17 [Erythranthe guttata]	663-684	675	-43.4	-30.1	0.693548	4	GO:0005524(ATP binding);GO:0006952(defense response);GO:0043531(ADP binding)	04626(Plant-pathogen interaction)
PC-3p-6_478586	TCTTACCGATACCTCCCATGCC	RrubChr1G00014970.1	RrubChr1G00014970	PREDICTED: putative late blight resistance protein homolog R1B-17 [Erythranthe guttata]	676-697	688	-43.4	-30	0.691244	4	GO:0005524(ATP binding);GO:0006952(defense response);GO:0009506(plasmodesma);GO:0043531(ADP binding)	04626(Plant-pathogen interaction)
PC-3p-6_478586	TCTTACCGATACCTCCCATGCC	RrubChr9G00223580.1	RrubChr9G00223580	putative late blight resistance protein homolog R1A-3 [Sesamum indicum]	693-714	705	-43.4	-29.2	0.672811	4	GO:0005524(ATP binding);GO:0006952(defense response);GO:0009506(plasmodesma);GO:0043531(ADP binding)	04626(Plant-pathogen interaction)
PC-3p-6_478586	TCTTACCGATACCTCCCATGCC	RrubChr3G00058520.1	RrubChr3G00058520	PREDICTED: putative late blight resistance protein homolog R1B-8 [Erythranthe guttata]	566-583	574	-30.2	-23.4	0.774834	3	GO:0005524(ATP binding);GO:0006952(defense response);GO:0043531(ADP binding)	04626(Plant-pathogen interaction)
PC-3p-6_478586	TCTTACCGATACCTCCCATGCC	RrubChr2G00041910.1	RrubChr2G00041910	putative late blight resistance protein homolog R1B-16 [Sesamum indicum]	121-142	133	-43.4	-29.2	0.672811	4	GO:0005524(ATP binding);GO:0006952(defense response);GO:0043531(ADP binding)	04626(Plant-pathogen interaction)
PC-3p-6_478586	TCTTACCGATACCTCCCATGCC	RrubChr3G00058430.1	RrubChr3G00058430	PREDICTED: putative late blight resistance protein homolog R1B-8 [Erythranthe guttata]	655-672	663	-30.2	-23.3	0.771523	3	GO:0005524(ATP binding);GO:0006952(defense response);GO:0043531(ADP binding)	04626(Plant-pathogen interaction)
ath-miR396a-5p_1ss21GA	TTCCACAGCTTTCTTGAACTA	RrubChr6G00144230.1	RrubChr6G00144230	growth-regulating factor 9 [Sesamum indicum]	987-1008	998	-33.8	-30.3	0.89645	3.5	GO:0005515(protein binding);GO:0005524(ATP binding);GO:0005634(nucleus);GO:0006351(transcription, DNA-templated);GO:0006355(regulation of transcription, DNA-templated);GO:0032502(developmental process);GO:0048366(leaf development)	-
ath-miR396a-5p_1ss21GA	TTCCACAGCTTTCTTGAACTA	RrubChr11G00281260.1	RrubChr11G00281260	uncharacterized protein LOC105166397 [Sesamum indicum]	1232-1252	1243	-33.8	-30.2	0.893491	3	-	-
ath-miR396a-5p_1ss21GA	TTCCACAGCTTTCTTGAACTA	RrubChr2G00051840.1	RrubChr2G00051840	growth-regulating factor 3-like isoform X1 [Olea europaea var. sylvestris]	618-639	629	-33.8	-29.2	0.863905	4	GO:0005515(protein binding);GO:0005524(ATP binding);GO:0005634(nucleus);GO:0006351(transcription, DNA-templated);GO:0006355(regulation of transcription, DNA-templated);GO:0008285(negative regulation of cell proliferation);GO:0009624(response to nematode);GO:0043565(sequence-specific DNA binding);GO:0044212(transcription regulatory region DNA binding);GO:0048364(root development);GO:0048366(leaf d…	-
ath-miR396a-5p_1ss21GA	TTCCACAGCTTTCTTGAACTA	RrubChr7G00182120.1	RrubChr7G00182120	growth-regulating factor 1 [Sesamum indicum]	991-1012	1002	-33.8	-29.2	0.863905	4	GO:0005515(protein binding);GO:0005524(ATP binding);GO:0005634(nucleus);GO:0006351(transcription, DNA-templated);GO:0006355(regulation of transcription, DNA-templated);GO:0009624(response to nematode);GO:0019760(glucosinolate metabolic process);GO:0043565(sequence-specific DNA binding);GO:0048364(root development);GO:0048366(leaf development);GO:0061062(regulation of nematode larval development)	-
ath-miR396a-5p_1ss21GA	TTCCACAGCTTTCTTGAACTA	RrubChr10G00245870.1	RrubChr10G00245870	growth-regulating factor 2 [Sesamum indicum]	1033-1054	1044	-33.8	-29.2	0.863905	4	GO:0005524(ATP binding);GO:0005634(nucleus);GO:0006351(transcription, DNA-templated);GO:0006355(regulation of transcription, DNA-templated);GO:0010114(response to red light);GO:0010218(response to far red light);GO:0048366(leaf development);GO:0080167(response to karrikin)	-
ath-miR396a-5p_1ss21GA	TTCCACAGCTTTCTTGAACTA	RrubChr1G00016990.1	RrubChr1G00016990	growth-regulating factor 6 [Sesamum indicum]	663-684	674	-33.8	-29.2	0.863905	4	GO:0005515(protein binding);GO:0005524(ATP binding);GO:0005634(nucleus);GO:0006351(transcription, DNA-templated);GO:0006355(regulation of transcription, DNA-templated);GO:0009624(response to nematode);GO:0019760(glucosinolate metabolic process);GO:0043565(sequence-specific DNA binding);GO:0048364(root development);GO:0048366(leaf development);GO:0061062(regulation of nematode larval development)	-
ath-miR396a-5p_1ss21GA	TTCCACAGCTTTCTTGAACTA	RrubChr4G00102550.1	RrubChr4G00102550	growth-regulating factor 8 isoform X2 [Sesamum indicum]	658-679	669	-33.8	-29.2	0.863905	4	GO:0005524(ATP binding);GO:0005634(nucleus);GO:0006351(transcription, DNA-templated);GO:0006355(regulation of transcription, DNA-templated);GO:0009941(chloroplast envelope);GO:0032502(developmental process);GO:0048366(leaf development)	-
ath-miR396a-5p_1ss21GA	TTCCACAGCTTTCTTGAACTA	RrubChr5G00130060.1	RrubChr5G00130060	growth-regulating factor 1 isoform X1 [Sesamum indicum]	621-642	632	-33.8	-29.2	0.863905	4	GO:0005634(nucleus);GO:0009739(response to gibberellin);GO:0030912(response to deep water)	-
ath-miR396a-5p_1ss21GA	TTCCACAGCTTTCTTGAACTA	RrubChr2G00047200.1	RrubChr2G00047200	hypothetical protein CDL12_10521 [Handroanthus impetiginosus]	590-611	601	-33.8	-29.2	0.863905	4	GO:0005515(protein binding);GO:0005524(ATP binding);GO:0005634(nucleus);GO:0006351(transcription, DNA-templated);GO:0006355(regulation of transcription, DNA-templated);GO:0008285(negative regulation of cell proliferation);GO:0009624(response to nematode);GO:0043565(sequence-specific DNA binding);GO:0044212(transcription regulatory region DNA binding);GO:0048364(root development);GO:0048366(leaf d…	-
ath-miR396a-5p_1ss21GA	TTCCACAGCTTTCTTGAACTA	RrubChr11G00271640.1	RrubChr11G00271640	growth-regulating factor 4-like isoform X3 [Sesamum indicum]	1104-1125	1115	-33.8	-29	0.857988	4	GO:0005737(cytoplasm);GO:0008757(S-adenosylmethionine-dependent methyltransferase activity);GO:0032259(methylation)	-
ath-miR396a-5p_1ss21GA	TTCCACAGCTTTCTTGAACTA	RrubChr6G00155090.1	RrubChr6G00155090	growth-regulating factor 2 [Sesamum indicum]	354-375	365	-33.8	-29	0.857988	4	GO:0005634(nucleus);GO:0009739(response to gibberellin);GO:0030912(response to deep water)	-
ath-miR396a-5p_1ss21GA	TTCCACAGCTTTCTTGAACTA	RrubChr9G00229140.1	RrubChr9G00229140	growth-regulating factor 4-like isoform X1 [Sesamum indicum]	986-1007	997	-33.8	-29	0.857988	4	GO:0005737(cytoplasm);GO:0008757(S-adenosylmethionine-dependent methyltransferase activity);GO:0032259(methylation)	-
ath-miR396a-5p_1ss21GA	TTCCACAGCTTTCTTGAACTA	RrubChr11G00275390.1	RrubChr11G00275390	pentatricopeptide repeat-containing protein At1g08610 [Sesamum indicum]	1927-1946	1937	-33.8	-25.8	0.763314	4	GO:0005739(mitochondrion);GO:0008150(biological_process)	-
ath-miR396a-5p_1ss21GA	TTCCACAGCTTTCTTGAACTA	RrubChr6G00145780.1	RrubChr6G00145780	10 kDa chaperonin 1, chloroplastic-like [Olea europaea var. sylvestris]	38-59	50	-33.8	-25.7	0.760355	4	GO:0005759(mitochondrial matrix);GO:0006986(response to unfolded protein);GO:0009507(chloroplast);GO:0046872(metal ion binding);GO:0051082(unfolded protein binding);GO:0051085(chaperone cofactor-dependent protein refolding);GO:0051087(chaperone binding)	-
ath-miR396a-5p_1ss21GA	TTCCACAGCTTTCTTGAACTA	RrubChr11G00275830.1	RrubChr11G00275830	hypothetical protein CDL12_02123 [Handroanthus impetiginosus]	900-918	909	-33.8	-25.4	0.751479	2.5	GO:0003674(molecular_function);GO:0005575(cellular_component);GO:0008150(biological_process)	-
ath-miR396a-5p_1ss21GA	TTCCACAGCTTTCTTGAACTA	RrubChr10G00250220.1	RrubChr10G00250220	Acyl-CoA reductase [Handroanthus impetiginosus]	171-190	181	-33.8	-25.3	0.748521	4	GO:0010345(suberin biosynthetic process);GO:0035336(long-chain fatty-acyl-CoA metabolic process);GO:0043231(intracellular membrane-bounded organelle);GO:0080019(fatty-acyl-CoA reductase (alcohol-forming) activity)	00073(Cutin, suberine and wax biosynthesis);04146(Peroxisome)
ath-miR396a-5p_1ss21GA	TTCCACAGCTTTCTTGAACTA	RrubChr1G00018090.1	RrubChr1G00018090	uncharacterized protein At1g04910 isoform X1 [Sesamum indicum]	461-481	472	-33.8	-25.2	0.745562	4	GO:0005737(cytoplasm)	-
ath-miR396b-5p_1ss21TA	TTCCACAGCTTTCTTGAACTA	RrubChr6G00144230.1	RrubChr6G00144230	growth-regulating factor 9 [Sesamum indicum]	987-1008	998	-33.4	-30.2	0.904192	3	GO:0005515(protein binding);GO:0005524(ATP binding);GO:0005634(nucleus);GO:0006351(transcription, DNA-templated);GO:0006355(regulation of transcription, DNA-templated);GO:0032502(developmental process);GO:0048366(leaf development)	-
ath-miR396b-5p_1ss21TA	TTCCACAGCTTTCTTGAACTA	RrubChr11G00281260.1	RrubChr11G00281260	uncharacterized protein LOC105166397 [Sesamum indicum]	1232-1252	1243	-33.4	-30.8	0.922156	2	-	-
ath-miR396b-5p_1ss21TA	TTCCACAGCTTTCTTGAACTA	RrubChr2G00051840.1	RrubChr2G00051840	growth-regulating factor 3-like isoform X1 [Olea europaea var. sylvestris]	618-639	629	-33.4	-29.2	0.874251	4	GO:0005515(protein binding);GO:0005524(ATP binding);GO:0005634(nucleus);GO:0006351(transcription, DNA-templated);GO:0006355(regulation of transcription, DNA-templated);GO:0008285(negative regulation of cell proliferation);GO:0009624(response to nematode);GO:0043565(sequence-specific DNA binding);GO:0044212(transcription regulatory region DNA binding);GO:0048364(root development);GO:0048366(leaf d…	-
ath-miR396b-5p_1ss21TA	TTCCACAGCTTTCTTGAACTA	RrubChr7G00182120.1	RrubChr7G00182120	growth-regulating factor 1 [Sesamum indicum]	991-1012	1002	-33.4	-29.2	0.874251	4	GO:0005515(protein binding);GO:0005524(ATP binding);GO:0005634(nucleus);GO:0006351(transcription, DNA-templated);GO:0006355(regulation of transcription, DNA-templated);GO:0009624(response to nematode);GO:0019760(glucosinolate metabolic process);GO:0043565(sequence-specific DNA binding);GO:0048364(root development);GO:0048366(leaf development);GO:0061062(regulation of nematode larval development)	-
ath-miR396b-5p_1ss21TA	TTCCACAGCTTTCTTGAACTA	RrubChr10G00245870.1	RrubChr10G00245870	growth-regulating factor 2 [Sesamum indicum]	1033-1054	1044	-33.4	-29.2	0.874251	4	GO:0005524(ATP binding);GO:0005634(nucleus);GO:0006351(transcription, DNA-templated);GO:0006355(regulation of transcription, DNA-templated);GO:0010114(response to red light);GO:0010218(response to far red light);GO:0048366(leaf development);GO:0080167(response to karrikin)	-
ath-miR396b-5p_1ss21TA	TTCCACAGCTTTCTTGAACTA	RrubChr1G00016990.1	RrubChr1G00016990	growth-regulating factor 6 [Sesamum indicum]	663-684	674	-33.4	-29.2	0.874251	4	GO:0005515(protein binding);GO:0005524(ATP binding);GO:0005634(nucleus);GO:0006351(transcription, DNA-templated);GO:0006355(regulation of transcription, DNA-templated);GO:0009624(response to nematode);GO:0019760(glucosinolate metabolic process);GO:0043565(sequence-specific DNA binding);GO:0048364(root development);GO:0048366(leaf development);GO:0061062(regulation of nematode larval development)	-
ath-miR396b-5p_1ss21TA	TTCCACAGCTTTCTTGAACTA	RrubChr4G00102550.1	RrubChr4G00102550	growth-regulating factor 8 isoform X2 [Sesamum indicum]	658-679	669	-33.4	-29.2	0.874251	4	GO:0005524(ATP binding);GO:0005634(nucleus);GO:0006351(transcription, DNA-templated);GO:0006355(regulation of transcription, DNA-templated);GO:0009941(chloroplast envelope);GO:0032502(developmental process);GO:0048366(leaf development)	-
ath-miR396b-5p_1ss21TA	TTCCACAGCTTTCTTGAACTA	RrubChr5G00130060.1	RrubChr5G00130060	growth-regulating factor 1 isoform X1 [Sesamum indicum]	621-642	632	-33.4	-29.2	0.874251	4	GO:0005634(nucleus);GO:0009739(response to gibberellin);GO:0030912(response to deep water)	-
ath-miR396b-5p_1ss21TA	TTCCACAGCTTTCTTGAACTA	RrubChr2G00047200.1	RrubChr2G00047200	hypothetical protein CDL12_10521 [Handroanthus impetiginosus]	590-611	601	-33.4	-29.2	0.874251	4	GO:0005515(protein binding);GO:0005524(ATP binding);GO:0005634(nucleus);GO:0006351(transcription, DNA-templated);GO:0006355(regulation of transcription, DNA-templated);GO:0008285(negative regulation of cell proliferation);GO:0009624(response to nematode);GO:0043565(sequence-specific DNA binding);GO:0044212(transcription regulatory region DNA binding);GO:0048364(root development);GO:0048366(leaf d…	-
ath-miR396b-5p_1ss21TA	TTCCACAGCTTTCTTGAACTA	RrubChr11G00271640.1	RrubChr11G00271640	growth-regulating factor 4-like isoform X3 [Sesamum indicum]	1104-1125	1115	-33.4	-29	0.868263	4	GO:0005737(cytoplasm);GO:0008757(S-adenosylmethionine-dependent methyltransferase activity);GO:0032259(methylation)	-
ath-miR396b-5p_1ss21TA	TTCCACAGCTTTCTTGAACTA	RrubChr6G00155090.1	RrubChr6G00155090	growth-regulating factor 2 [Sesamum indicum]	354-375	365	-33.4	-29	0.868263	4	GO:0005634(nucleus);GO:0009739(response to gibberellin);GO:0030912(response to deep water)	-
ath-miR396b-5p_1ss21TA	TTCCACAGCTTTCTTGAACTA	RrubChr9G00229140.1	RrubChr9G00229140	growth-regulating factor 4-like isoform X1 [Sesamum indicum]	986-1007	997	-33.4	-29	0.868263	4	GO:0005737(cytoplasm);GO:0008757(S-adenosylmethionine-dependent methyltransferase activity);GO:0032259(methylation)	-
ath-miR396b-5p_1ss21TA	TTCCACAGCTTTCTTGAACTA	RrubChr11G00275390.1	RrubChr11G00275390	pentatricopeptide repeat-containing protein At1g08610 [Sesamum indicum]	1927-1946	1937	-33.8	-25.8	0.763314	4	GO:0005739(mitochondrion);GO:0008150(biological_process)	-
ath-miR396b-5p_1ss21TA	TTCCACAGCTTTCTTGAACTA	RrubChr6G00145780.1	RrubChr6G00145780	10 kDa chaperonin 1, chloroplastic-like [Olea europaea var. sylvestris]	38-59	50	-33.8	-25.7	0.760355	4	GO:0005759(mitochondrial matrix);GO:0006986(response to unfolded protein);GO:0009507(chloroplast);GO:0046872(metal ion binding);GO:0051082(unfolded protein binding);GO:0051085(chaperone cofactor-dependent protein refolding);GO:0051087(chaperone binding)	-
ath-miR396b-5p_1ss21TA	TTCCACAGCTTTCTTGAACTA	RrubChr11G00275830.1	RrubChr11G00275830	hypothetical protein CDL12_02123 [Handroanthus impetiginosus]	900-918	909	-33.8	-25.4	0.751479	2.5	GO:0003674(molecular_function);GO:0005575(cellular_component);GO:0008150(biological_process)	-
ath-miR396b-5p_1ss21TA	TTCCACAGCTTTCTTGAACTA	RrubChr10G00250220.1	RrubChr10G00250220	Acyl-CoA reductase [Handroanthus impetiginosus]	171-190	181	-33.8	-25.3	0.748521	4	GO:0010345(suberin biosynthetic process);GO:0035336(long-chain fatty-acyl-CoA metabolic process);GO:0043231(intracellular membrane-bounded organelle);GO:0080019(fatty-acyl-CoA reductase (alcohol-forming) activity)	00073(Cutin, suberine and wax biosynthesis);04146(Peroxisome)
ath-miR396b-5p_1ss21TA	TTCCACAGCTTTCTTGAACTA	RrubChr1G00018090.1	RrubChr1G00018090	uncharacterized protein At1g04910 isoform X1 [Sesamum indicum]	461-481	472	-33.8	-25.2	0.745562	4	GO:0005737(cytoplasm)	-
PC-3p-152446_33	ATGTGAGAGGAGAGGACAATGCC	RrubChr4G00102010.1	RrubChr4G00102010	PREDICTED: putative late blight resistance protein homolog R1B-16 [Erythranthe guttata]	536-553	544	-30.2	-22.9	0.758278	3	GO:0005524(ATP binding);GO:0005634(nucleus);GO:0005737(cytoplasm);GO:0005886(plasma membrane);GO:0006952(defense response);GO:0007165(signal transduction);GO:0009626(plant-type hypersensitive response);GO:0009814(defense response, incompatible interaction);GO:0043531(ADP binding)	04626(Plant-pathogen interaction)
PC-3p-152446_33	ATGTGAGAGGAGAGGACAATGCC	RrubChr11G00281250.1	RrubChr11G00281250	transcription factor GTE10 [Sesamum indicum]	2996-3018	3009	-45	-33.3	0.74	4	GO:0003677(DNA binding);GO:0005634(nucleus);GO:0006351(transcription, DNA-templated);GO:0006355(regulation of transcription, DNA-templated);GO:0009507(chloroplast)	-
PC-3p-152446_33	ATGTGAGAGGAGAGGACAATGCC	RrubChr7G00174910.1	RrubChr7G00174910	MYB-related transcription factor [Salvia miltiorrhiza]	1270-1290	1281	-45	-32	0.711111	4	GO:0000981(RNA polymerase II transcription factor activity, sequence-specific DNA binding);GO:0001135(transcription factor activity, RNA polymerase II transcription factor recruiting);GO:0003677(DNA binding);GO:0003700(DNA binding transcription factor activity);GO:0005634(nucleus);GO:0006351(transcription, DNA-templated);GO:0006355(regulation of transcription, DNA-templated);GO:0006357(regulation…	-
PC-5p-94053_54	AATTTTCGGTCGGCTCAATCGAGC	RrubChr1G00001610.1	RrubChr1G00001610	hypothetical protein MIMGU_mgv1a020361mg, partial [Erythranthe guttata]	1107-1130	1121	-43.2	-32.5	0.752315	4	GO:0004842(ubiquitin-protein transferase activity);GO:0019005(SCF ubiquitin ligase complex);GO:0031146(SCF-dependent proteasomal ubiquitin-dependent protein catabolic process)	-
PC-5p-94053_54	AATTTTCGGTCGGCTCAATCGAGC	RrubChr12G00290500.1	RrubChr12G00290500	PREDICTED: MIP18 family protein At1g68310 [Erythranthe guttata]	151-175	166	-43.2	-30.1	0.696759	3.5	GO:0005634(nucleus);GO:0005737(cytoplasm);GO:0007059(chromosome segregation);GO:0016226(iron-sulfur cluster assembly)	-
PC-5p-65642_76	ACGGGCTACAGACGGATAACAGGT	RrubChr8G00196880.1	RrubChr8G00196880	PREDICTED: putative late blight resistance protein homolog R1A-10 [Erythranthe guttata]	2942-2965	2956	-47.2	-39.6	0.838983	3.5	GO:0005524(ATP binding);GO:0006952(defense response);GO:0043531(ADP binding)	04626(Plant-pathogen interaction)
mtr-MIR1510a-p5_2ss5CA20AC	TACCAATTCCTCCCATCCCC	RrubChr5G00121290.1	RrubChr5G00121290	PREDICTED: putative late blight resistance protein homolog R1B-8 [Erythranthe guttata]	769-786	777	-30.2	-32	1	0	GO:0005524(ATP binding);GO:0006952(defense response);GO:0009506(plasmodesma);GO:0043531(ADP binding)	04626(Plant-pathogen interaction)
mtr-MIR1510a-p5_2ss5CA20AC	TACCAATTCCTCCCATCCCC	RrubChr4G00105610.1	RrubChr4G00105610	PREDICTED: farnesyl pyrophosphate synthase 1 [Beta vulgaris subsp. vulgaris]	229-246	237	-30.2	-31.5	1	1	-	00900(Terpenoid backbone biosynthesis)
mtr-MIR1510a-p5_2ss5CA20AC	TACCAATTCCTCCCATCCCC	RrubChr5G00131050.1	RrubChr5G00131050	PREDICTED: uncharacterized protein LOC105969291 isoform X1 [Erythranthe guttata]	745-764	755	-39.5	-35.7	0.903797	3.5	GO:0003674(molecular_function);GO:0005773(vacuole);GO:0008150(biological_process);GO:0009507(chloroplast)	-
mtr-MIR1510a-p5_2ss5CA20AC	TACCAATTCCTCCCATCCCC	RrubChr6G00153020.1	RrubChr6G00153020	protein NSP-INTERACTING KINASE 3 [Sesamum indicum]	1456-1475	1466	-39.5	-33	0.835443	3.5	GO:0004672(protein kinase activity);GO:0004675(transmembrane receptor protein serine/threonine kinase activity);GO:0005524(ATP binding);GO:0005576(extracellular region);GO:0005886(plasma membrane);GO:0006468(protein phosphorylation);GO:0006952(defense response);GO:0007166(cell surface receptor signaling pathway);GO:0016021(integral component of membrane);GO:0016032(viral process);GO:0016301(kinas…	-
mtr-MIR1510a-p5_2ss5CA20AC	TACCAATTCCTCCCATCCCC	RrubChr2G00029120.1	RrubChr2G00029120	PREDICTED: putative late blight resistance protein homolog R1B-16 [Erythranthe guttata]	618-635	626	-30.2	-23.3	0.771523	3	GO:0005524(ATP binding);GO:0005575(cellular_component);GO:0006952(defense response);GO:0043531(ADP binding)	04626(Plant-pathogen interaction)
mtr-MIR1510a-p5_2ss5CA20AC	TACCAATTCCTCCCATCCCC	RrubChr2G00030050.1	RrubChr2G00030050	PREDICTED: putative late blight resistance protein homolog R1B-17 [Erythranthe guttata]	937-954	945	-30.2	-23.3	0.771523	3	GO:0000166(nucleotide binding);GO:0005515(protein binding);GO:0005524(ATP binding);GO:0005886(plasma membrane);GO:0006952(defense response);GO:0007165(signal transduction);GO:0009626(plant-type hypersensitive response);GO:0012505(endomembrane system);GO:0019897(extrinsic component of plasma membrane);GO:0043531(ADP binding)	04626(Plant-pathogen interaction)
mtr-MIR1510a-p5_2ss5CA20AC	TACCAATTCCTCCCATCCCC	RrubChr2G00029960.1	RrubChr2G00029960	PREDICTED: putative late blight resistance protein homolog R1B-16 [Erythranthe guttata]	534-551	542	-30.2	-23.3	0.771523	3	GO:0006952(defense response)	04626(Plant-pathogen interaction)
mtr-MIR1510a-p5_2ss5CA20AC	TACCAATTCCTCCCATCCCC	RrubChr2G00030360.1	RrubChr2G00030360	PREDICTED: putative late blight resistance protein homolog R1B-16 [Erythranthe guttata]	659-676	667	-30.2	-23.3	0.771523	3	GO:0002238(response to molecule of fungal origin);GO:0005886(plasma membrane);GO:0006952(defense response);GO:0007165(signal transduction);GO:0043531(ADP binding);GO:0050832(defense response to fungus)	04626(Plant-pathogen interaction)
mtr-MIR1510a-p5_2ss5CA20AC	TACCAATTCCTCCCATCCCC	RrubChr2G00029400.1	RrubChr2G00029400	PREDICTED: putative late blight resistance protein homolog R1B-16 [Erythranthe guttata]	598-615	606	-30.2	-23.3	0.771523	3	GO:0005524(ATP binding);GO:0006952(defense response);GO:0043531(ADP binding)	04626(Plant-pathogen interaction)
mtr-MIR1510a-p5_2ss5CA20AC	TACCAATTCCTCCCATCCCC	RrubChr2G00029300.1	RrubChr2G00029300	PREDICTED: putative late blight resistance protein homolog R1B-16 [Erythranthe guttata]	625-642	633	-30.2	-23.3	0.771523	3	GO:0005524(ATP binding);GO:0006952(defense response);GO:0043531(ADP binding)	04626(Plant-pathogen interaction)
mtr-MIR1510a-p5_2ss5CA20AC	TACCAATTCCTCCCATCCCC	RrubChr2G00029700.1	RrubChr2G00029700	PREDICTED: putative late blight resistance protein homolog R1B-16 [Erythranthe guttata]	770-787	778	-30.2	-23.3	0.771523	3	GO:0005524(ATP binding);GO:0006952(defense response);GO:0043531(ADP binding)	04626(Plant-pathogen interaction)
mtr-MIR1510a-p5_2ss5CA20AC	TACCAATTCCTCCCATCCCC	RrubChr8G00204010.1	RrubChr8G00204010	PREDICTED: putative serine/threonine-protein kinase [Erythranthe guttata]	361-379	370	-39.5	-31.7	0.802532	4	GO:0004674(protein serine/threonine kinase activity);GO:0005886(plasma membrane)	-
mtr-MIR1510a-p5_2ss5CA20AC	TACCAATTCCTCCCATCCCC	RrubChr7G00175480.1	RrubChr7G00175480	NA	285-304	296	-39.5	-31.2	0.789873	4	-	-
mtr-MIR1510a-p5_2ss5CA20AC	TACCAATTCCTCCCATCCCC	RrubChr2G00036610.1	RrubChr2G00036610	NA	285-304	296	-39.5	-31.2	0.789873	4	-	-
mtr-MIR1510a-p5_2ss5CA20AC	TACCAATTCCTCCCATCCCC	RrubChr2G00035400.1	RrubChr2G00035400	NA	425-444	436	-39.5	-31.2	0.789873	4	-	-
mtr-MIR1510a-p5_2ss5CA20AC	TACCAATTCCTCCCATCCCC	RrubChr2G00032920.1	RrubChr2G00032920	protein NRT1/ PTR FAMILY 5.5 [Sesamum indicum]	1166-1187	1178	-39.5	-30.8	0.779747	4	GO:0005886(plasma membrane);GO:0015171(amino acid transmembrane transporter activity);GO:0015210(uracil transmembrane transporter activity);GO:0015706(nitrate transport);GO:0016021(integral component of membrane);GO:0022857(transmembrane transporter activity);GO:0042938(dipeptide transport);GO:0055085(transmembrane transport)	-
mtr-MIR1510a-p5_2ss5CA20AC	TACCAATTCCTCCCATCCCC	RrubChr2G00033750.1	RrubChr2G00033750	H+/oligopeptide symporter [Handroanthus impetiginosus]	1627-1648	1639	-39.5	-30.8	0.779747	4	GO:0005886(plasma membrane);GO:0015171(amino acid transmembrane transporter activity);GO:0015210(uracil transmembrane transporter activity);GO:0015706(nitrate transport);GO:0016021(integral component of membrane);GO:0022857(transmembrane transporter activity);GO:0042938(dipeptide transport);GO:0055085(transmembrane transport)	-
mtr-MIR1510a-p5_2ss5CA20AC	TACCAATTCCTCCCATCCCC	RrubChr1G00017480.1	RrubChr1G00017480	putative disease resistance protein RGA4 isoform X1 [Prunus avium]	665-683	674	-31.1	-23.5	0.755627	3.5	GO:0005515(protein binding);GO:0005524(ATP binding);GO:0005576(extracellular region);GO:0006952(defense response);GO:0043531(ADP binding)	-
mtr-MIR1510a-p5_2ss5CA20AC	TACCAATTCCTCCCATCCCC	RrubChr8G00195840.1	RrubChr8G00195840	PREDICTED: putative late blight resistance protein homolog R1A-10 [Erythranthe guttata]	274-294	285	-39.5	-30.2	0.764557	3.5	GO:0005524(ATP binding);GO:0005634(nucleus);GO:0005737(cytoplasm);GO:0005886(plasma membrane);GO:0006952(defense response);GO:0007165(signal transduction);GO:0009626(plant-type hypersensitive response);GO:0009814(defense response, incompatible interaction);GO:0043531(ADP binding)	04626(Plant-pathogen interaction)
mtr-MIR1510a-p5_2ss5CA20AC	TACCAATTCCTCCCATCCCC	RrubChr4G00103800.1	RrubChr4G00103800	PREDICTED: putative late blight resistance protein homolog R1B-8 [Erythranthe guttata]	550-567	558	-30.2	-27.4	0.907285	1	GO:0005524(ATP binding);GO:0005886(plasma membrane);GO:0006952(defense response);GO:0043531(ADP binding)	04626(Plant-pathogen interaction)
mtr-MIR1510a-p5_2ss5CA20AC	TACCAATTCCTCCCATCCCC	RrubChr3G00074680.1	RrubChr3G00074680	putative late blight resistance protein homolog R1A-10 [Sesamum indicum]	1322-1339	1330	-30.2	-24.8	0.821192	3	GO:0005524(ATP binding);GO:0005634(nucleus);GO:0005737(cytoplasm);GO:0005886(plasma membrane);GO:0006952(defense response);GO:0007165(signal transduction);GO:0009626(plant-type hypersensitive response);GO:0009814(defense response, incompatible interaction);GO:0043531(ADP binding)	04626(Plant-pathogen interaction)
mtr-MIR1510a-p5_2ss5CA20AC	TACCAATTCCTCCCATCCCC	RrubChr3G00082480.1	RrubChr3G00082480	PREDICTED: putative late blight resistance protein homolog R1B-17 [Erythranthe guttata]	617-634	625	-30.2	-26.8	0.887417	2.5	GO:0000166(nucleotide binding);GO:0002230(positive regulation of defense response to virus by host);GO:0002239(response to oomycetes);GO:0005515(protein binding);GO:0005524(ATP binding);GO:0005886(plasma membrane);GO:0006952(defense response);GO:0007165(signal transduction);GO:0009416(response to light stimulus);GO:0009611(response to wounding);GO:0009626(plant-type hypersensitive response);GO:00…	04626(Plant-pathogen interaction)
mtr-MIR1510a-p5_2ss5CA20AC	TACCAATTCCTCCCATCCCC	RrubChr1G00021470.1	RrubChr1G00021470	PREDICTED: putative late blight resistance protein homolog R1B-17 [Erythranthe guttata]	614-631	622	-30.2	-24.1	0.798013	3.5	GO:0005524(ATP binding);GO:0005634(nucleus);GO:0005737(cytoplasm);GO:0005886(plasma membrane);GO:0006952(defense response);GO:0007165(signal transduction);GO:0009626(plant-type hypersensitive response);GO:0009814(defense response, incompatible interaction);GO:0043531(ADP binding)	04626(Plant-pathogen interaction)
mtr-MIR1510a-p5_2ss5CA20AC	TACCAATTCCTCCCATCCCC	RrubChr12G00290220.1	RrubChr12G00290220	putative progesterone 5-beta-reductase [Thymus serpyllum]	1340-1360	1351	-39.5	-28.7	0.726582	3.5	GO:0005829(cytosol);GO:0008202(steroid metabolic process);GO:0009611(response to wounding);GO:0010051(xylem and phloem pattern formation);GO:0035671(enone reductase activity);GO:0047787(delta4-3-oxosteroid 5beta-reductase activity);GO:0055114(oxidation-reduction process)	00040(Pentose and glucuronate interconversions)
mtr-MIR1510a-p5_2ss5CA20AC	TACCAATTCCTCCCATCCCC	RrubChr12G00290190.1	RrubChr12G00290190	3-oxo-5-beta-steroid 4-dehydrogenase [Handroanthus impetiginosus]	1130-1150	1141	-39.5	-28.7	0.726582	3.5	GO:0005829(cytosol);GO:0008202(steroid metabolic process);GO:0009611(response to wounding);GO:0010051(xylem and phloem pattern formation);GO:0035671(enone reductase activity);GO:0047787(delta4-3-oxosteroid 5beta-reductase activity);GO:0055114(oxidation-reduction process)	00040(Pentose and glucuronate interconversions)
mtr-MIR1510a-p5_2ss5CA20AC	TACCAATTCCTCCCATCCCC	RrubChr3G00066030.1	RrubChr3G00066030	putative membrane protein, predicted efflux pump [Handroanthus impetiginosus]	260-277	268	-39.5	-28.3	0.716456	3.5	GO:0006855(drug transmembrane transport)	-
mtr-MIR1510a-p5_2ss5CA20AC	TACCAATTCCTCCCATCCCC	RrubChr11G00281490.1	RrubChr11G00281490	PREDICTED: putative disease resistance RPP13-like protein 3 [Erythranthe guttata]	604-621	612	-30.2	-27.5	0.910596	2	GO:0005524(ATP binding);GO:0005634(nucleus);GO:0006952(defense response);GO:0043531(ADP binding)	04626(Plant-pathogen interaction)
mtr-MIR1510a-p5_2ss5CA20AC	TACCAATTCCTCCCATCCCC	RrubChr2G00037200.1	RrubChr2G00037200	PREDICTED: putative late blight resistance protein homolog R1B-17 [Erythranthe guttata]	887-904	895	-30.2	-27.5	0.910596	2	GO:0005524(ATP binding);GO:0005575(cellular_component);GO:0006952(defense response);GO:0043531(ADP binding)	04626(Plant-pathogen interaction)
PC-5p-22070_202	CGAATGAATGGATTGTTCTCC	RrubChr6G00141840.1	RrubChr6G00141840	uncharacterized protein LOC105173611 isoform X1 [Sesamum indicum]	641-659	650	-34.4	-25.6	0.744186	3.5	GO:0004386(helicase activity);GO:0005634(nucleus);GO:0008150(biological_process)	00500(Starch and sucrose metabolism);00230(Purine metabolism);00240(Pyrimidine metabolism);00740(Riboflavin metabolism);00760(Nicotinate and nicotinamide metabolism);00770(Pantothenate and CoA biosynthesis)
PC-5p-22070_202	CGAATGAATGGATTGTTCTCC	RrubChr6G00161480.1	RrubChr6G00161480	PREDICTED: cytochrome P450 94B3-like [Erythranthe guttata]	963-982	973	-34.4	-24.6	0.715116	3	GO:0005506(iron ion binding);GO:0005576(extracellular region);GO:0016705(oxidoreductase activity, acting on paired donors, with incorporation or reduction of molecular oxygen);GO:0019825(oxygen binding);GO:0020037(heme binding);GO:0055114(oxidation-reduction process)	-
PC-5p-22070_202	CGAATGAATGGATTGTTCTCC	RrubChr1G00010840.1	RrubChr1G00010840	glutamyl-tRNA(Gln) amidotransferase subunit B, chloroplastic/mitochondrial [Sesamum indicum]	218-237	229	-34.4	-22.8	0.662791	4	GO:0032543(mitochondrial translation);GO:0050567(glutaminyl-tRNA synthase (glutamine-hydrolyzing) activity);GO:0070681(glutaminyl-tRNAGln biosynthesis via transamidation)	00970(Aminoacyl-tRNA biosynthesis)
PC-5p-22070_202	CGAATGAATGGATTGTTCTCC	RrubChr4G00108320.1	RrubChr4G00108320	cytochrome P450 CYP76AH16 [Plectranthus barbatus]	156-174	165	-34.4	-22.5	0.65407	4	GO:0016020(membrane);GO:0016709(oxidoreductase activity, acting on paired donors, with incorporation or reduction of molecular oxygen, NAD(P)H as one donor, and incorporation of one atom of oxygen);GO:0044550(secondary metabolite biosynthetic process)	-
PC-3p-250782_21	ATATCATCGGTGAGCACGTTAACT	RrubChr4G00110400.1	RrubChr4G00110400	acyltransferase ACT5 [Plectranthus barbatus]	1497-1519	1510	-40.6	-35.2	0.866995	2	GO:0005737(cytoplasm);GO:0016740(transferase activity);GO:0016747(transferase activity, transferring acyl groups other than amino-acyl groups)	00940(Phenylpropanoid biosynthesis);00945(Stilbenoid, diarylheptanoid and gingerol biosynthesis);00941(Flavonoid biosynthesis)
ath-miR167d_R-1	TGAAGCTGCCAGCATGATCTG	RrubChr5G00113670.1	RrubChr5G00113670	NA	199-218	209	-40.2	-31.3	0.778607	4	-	-
ath-miR167d_R-1	TGAAGCTGCCAGCATGATCTG	RrubChr1G00019000.1	RrubChr1G00019000	PREDICTED: uncharacterized protein LOC105975099 [Erythranthe guttata]	817-836	827	-40.2	-28.3	0.70398	3.5	GO:0003674(molecular_function);GO:0010286(heat acclimation);GO:0016021(integral component of membrane)	-
ath-miR167d_R-1	TGAAGCTGCCAGCATGATCTG	RrubChr8G00201150.1	RrubChr8G00201150	protein NDR1 [Sesamum indicum]	1082-1101	1093	-40.2	-28.2	0.701493	4	GO:0005886(plasma membrane)	-
ath-miR167d_R-1	TGAAGCTGCCAGCATGATCTG	RrubChr12G00290120.1	RrubChr12G00290120	putative pumilio homolog 8, chloroplastic [Coffea arabica]	1804-1822	1813	-40.2	-26.6	0.661692	3.5	GO:0003723(RNA binding);GO:0005737(cytoplasm);GO:0006417(regulation of translation)	-
lus-MIR396a-p3	CAGTTCAATAAAGCTGTGG	RrubChr5G00121200.1	RrubChr5G00121200	putative late blight resistance protein homolog R1B-14 [Sesamum indicum]	2696-2715	2706	-30.1	-24.9	0.827243	2.5	GO:0005524(ATP binding);GO:0006952(defense response);GO:0043531(ADP binding)	04626(Plant-pathogen interaction)
lus-MIR396a-p3	CAGTTCAATAAAGCTGTGG	RrubChr2G00047890.1	RrubChr2G00047890	TSL-kinase interacting protein 1 isoform X1 [Sesamum indicum]	457-476	466	-30.1	-24.8	0.82392	4	-	00190(Oxidative phosphorylation);04145(Phagosome)
lus-MIR396a-p3	CAGTTCAATAAAGCTGTGG	RrubChr11G00274200.1	RrubChr11G00274200	NA	274-292	283	-30.1	-24.5	0.813953	3	-	-
lus-MIR396a-p3	CAGTTCAATAAAGCTGTGG	RrubChr12G00298830.1	RrubChr12G00298830	NA	1627-1645	1636	-30.1	-22.6	0.750831	3.5	-	-
lus-MIR396a-p3	CAGTTCAATAAAGCTGTGG	RrubChr3G00079900.1	RrubChr3G00079900	uncharacterized protein LOC110793750 [Spinacia oleracea]	561-579	570	-30.1	-22.5	0.747508	2	GO:0008150(biological_process)	-
lus-MIR396a-p3	CAGTTCAATAAAGCTGTGG	RrubChr10G00244590.1	RrubChr10G00244590	uncharacterized protein LOC110793750 [Spinacia oleracea]	1067-1085	1076	-30.1	-22	0.730897	3	GO:0008150(biological_process)	02010(ABC transporters)
lus-MIR396a-p3	CAGTTCAATAAAGCTGTGG	RrubChr3G00084750.1	RrubChr3G00084750	UDP-N-acetylglucosamine--peptide N-acetylglucosaminyltransferase 110 kDa subunit [Sesamum indicum]	974-992	983	-30.1	-21.8	0.724252	4	GO:0005575(cellular_component);GO:0008150(biological_process)	-
lus-MIR396a-p3	CAGTTCAATAAAGCTGTGG	RrubChr6G00138160.1	RrubChr6G00138160	uncharacterized protein LOC112194518 [Rosa chinensis]	104-121	113	-30.1	-21.7	0.72093	4	-	-
lus-MIR396a-p3	CAGTTCAATAAAGCTGTGG	RrubChr7G00187610.1	RrubChr7G00187610	Zn2+ transporter ZNT1 and related Cd2+/Zn2+ transporters (cation diffusion facilitator superfamily) [Handroanthus impetiginosus]	1947-1965	1956	-30.1	-21.6	0.717608	3.5	GO:0005385(zinc ion transmembrane transporter activity);GO:0005794(Golgi apparatus);GO:0010043(response to zinc ion);GO:0016020(membrane);GO:0061088(regulation of sequestering of zinc ion)	-
lus-MIR396a-p3	CAGTTCAATAAAGCTGTGG	RrubChr5G00125630.1	RrubChr5G00125630	plasma membrane-associated cation-binding protein 1 [Sesamum indicum]	1077-1095	1086	-30.1	-20.9	0.694352	4	GO:0005507(copper ion binding);GO:0005509(calcium ion binding);GO:0005515(protein binding);GO:0005516(calmodulin binding);GO:0005546(phosphatidylinositol-4,5-bisphosphate binding);GO:0005547(phosphatidylinositol-3,4,5-trisphosphate binding);GO:0005773(vacuole);GO:0005881(cytoplasmic microtubule);GO:0005886(plasma membrane);GO:0006499(N-terminal protein myristoylation);GO:0008017(microtubule bindi…	-
lus-MIR396a-p3	CAGTTCAATAAAGCTGTGG	RrubChr2G00036730.1	RrubChr2G00036730	PREDICTED: putative disease resistance RPP13-like protein 3 [Erythranthe guttata]	1960-1977	1969	-30.1	-20.6	0.684385	4	GO:0005524(ATP binding);GO:0005575(cellular_component);GO:0006952(defense response);GO:0043531(ADP binding)	04626(Plant-pathogen interaction)
lus-MIR396a-p3	CAGTTCAATAAAGCTGTGG	RrubChr10G00252770.1	RrubChr10G00252770	nudix hydrolase 19, chloroplastic [Sesamum indicum]	774-792	783	-30.1	-20.2	0.671096	3.5	GO:0000210(NAD+ diphosphatase activity);GO:0005829(cytosol);GO:0009507(chloroplast);GO:0016787(hydrolase activity);GO:0035529(NADH pyrophosphatase activity);GO:0046872(metal ion binding)	00760(Nicotinate and nicotinamide metabolism);04146(Peroxisome)
lus-MIR396a-p3	CAGTTCAATAAAGCTGTGG	RrubChr11G00281780.1	RrubChr11G00281780	aldose 1-epimerase [Sesamum indicum]	157-173	165	-30.1	-19.8	0.657807	3	GO:0004034(aldose 1-epimerase activity);GO:0005737(cytoplasm);GO:0005829(cytosol);GO:0006012(galactose metabolic process);GO:0030246(carbohydrate binding);GO:0048046(apoplast)	00010(Glycolysis / Gluconeogenesis);00052(Galactose metabolism)
lus-MIR396a-p3	CAGTTCAATAAAGCTGTGG	RrubChr5G00119470.1	RrubChr5G00119470	histone H3 (Lys9) methyltransferase SUV39H1/Clr4, required for transcriptional silencing [Handroanthus impetiginosus]	640-658	649	-30.1	-19.8	0.657807	3.5	GO:0000775(chromosome, centromeric region);GO:0005634(nucleus);GO:0005694(chromosome);GO:0008270(zinc ion binding);GO:0010200(response to chitin);GO:0010216(maintenance of DNA methylation);GO:0016571(histone methylation);GO:0018024(histone-lysine N-methyltransferase activity);GO:0031048(chromatin silencing by small RNA);GO:0034968(histone lysine methylation);GO:0040029(regulation of gene expressi…	00310(Lysine degradation)
lus-MIR396a-p3	CAGTTCAATAAAGCTGTGG	RrubChr6G00139090.1	RrubChr6G00139090	uncharacterized protein LOC105164316 isoform X4 [Sesamum indicum]	1640-1659	1650	-30.1	-19.8	0.657807	3	GO:0004004(ATP-dependent RNA helicase activity);GO:0010501(RNA secondary structure unwinding)	-
ath-miR169h	TAGCCAAGGATGACTTGCCTG	RrubChr2G00046530.1	RrubChr2G00046530	hypothetical protein CDL12_17082 [Handroanthus impetiginosus]	1109-1129	1120	-40.1	-32.9	0.820449	2.5	GO:0003677(DNA binding);GO:0003700(DNA binding transcription factor activity);GO:0005634(nucleus);GO:0006351(transcription, DNA-templated);GO:0006355(regulation of transcription, DNA-templated);GO:0016602(CCAAT-binding factor complex)	-
ath-miR169h	TAGCCAAGGATGACTTGCCTG	RrubChr12G00301910.1	RrubChr12G00301910	nuclear transcription factor Y subunit A-5 [Sesamum indicum]	1350-1370	1361	-40.1	-31.4	0.783042	3.5	GO:0003677(DNA binding);GO:0003700(DNA binding transcription factor activity);GO:0005634(nucleus);GO:0006351(transcription, DNA-templated);GO:0006355(regulation of transcription, DNA-templated);GO:0016602(CCAAT-binding factor complex)	-
ath-miR169h	TAGCCAAGGATGACTTGCCTG	RrubChr7G00165660.1	RrubChr7G00165660	PREDICTED: uncharacterized protein LOC105965317 [Erythranthe guttata]	2669-2687	2678	-40.1	-31.1	0.775561	3.5	GO:0003674(molecular_function);GO:0005634(nucleus);GO:0008150(biological_process)	-
ath-miR169h	TAGCCAAGGATGACTTGCCTG	RrubChr11G00267140.1	RrubChr11G00267140	hypothetical protein CDL12_00084 [Handroanthus impetiginosus]	1318-1338	1329	-40.1	-30.7	0.765586	3	GO:0003677(DNA binding);GO:0003700(DNA binding transcription factor activity);GO:0005634(nucleus);GO:0006351(transcription, DNA-templated);GO:0006355(regulation of transcription, DNA-templated);GO:0009793(embryo development ending in seed dormancy);GO:0010262(somatic embryogenesis);GO:0016602(CCAAT-binding factor complex);GO:0048316(seed development);GO:0048510(regulation of timing of transition …	-
ath-miR169h	TAGCCAAGGATGACTTGCCTG	RrubChr5G00130240.1	RrubChr5G00130240	nuclear transcription factor Y subunit A-3 isoform X4 [Sesamum indicum]	1141-1161	1152	-40.1	-30.1	0.750623	4	GO:0003677(DNA binding);GO:0003700(DNA binding transcription factor activity);GO:0005634(nucleus);GO:0006351(transcription, DNA-templated);GO:0006355(regulation of transcription, DNA-templated);GO:0016602(CCAAT-binding factor complex)	-
ath-miR169h	TAGCCAAGGATGACTTGCCTG	RrubChr2G00054310.1	RrubChr2G00054310	NF-Y2 protein [Tectona grandis]	1642-1662	1653	-40.1	-29.8	0.743142	3.5	GO:0003677(DNA binding);GO:0003700(DNA binding transcription factor activity);GO:0005634(nucleus);GO:0006351(transcription, DNA-templated);GO:0006355(regulation of transcription, DNA-templated);GO:0016602(CCAAT-binding factor complex)	-
ath-miR169h	TAGCCAAGGATGACTTGCCTG	RrubChr5G00122100.1	RrubChr5G00122100	NA	454-473	465	-40.1	-29.6	0.738155	4	-	-
mtr-MIR166e-p5_1ss20GC	GGAATGTTGGCTGGCTCGACG	RrubChr6G00143720.1	RrubChr6G00143720	hypothetical protein CDL12_05295 [Handroanthus impetiginosus]	249-269	260	-42.4	-38.8	0.915094	1.5	GO:0003674(molecular_function);GO:0006952(defense response);GO:0016020(membrane)	-
mtr-MIR166e-p5_1ss20GC	GGAATGTTGGCTGGCTCGACG	RrubChr4G00107180.1	RrubChr4G00107180	hypothetical protein MIMGU_mgv1a023117mg [Erythranthe guttata]	1094-1114	1104	-42.4	-32.2	0.759434	4	GO:0004252(serine-type endopeptidase activity);GO:0005618(cell wall)	-
mtr-MIR166e-p5_1ss20GC	GGAATGTTGGCTGGCTCGACG	RrubChr2G00052660.1	RrubChr2G00052660	hypothetical protein MIMGU_mgv1a001438mg [Erythranthe guttata]	1756-1776	1767	-42.4	-30.8	0.726415	3.5	GO:0005886(plasma membrane);GO:0016301(kinase activity);GO:0016310(phosphorylation)	-
gma-MIR393k-p3	ATGCGATCCCTTAGGAATTC	RrubChr12G00303990.1	RrubChr12G00303990	protein N-terminal asparagine amidohydrolase [Sesamum indicum]	777-796	787	-34.3	-29.1	0.848397	2	GO:0008150(biological_process);GO:0008418(protein-N-terminal asparagine amidohydrolase activity);GO:0009507(chloroplast)	-
gma-MIR393k-p3	ATGCGATCCCTTAGGAATTC	RrubChr11G00261710.1	RrubChr11G00261710	protein TRANSPORT INHIBITOR RESPONSE 1-like [Sesamum indicum]	2897-2916	2907	-34.3	-25.7	0.749271	3	GO:0000822(inositol hexakisphosphate binding);GO:0009734(auxin-activated signaling pathway)	04075(Plant hormone signal transduction)
gma-MIR393k-p3	ATGCGATCCCTTAGGAATTC	RrubChr3G00059080.1	RrubChr3G00059080	nucleolar complex protein 2 homolog isoform X1 [Sesamum indicum]	1400-1419	1410	-34.3	-24.6	0.717201	4	GO:0005654(nucleoplasm);GO:0005730(nucleolus);GO:0030690(Noc1p-Noc2p complex);GO:0030691(Noc2p-Noc3p complex);GO:0042273(ribosomal large subunit biogenesis)	-
mtr-MIR168c-p3	TTGCATCAACTGAATCGGAGG	RrubChr8G00201130.1	RrubChr8G00201130	F-box protein At1g30790-like [Sesamum indicum]	133-154	145	-37.2	-33	0.887097	3	GO:0003674(molecular_function);GO:0005634(nucleus);GO:0008150(biological_process)	-
mtr-MIR168c-p3	TTGCATCAACTGAATCGGAGG	RrubChr2G00046240.1	RrubChr2G00046240	Anaphase-promoting complex (APC), subunit 11 [Handroanthus impetiginosus]	1813-1833	1824	-37.2	-30.3	0.814516	3	GO:0000209(protein polyubiquitination);GO:0043161(proteasome-mediated ubiquitin-dependent protein catabolic process);GO:0061630(ubiquitin protein ligase activity)	-
mtr-MIR168c-p3	TTGCATCAACTGAATCGGAGG	RrubChr3G00083870.1	RrubChr3G00083870	Replication factor C, subunit RFC3 [Handroanthus impetiginosus]	1920-1939	1930	-37.2	-29.7	0.798387	4	GO:0003689(DNA clamp loader activity);GO:0005663(DNA replication factor C complex);GO:0006261(DNA-dependent DNA replication)	03030(DNA replication);03420(Nucleotide excision repair);03430(Mismatch repair)
mtr-MIR168c-p3	TTGCATCAACTGAATCGGAGG	RrubChr10G00239560.1	RrubChr10G00239560	subtilisin-like protease SBT1.9 [Sesamum indicum]	1151-1171	1162	-37.2	-28.9	0.776882	4	GO:0004252(serine-type endopeptidase activity);GO:0005618(cell wall)	-
mtr-MIR168c-p3	TTGCATCAACTGAATCGGAGG	RrubChr2G00045160.1	RrubChr2G00045160	uncharacterized protein LOC110011696 [Sesamum indicum]	1643-1662	1653	-37.2	-26.2	0.704301	2.5	-	00230(Purine metabolism)
mtr-MIR168c-p3	TTGCATCAACTGAATCGGAGG	RrubChr2G00045560.1	RrubChr2G00045560	auxin response factor 19 [Sesamum indicum]	3704-3721	3712	-30.2	-23.9	0.791391	4	GO:0003677(DNA binding);GO:0003700(DNA binding transcription factor activity);GO:0005515(protein binding);GO:0005634(nucleus);GO:0006351(transcription, DNA-templated);GO:0006355(regulation of transcription, DNA-templated);GO:0009723(response to ethylene);GO:0009733(response to auxin);GO:0009734(auxin-activated signaling pathway);GO:0010311(lateral root formation);GO:0043565(sequence-specific DNA …	04075(Plant hormone signal transduction)
mtr-MIR168c-p3	TTGCATCAACTGAATCGGAGG	RrubChr11G00262210.1	RrubChr11G00262210	OTU domain-containing protein DDB_G0284757 [Sesamum indicum]	1586-1607	1598	-37.2	-24.8	0.666667	4	GO:0005737(cytoplasm);GO:0006508(proteolysis);GO:0008234(cysteine-type peptidase activity)	-
PC-3p-63664_79	ATATCATCGGTGGACACGTTAACT	RrubChr4G00110400.1	RrubChr4G00110400	acyltransferase ACT5 [Plectranthus barbatus]	1497-1519	1510	-40.6	-35.2	0.866995	2	GO:0005737(cytoplasm);GO:0016740(transferase activity);GO:0016747(transferase activity, transferring acyl groups other than amino-acyl groups)	00940(Phenylpropanoid biosynthesis);00945(Stilbenoid, diarylheptanoid and gingerol biosynthesis);00941(Flavonoid biosynthesis)
mdm-miR477b_L+1R-2_1ss21GA	TACTCTCCCTCAAGGGCTTCA	RrubChr6G00146170.1	RrubChr6G00146170	replication factor C subunit 5-like [Sesamum indicum]	641-661	652	-41.1	-39.1	0.951338	4	GO:0003689(DNA clamp loader activity);GO:0005663(DNA replication factor C complex);GO:0006261(DNA-dependent DNA replication)	03030(DNA replication);03420(Nucleotide excision repair);03430(Mismatch repair)
mdm-miR477b_L+1R-2_1ss21GA	TACTCTCCCTCAAGGGCTTCA	RrubChr4G00110280.1	RrubChr4G00110280	ABC transporter B family member 15-like [Sesamum indicum]	690-709	701	-41.1	-30.3	0.737226	4	GO:0016021(integral component of membrane);GO:0042626(ATPase activity, coupled to transmembrane movement of substances);GO:0055085(transmembrane transport)	02010(ABC transporters)
mdm-miR477b_L+1R-2_1ss21GA	TACTCTCCCTCAAGGGCTTCA	RrubChr4G00091600.1	RrubChr4G00091600	PREDICTED: uncharacterized protein LOC105950667 [Erythranthe guttata]	491-510	502	-41.1	-29.9	0.727494	4	GO:0003674(molecular_function);GO:0008150(biological_process);GO:0009507(chloroplast)	-
mdm-miR477b_L+1R-2_1ss21GA	TACTCTCCCTCAAGGGCTTCA	RrubChr1G00000350.1	RrubChr1G00000350	probable carboxylesterase 18 [Sesamum indicum]	857-877	868	-41.1	-29.6	0.720195	3.5	GO:0005634(nucleus);GO:0009056(catabolic process);GO:0009860(pollen tube growth);GO:0052689(carboxylic ester hydrolase activity)	-
mdm-miR477b_L+1R-2_1ss21GA	TACTCTCCCTCAAGGGCTTCA	RrubChr11G00271570.1	RrubChr11G00271570	protein Brevis radix-like 1 [Sesamum indicum]	1255-1272	1263	-41.1	-27.3	0.664234	4	GO:0003674(molecular_function);GO:0005634(nucleus);GO:0008150(biological_process)	-
ath-miR858a_L-1R+1	TTCGTTGTCTGTTCGACCTTA	RrubChr7G00171630.1	RrubChr7G00171630	PREDICTED: DNA topoisomerase 3-alpha [Erythranthe guttata]	1010-1031	1022	-34.8	-23.9	0.686782	3.5	GO:0000278(mitotic cell cycle);GO:0000712(resolution of meiotic recombination intermediates);GO:0003677(DNA binding);GO:0003916(DNA topoisomerase activity);GO:0003917(DNA topoisomerase type I activity);GO:0005634(nucleus);GO:0005694(chromosome);GO:0006265(DNA topological change);GO:0006268(DNA unwinding involved in DNA replication);GO:0006281(DNA repair);GO:0007059(chromosome segregation);GO:0008…	03440(Homologous recombination)
ath-miR858b_1ss21GA	TTCGTTGTCTGTTCGACCTTA	RrubChr7G00171630.1	RrubChr7G00171630	PREDICTED: DNA topoisomerase 3-alpha [Erythranthe guttata]	1010-1031	1022	-34.8	-23.9	0.686782	3.5	GO:0000278(mitotic cell cycle);GO:0000712(resolution of meiotic recombination intermediates);GO:0003677(DNA binding);GO:0003916(DNA topoisomerase activity);GO:0003917(DNA topoisomerase type I activity);GO:0005634(nucleus);GO:0005694(chromosome);GO:0006265(DNA topological change);GO:0006268(DNA unwinding involved in DNA replication);GO:0006281(DNA repair);GO:0007059(chromosome segregation);GO:0008…	03440(Homologous recombination)
PC-3p-38074_126	CGAGATCTCGAAATTATCATT	RrubChr12G00295810.1	RrubChr12G00295810	Rhamnogalacturonan endolyase [Handroanthus impetiginosus]	253-273	264	-30.2	-25.9	0.857616	4	GO:0005576(extracellular region);GO:0016829(lyase activity)	-
PC-3p-38074_126	CGAGATCTCGAAATTATCATT	RrubChr10G00237790.1	RrubChr10G00237790	PREDICTED: wall-associated receptor kinase 5-like [Erythranthe guttata]	181-201	192	-30.2	-22.8	0.754967	4	GO:0004674(protein serine/threonine kinase activity);GO:0005886(plasma membrane);GO:0007166(cell surface receptor signaling pathway)	-
PC-3p-38074_126	CGAGATCTCGAAATTATCATT	RrubChr5G00127880.1	RrubChr5G00127880	26S proteasome non-ATPase regulatory subunit 9 [Sesamum indicum]	1787-1808	1799	-30.2	-21.9	0.725166	4	GO:0005634(nucleus);GO:0005737(cytoplasm);GO:0008540(proteasome regulatory particle, base subcomplex);GO:0070682(proteasome regulatory particle assembly)	-
PC-5p-17184_247	TGAGTCAGATGTTAGATGGAT	RrubChr3G00072750.1	RrubChr3G00072750	galactoside 2-alpha-L-fucosyltransferase-like [Sesamum indicum]	685-704	695	-34.8	-28.4	0.816092	3.5	GO:0005794(Golgi apparatus);GO:0008417(fucosyltransferase activity);GO:0009832(plant-type cell wall biogenesis);GO:0009969(xyloglucan biosynthetic process)	-
PC-5p-17184_247	TGAGTCAGATGTTAGATGGAT	RrubChr3G00072760.1	RrubChr3G00072760	galactoside 2-alpha-L-fucosyltransferase-like [Sesamum indicum]	742-761	752	-34.8	-28.4	0.816092	3.5	GO:0005794(Golgi apparatus);GO:0008417(fucosyltransferase activity);GO:0009832(plant-type cell wall biogenesis);GO:0009969(xyloglucan biosynthetic process)	-
PC-5p-17184_247	TGAGTCAGATGTTAGATGGAT	RrubChr1G00028410.1	RrubChr1G00028410	HEAT repeat-containing protein 6 isoform X2 [Sesamum indicum]	1050-1071	1062	-36.6	-24.5	0.669399	3.5	GO:0005634(nucleus);GO:0005739(mitochondrion);GO:0005774(vacuolar membrane);GO:0008150(biological_process)	-
PC-5p-17184_247	TGAGTCAGATGTTAGATGGAT	RrubChr8G00212040.1	RrubChr8G00212040	CHD3-type chromatin-remodeling factor PICKLE [Sesamum indicum]	5197-5216	5207	-34.8	-25.6	0.735632	4	GO:0003677(DNA binding);GO:0003678(DNA helicase activity);GO:0004386(helicase activity);GO:0005524(ATP binding);GO:0005634(nucleus);GO:0006338(chromatin remodeling);GO:0008283(cell proliferation);GO:0009733(response to auxin);GO:0009736(cytokinin-activated signaling pathway);GO:0009739(response to gibberellin);GO:0009788(negative regulation of abscisic acid-activated signaling pathway);GO:0016569…	-
PC-5p-17184_247	TGAGTCAGATGTTAGATGGAT	RrubChr2G00054230.1	RrubChr2G00054230	BEL1-like homeodomain protein 1 [Sesamum indicum]	2600-2618	2610	-34.8	-24.6	0.706897	4	GO:0003677(DNA binding);GO:0003700(DNA binding transcription factor activity);GO:0005515(protein binding);GO:0005634(nucleus);GO:0005737(cytoplasm);GO:0006351(transcription, DNA-templated);GO:0006355(regulation of transcription, DNA-templated);GO:0009610(response to symbiotic fungus);GO:0009737(response to abscisic acid);GO:0010197(polar nucleus fusion);GO:0010201(response to continuous far red l…	-
PC-5p-17184_247	TGAGTCAGATGTTAGATGGAT	RrubChr12G00288760.1	RrubChr12G00288760	kinesin-like protein KIN-12D [Sesamum indicum]	3972-3992	3983	-34.8	-24.2	0.695402	4	GO:0003777(microtubule motor activity);GO:0005871(kinesin complex);GO:0007018(microtubule-based movement);GO:0016887(ATPase activity)	-
PC-5p-17184_247	TGAGTCAGATGTTAGATGGAT	RrubChr10G00236820.1	RrubChr10G00236820	putative hydrolase/acyltransferase (alpha/beta hydrolase superfamily) [Handroanthus impetiginosus]	1119-1138	1129	-34.8	-22.7	0.652299	4	GO:0016787(hydrolase activity)	-
ath-miR396a-5p_1ss2TC	TCCCACAGCTTTCTTGAACTG	RrubChr4G00109900.1	RrubChr4G00109900	PREDICTED: putative disease resistance protein RGA3 [Erythranthe guttata]	1608-1629	1620	-37.4	-29.6	0.791444	4	GO:0005515(protein binding);GO:0005524(ATP binding);GO:0005576(extracellular region);GO:0006952(defense response);GO:0043531(ADP binding)	-
ath-miR396a-5p_1ss2TC	TCCCACAGCTTTCTTGAACTG	RrubChr10G00250100.1	RrubChr10G00250100	MLO-like protein 1 [Olea europaea var. sylvestris]	936-956	947	-37.4	-29.6	0.791444	4	GO:0005886(plasma membrane);GO:0006952(defense response)	-
ath-miR396a-5p_1ss2TC	TCCCACAGCTTTCTTGAACTG	RrubChr2G00029730.1	RrubChr2G00029730	hypothetical protein CDL12_11606 [Handroanthus impetiginosus]	995-1014	1006	-37.4	-29.6	0.791444	4	GO:0005829(cytosol);GO:0009903(chloroplast avoidance movement);GO:0009904(chloroplast accumulation movement)	-
ath-miR396a-5p_1ss2TC	TCCCACAGCTTTCTTGAACTG	RrubChr2G00031500.1	RrubChr2G00031500	Kinesin-like protein [Handroanthus impetiginosus]	2239-2260	2251	-37.4	-26.5	0.708556	4	GO:0003777(microtubule motor activity);GO:0005871(kinesin complex);GO:0007018(microtubule-based movement);GO:0016887(ATPase activity)	-
PC-3p-37538_127	ATTTAACGACGGCTGTACCCG	RrubChr1G00023130.1	RrubChr1G00023130	AAA-ATPase At3g28580-like [Sesamum indicum]	67-85	76	-37.7	-28.1	0.745358	4	GO:0005524(ATP binding);GO:0005783(endoplasmic reticulum);GO:0005886(plasma membrane);GO:0016021(integral component of membrane);GO:0016887(ATPase activity)	-
csi-miR160c-5p_1ss20TC	TGCCTGGCTCCCTGTATGCCT	RrubChr2G00048180.1	RrubChr2G00048180	auxin response factor ARF13 [Salvia miltiorrhiza]	1978-1998	1989	-42.9	-38.9	0.90676	2	GO:0003677(DNA binding);GO:0003700(DNA binding transcription factor activity);GO:0005515(protein binding);GO:0005634(nucleus);GO:0006351(transcription, DNA-templated);GO:0006355(regulation of transcription, DNA-templated);GO:0007389(pattern specification process);GO:0009733(response to auxin);GO:0009734(auxin-activated signaling pathway);GO:0035198(miRNA binding);GO:0048829(root cap development);…	04075(Plant hormone signal transduction)
csi-miR160c-5p_1ss20TC	TGCCTGGCTCCCTGTATGCCT	RrubChr2G00051050.1	RrubChr2G00051050	auxin response factor ARF14 [Salvia miltiorrhiza]	1888-1908	1899	-42.9	-39.1	0.911422	1.5	GO:0003677(DNA binding);GO:0003700(DNA binding transcription factor activity);GO:0005515(protein binding);GO:0005634(nucleus);GO:0006351(transcription, DNA-templated);GO:0006355(regulation of transcription, DNA-templated);GO:0007389(pattern specification process);GO:0009733(response to auxin);GO:0009734(auxin-activated signaling pathway);GO:0035198(miRNA binding);GO:0048829(root cap development);…	04075(Plant hormone signal transduction)
csi-miR160c-5p_1ss20TC	TGCCTGGCTCCCTGTATGCCT	RrubChr1G00008700.1	RrubChr1G00008700	auxin response factor ARF15 [Salvia miltiorrhiza]	2016-2036	2027	-42.9	-38.9	0.90676	2	GO:0003677(DNA binding);GO:0003700(DNA binding transcription factor activity);GO:0005515(protein binding);GO:0005634(nucleus);GO:0006351(transcription, DNA-templated);GO:0006355(regulation of transcription, DNA-templated);GO:0007389(pattern specification process);GO:0009733(response to auxin);GO:0009734(auxin-activated signaling pathway);GO:0035198(miRNA binding);GO:0048829(root cap development);…	04075(Plant hormone signal transduction)
csi-miR160c-5p_1ss20TC	TGCCTGGCTCCCTGTATGCCT	RrubChr3G00059130.1	RrubChr3G00059130	auxin response factor ARF16 [Salvia miltiorrhiza]	1366-1386	1377	-42.9	-38.7	0.902098	2	GO:0003677(DNA binding);GO:0003700(DNA binding transcription factor activity);GO:0005515(protein binding);GO:0005634(nucleus);GO:0006351(transcription, DNA-templated);GO:0006355(regulation of transcription, DNA-templated);GO:0007389(pattern specification process);GO:0009733(response to auxin);GO:0009734(auxin-activated signaling pathway);GO:0035198(miRNA binding);GO:0048829(root cap development);…	04075(Plant hormone signal transduction)
csi-miR160c-5p_1ss20TC	TGCCTGGCTCCCTGTATGCCT	RrubChr11G00262500.1	RrubChr11G00262500	auxin response factor ARF1 [Salvia miltiorrhiza]	1960-1980	1971	-42.9	-39.1	0.911422	1.5	GO:0003677(DNA binding);GO:0003700(DNA binding transcription factor activity);GO:0005634(nucleus);GO:0006351(transcription, DNA-templated);GO:0006355(regulation of transcription, DNA-templated);GO:0007389(pattern specification process);GO:0009734(auxin-activated signaling pathway);GO:0009738(abscisic acid-activated signaling pathway);GO:0009743(response to carbohydrate);GO:0010154(fruit developme…	04075(Plant hormone signal transduction)
csi-miR160c-5p_1ss20TC	TGCCTGGCTCCCTGTATGCCT	RrubChr10G00256200.1	RrubChr10G00256200	auxin response factor 17-like [Sesamum indicum]	1224-1244	1235	-45.4	-44.9	0.988987	2.5	GO:0000987(proximal promoter sequence-specific DNA binding);GO:0003700(DNA binding transcription factor activity);GO:0005634(nucleus);GO:0006351(transcription, DNA-templated);GO:0006355(regulation of transcription, DNA-templated);GO:0009555(pollen development);GO:0009653(anatomical structure morphogenesis);GO:0009734(auxin-activated signaling pathway);GO:0010208(pollen wall assembly);GO:0048830(a…	04075(Plant hormone signal transduction)
csi-miR160c-5p_1ss20TC	TGCCTGGCTCCCTGTATGCCT	RrubChr4G00101370.1	RrubChr4G00101370	serine/threonine-protein kinase BRI1-like 2 [Sesamum indicum]	1624-1644	1634	-45.4	-37.5	0.825991	3.5	GO:0004674(protein serine/threonine kinase activity);GO:0004675(transmembrane receptor protein serine/threonine kinase activity);GO:0005515(protein binding);GO:0005524(ATP binding);GO:0005886(plasma membrane);GO:0006468(protein phosphorylation);GO:0007169(transmembrane receptor protein tyrosine kinase signaling pathway);GO:0009506(plasmodesma);GO:0009734(auxin-activated signaling pathway);GO:0009…	04075(Plant hormone signal transduction)
PC-3p-101749_50	ATTTATATGAGTGTTGTGGGCAGC	RrubChr7G00169160.1	RrubChr7G00169160	PREDICTED: F-box protein At5g03100 [Vitis vinifera]	430-454	445	-41.1	-32.6	0.793187	4	GO:0003674(molecular_function);GO:0005634(nucleus);GO:0008150(biological_process)	00500(Starch and sucrose metabolism);00460(Cyanoamino acid metabolism);00940(Phenylpropanoid biosynthesis)
PC-3p-101749_50	ATTTATATGAGTGTTGTGGGCAGC	RrubChr12G00300680.1	RrubChr12G00300680	26S protease regulatory subunit 6A homolog A [Sesamum indicum]	632-646	637	-41.1	-26.8	0.652068	4	GO:0008540(proteasome regulatory particle, base subcomplex);GO:0017025(TBP-class protein binding);GO:0030433(ubiquitin-dependent ERAD pathway);GO:0031595(nuclear proteasome complex);GO:0031597(cytosolic proteasome complex);GO:0036402(proteasome-activating ATPase activity);GO:0045899(positive regulation of RNA polymerase II transcriptional preinitiation complex assembly)	03050(Proteasome)
PC-5p-73065_69	AAGAAACCGAAAAAATTGAACACC	RrubChr11G00278630.1	RrubChr11G00278630	PREDICTED: putative disease resistance protein RGA1 [Erythranthe guttata]	4157-4180	4171	-34.6	-33.6	0.971098	2	GO:0005515(protein binding);GO:0005524(ATP binding);GO:0005576(extracellular region);GO:0006952(defense response);GO:0043531(ADP binding)	-
ptc-miR6478_2ss20TA21GA	CCGACCTTAGCTCAGTTGGAA	RrubChr1G00002430.1	RrubChr1G00002430	berberine bridge enzyme-like 18 [Sesamum indicum]	958-976	967	-39.4	-30.3	0.769036	4	GO:0005576(extracellular region);GO:0009055(electron transfer activity);GO:0009507(chloroplast);GO:0016614(oxidoreductase activity, acting on CH-OH group of donors);GO:0050660(flavin adenine dinucleotide binding);GO:0055114(oxidation-reduction process)	00052(Galactose metabolism);00500(Starch and sucrose metabolism)
ptc-miR6478_2ss20TA21GA	CCGACCTTAGCTCAGTTGGAA	RrubChr4G00100070.1	RrubChr4G00100070	Collagen alpha-1(VII) chain like [Actinidia chinensis var. chinensis]	821-839	830	-39.4	-27.2	0.690355	4	-	-
ptc-miR6478_2ss20TA21GA	CCGACCTTAGCTCAGTTGGAA	RrubChr1G00028030.1	RrubChr1G00028030	K+ uptake transporter 3 isoform 1 [Dorcoceras hygrometricum]	1251-1269	1260	-39.4	-27.2	0.690355	4	GO:0005774(vacuolar membrane);GO:0009932(cell tip growth);GO:0015079(potassium ion transmembrane transporter activity)	-
ptc-miR6478_2ss20TA21GA	CCGACCTTAGCTCAGTTGGAA	RrubChr1G00021320.1	RrubChr1G00021320	PREDICTED: putative late blight resistance protein homolog R1B-8 [Erythranthe guttata]	2003-2021	2012	-39.4	-27.2	0.690355	4	-	04626(Plant-pathogen interaction)
stu-miR398a-3p_R-1_1ss1TC	CATGTTCTCAGGTCGCCCCT	RrubChr9G00229820.1	RrubChr9G00229820	Nuclear protein involved in cell morphogenesis and cell surface growth [Handroanthus impetiginosus]	2411-2430	2421	-40.6	-41.9	1	0	GO:0000460(maturation of 5.8S rRNA);GO:0000470(maturation of LSU-rRNA);GO:0000478(endonucleolytic cleavage involved in rRNA processing);GO:0006325(chromatin organization);GO:0030687(preribosome, large subunit precursor)	-
stu-miR398a-3p_R-1_1ss1TC	CATGTTCTCAGGTCGCCCCT	RrubChr11G00274380.1	RrubChr11G00274380	cucumber peeling cupredoxin [Sesamum indicum]	757-776	767	-40.6	-34.3	0.844828	3	GO:0046658(anchored component of plasma membrane)	-
stu-miR398a-3p_R-1_1ss1TC	CATGTTCTCAGGTCGCCCCT	RrubChr9G00217670.1	RrubChr9G00217670	uncharacterized protein LOC113728694 [Coffea arabica]	2528-2547	2538	-40.6	-31.6	0.778325	3	GO:0009061(anaerobic respiration);GO:0018171(peptidyl-cysteine oxidation);GO:0070483(detection of hypoxia)	-
stu-miR398a-3p_R-1_1ss1TC	CATGTTCTCAGGTCGCCCCT	RrubChr5G00120960.1	RrubChr5G00120960	uncharacterized protein LOC113728694 [Coffea arabica]	2526-2545	2536	-40.6	-31.6	0.778325	3	GO:0009061(anaerobic respiration);GO:0018171(peptidyl-cysteine oxidation);GO:0070483(detection of hypoxia)	-
stu-miR398a-3p_R-1_1ss1TC	CATGTTCTCAGGTCGCCCCT	RrubChr11G00267140.1	RrubChr11G00267140	hypothetical protein CDL12_00084 [Handroanthus impetiginosus]	1318-1338	1329	-40.1	-30.7	0.765586	3	GO:0003677(DNA binding);GO:0003700(DNA binding transcription factor activity);GO:0005634(nucleus);GO:0006351(transcription, DNA-templated);GO:0006355(regulation of transcription, DNA-templated);GO:0009793(embryo development ending in seed dormancy);GO:0010262(somatic embryogenesis);GO:0016602(CCAAT-binding factor complex);GO:0048316(seed development);GO:0048510(regulation of timing of transition …	-
stu-miR398a-3p_R-1_1ss1TC	CATGTTCTCAGGTCGCCCCT	RrubChr4G00098710.1	RrubChr4G00098710	nuclear poly(A) polymerase 1 [Sesamum indicum]	2352-2372	2363	-40.6	-29.2	0.719212	4	GO:0004652(polynucleotide adenylyltransferase activity);GO:0005634(nucleus);GO:0006378(mRNA polyadenylation)	03015(mRNA surveillance pathway)
stu-miR398a-3p_R-1_1ss1TC	CATGTTCTCAGGTCGCCCCT	RrubChr1G00005300.1	RrubChr1G00005300	laccase-14 [Sesamum indicum]	2170-2189	2180	-40.6	-29.1	0.716749	4	GO:0005507(copper ion binding);GO:0009809(lignin biosynthetic process);GO:0016722(oxidoreductase activity, oxidizing metal ions)	-
stu-miR398a-3p_R-1_1ss1TC	CATGTTCTCAGGTCGCCCCT	RrubChr2G00033620.1	RrubChr2G00033620	hypothetical protein CDL12_02397 [Handroanthus impetiginosus]	1857-1876	1868	-40.6	-28.1	0.692118	4	GO:0003674(molecular_function);GO:0005739(mitochondrion);GO:0008150(biological_process)	-
ath-miR398b-3p_R-1	TGTGTTCTCAGGTCACCCCT	RrubChr9G00229820.1	RrubChr9G00229820	Nuclear protein involved in cell morphogenesis and cell surface growth [Handroanthus impetiginosus]	2411-2430	2421	-40.6	-41.9	1	0	GO:0000460(maturation of 5.8S rRNA);GO:0000470(maturation of LSU-rRNA);GO:0000478(endonucleolytic cleavage involved in rRNA processing);GO:0006325(chromatin organization);GO:0030687(preribosome, large subunit precursor)	-
ath-miR398b-3p_R-1	TGTGTTCTCAGGTCACCCCT	RrubChr4G00098710.1	RrubChr4G00098710	nuclear poly(A) polymerase 1 [Sesamum indicum]	2352-2372	2363	-40.6	-29.2	0.719212	4	GO:0004652(polynucleotide adenylyltransferase activity);GO:0005634(nucleus);GO:0006378(mRNA polyadenylation)	03015(mRNA surveillance pathway)
ath-miR398b-3p_R-1	TGTGTTCTCAGGTCACCCCT	RrubChr11G00274380.1	RrubChr11G00274380	cucumber peeling cupredoxin [Sesamum indicum]	757-776	767	-40.6	-34.3	0.844828	3	GO:0046658(anchored component of plasma membrane)	-
ath-miR398b-3p_R-1	TGTGTTCTCAGGTCACCCCT	RrubChr1G00005300.1	RrubChr1G00005300	laccase-14 [Sesamum indicum]	2170-2189	2180	-40.6	-29.1	0.716749	4	GO:0005507(copper ion binding);GO:0009809(lignin biosynthetic process);GO:0016722(oxidoreductase activity, oxidizing metal ions)	-
PC-5p-42135_115	ATATCATGGGGTGTGTCCAATGGA	RrubChr7G00177260.1	RrubChr7G00177260	hypothetical protein CDL12_04609 [Handroanthus impetiginosus]	1165-1187	1178	-44.4	-31.3	0.704955	4	GO:0003674(molecular_function);GO:0005886(plasma membrane);GO:0008150(biological_process);GO:0016021(integral component of membrane)	-
PC-5p-42135_115	ATATCATGGGGTGTGTCCAATGGA	RrubChr7G00177290.1	RrubChr7G00177290	hypothetical protein F511_26337 [Dorcoceras hygrometricum]	766-788	779	-44.4	-31.3	0.704955	4	GO:0003674(molecular_function);GO:0005886(plasma membrane);GO:0008150(biological_process);GO:0016021(integral component of membrane)	-
PC-5p-42135_115	ATATCATGGGGTGTGTCCAATGGA	RrubChr7G00177220.1	RrubChr7G00177220	hypothetical protein CDL12_04609 [Handroanthus impetiginosus]	685-707	698	-44.4	-31.3	0.704955	4	GO:0003674(molecular_function);GO:0005886(plasma membrane);GO:0008150(biological_process);GO:0016021(integral component of membrane)	-
PC-3p-134161_38	TATAGATTACAGAGAGAGACT	RrubChr7G00174070.1	RrubChr7G00174070	PREDICTED: DNA repair protein XRCC3 homolog [Erythranthe guttata]	250-269	261	-33	-22.9	0.693939	4	GO:0000150(recombinase activity);GO:0000400(four-way junction DNA binding);GO:0000707(meiotic DNA recombinase assembly);GO:0003690(double-stranded DNA binding);GO:0003697(single-stranded DNA binding);GO:0004520(endodeoxyribonuclease activity);GO:0005657(replication fork);GO:0006312(mitotic recombination);GO:0007131(reciprocal meiotic recombination);GO:0008094(DNA-dependent ATPase activity);GO:001…	03440(Homologous recombination)
PC-3p-134161_38	TATAGATTACAGAGAGAGACT	RrubChr3G00069740.1	RrubChr3G00069740	ankyrin repeat domain-containing protein 13C isoform X1 [Sesamum indicum]	114-133	125	-33	-22.8	0.690909	4	GO:0003674(molecular_function);GO:0005886(plasma membrane);GO:0008150(biological_process)	-
PC-3p-134161_38	TATAGATTACAGAGAGAGACT	RrubChr6G00150070.1	RrubChr6G00150070	Histidyl-tRNA synthetase [Handroanthus impetiginosus]	2479-2500	2491	-33	-21.8	0.660606	4	GO:0004821(histidine-tRNA ligase activity);GO:0005737(cytoplasm);GO:0006427(histidyl-tRNA aminoacylation)	00970(Aminoacyl-tRNA biosynthesis)
cca-miR396a-3p_L-1R-1	TTCAAGAAAGCTGTGGGAA	RrubChr11G00274200.1	RrubChr11G00274200	NA	274-292	283	-30.1	-24.5	0.813953	3	-	-
cca-miR396a-3p_L-1R-1	TTCAAGAAAGCTGTGGGAA	RrubChr7G00172170.1	RrubChr7G00172170	protein trichome birefringence-like 14 [Sesamum indicum]	1190-1209	1200	-31.6	-26.4	0.835443	4	GO:0005768(endosome);GO:0005794(Golgi apparatus);GO:0005802(trans-Golgi network);GO:0016413(O-acetyltransferase activity);GO:0071554(cell wall organization or biogenesis)	-
cca-miR396a-3p_L-1R-1	TTCAAGAAAGCTGTGGGAA	RrubChr1G00022320.1	RrubChr1G00022320	putative nucleotidyltransferase, Ribonuclease H [Rosa chinensis]	962-979	971	-31.6	-26.2	0.829114	2.5	GO:0003723(RNA binding);GO:0003964(RNA-directed DNA polymerase activity);GO:0005737(cytoplasm);GO:0006278(RNA-dependent DNA biosynthetic process);GO:0015074(DNA integration)	00511(Other glycan degradation)
cca-miR396a-3p_L-1R-1	TTCAAGAAAGCTGTGGGAA	RrubChr4G00108680.1	RrubChr4G00108680	putative nucleotidyltransferase, Ribonuclease H [Rosa chinensis]	688-705	697	-31.6	-26.2	0.829114	2.5	GO:0003723(RNA binding);GO:0003964(RNA-directed DNA polymerase activity);GO:0005737(cytoplasm);GO:0006278(RNA-dependent DNA biosynthetic process);GO:0015074(DNA integration)	00600(Sphingolipid metabolism)
cca-miR396a-3p_L-1R-1	TTCAAGAAAGCTGTGGGAA	RrubChr3G00058990.1	RrubChr3G00058990	Nuclear receptor coregulator SMRT/SMRTER [Handroanthus impetiginosus]	231-250	241	-31.6	-25.9	0.81962	4	GO:0000122(negative regulation of transcription by RNA polymerase II);GO:0003677(DNA binding);GO:0003700(DNA binding transcription factor activity);GO:0005515(protein binding);GO:0005634(nucleus);GO:0008380(RNA splicing);GO:0010582(floral meristem determinacy);GO:1900055(regulation of leaf senescence);GO:1990619(histone H3-K9 deacetylation);GO:2000617(positive regulation of histone H3-K9 acetylat…	-
cca-miR396a-3p_L-1R-1	TTCAAGAAAGCTGTGGGAA	RrubChr6G00161450.1	RrubChr6G00161450	F-box/kelch-repeat protein At3g27150 isoform X1 [Sesamum indicum]	40-60	51	-31.6	-25.2	0.797468	4	GO:0004842(ubiquitin-protein transferase activity);GO:0031463(Cul3-RING ubiquitin ligase complex)	-
cca-miR396a-3p_L-1R-1	TTCAAGAAAGCTGTGGGAA	RrubChr4G00090750.1	RrubChr4G00090750	abscisic acid 8'-hydroxylase 3-like [Sesamum indicum]	1221-1239	1230	-31.6	-25.1	0.794304	4	GO:0004497(monooxygenase activity);GO:0007275(multicellular organism development);GO:0010268(brassinosteroid homeostasis);GO:0016125(sterol metabolic process);GO:0016132(brassinosteroid biosynthetic process)	00906(Carotenoid biosynthesis)
cca-miR396a-3p_L-1R-1	TTCAAGAAAGCTGTGGGAA	RrubChr7G00167050.1	RrubChr7G00167050	C-8,7 sterol isomerase [Dorcoceras hygrometricum]	3010-3029	3020	-31.6	-24.7	0.781646	4	GO:0000247(C-8 sterol isomerase activity);GO:0005789(endoplasmic reticulum membrane);GO:0005886(plasma membrane);GO:0016021(integral component of membrane);GO:0016126(sterol biosynthetic process);GO:0047750(cholestenol delta-isomerase activity)	00100(Steroid biosynthesis)
cca-miR396a-3p_L-1R-1	TTCAAGAAAGCTGTGGGAA	RrubChr12G00287960.1	RrubChr12G00287960	probable LRR receptor-like serine/threonine-protein kinase At2g16250 [Sesamum indicum]	225-243	234	-31.6	-24.2	0.765823	3.5	GO:0004674(protein serine/threonine kinase activity);GO:0004713(protein tyrosine kinase activity);GO:0005524(ATP binding);GO:0005886(plasma membrane);GO:0006468(protein phosphorylation);GO:0007169(transmembrane receptor protein tyrosine kinase signaling pathway);GO:0009505(plant-type cell wall);GO:0009506(plasmodesma);GO:0016021(integral component of membrane)	-
cca-miR396a-3p_L-1R-1	TTCAAGAAAGCTGTGGGAA	RrubChr4G00086320.1	RrubChr4G00086320	Ras suppressor protein (contains leucine-rich repeats) [Handroanthus impetiginosus]	778-795	786	-31.6	-24.1	0.762658	3.5	GO:0005618(cell wall);GO:0005829(cytosol);GO:0005886(plasma membrane);GO:0006952(defense response);GO:0007165(signal transduction);GO:0009505(plant-type cell wall);GO:0009507(chloroplast);GO:0080167(response to karrikin)	04016(MAPK signaling pathway - plant);04626(Plant-pathogen interaction)
cca-miR396a-3p_L-1R-1	TTCAAGAAAGCTGTGGGAA	RrubChr6G00159590.1	RrubChr6G00159590	serine/threonine-protein kinase D6PKL1 [Sesamum indicum]	355-373	364	-31.6	-23.6	0.746835	4	GO:0004674(protein serine/threonine kinase activity);GO:0005515(protein binding);GO:0005634(nucleus);GO:0005737(cytoplasm);GO:0005886(plasma membrane);GO:0035556(intracellular signal transduction);GO:0043069(negative regulation of programmed cell death)	-
cca-miR396a-3p_L-1R-1	TTCAAGAAAGCTGTGGGAA	RrubChr11G00278620.1	RrubChr11G00278620	NA	894-912	903	-31.6	-23.5	0.743671	4	-	-
cca-miR396a-3p_L-1R-1	TTCAAGAAAGCTGTGGGAA	RrubChr4G00099430.1	RrubChr4G00099430	Protein kinase PCTAIRE [Handroanthus impetiginosus]	821-839	830	-31.6	-23.4	0.740506	4	GO:0004672(protein kinase activity)	-
cca-miR396a-3p_L-1R-1	TTCAAGAAAGCTGTGGGAA	RrubChr10G00259320.1	RrubChr10G00259320	callose synthase 9 [Sesamum indicum]	1031-1049	1040	-31.6	-23.4	0.740506	4	GO:0000148(1,3-beta-D-glucan synthase complex);GO:0003843(1,3-beta-D-glucan synthase activity);GO:0005886(plasma membrane)	-
cca-miR396a-3p_L-1R-1	TTCAAGAAAGCTGTGGGAA	RrubChr10G00256930.1	RrubChr10G00256930	PREDICTED: callose synthase 9 [Erythranthe guttata]	2556-2574	2565	-31.6	-23.4	0.740506	4	GO:0000148(1,3-beta-D-glucan synthase complex);GO:0003843(1,3-beta-D-glucan synthase activity);GO:0005886(plasma membrane)	-
cca-miR396a-3p_L-1R-1	TTCAAGAAAGCTGTGGGAA	RrubChr6G00142690.1	RrubChr6G00142690	mechanosensitive ion channel protein 1, mitochondrial isoform X1 [Sesamum indicum]	1017-1035	1026	-31.6	-23.2	0.734177	3.5	GO:0005739(mitochondrion);GO:0005743(mitochondrial inner membrane);GO:0005886(plasma membrane);GO:0008381(mechanosensitive ion channel activity);GO:0009507(chloroplast);GO:0009941(chloroplast envelope);GO:0016020(membrane);GO:0016021(integral component of membrane);GO:0034599(cellular response to oxidative stress)	-
cca-miR396a-3p_L-1R-1	TTCAAGAAAGCTGTGGGAA	RrubChr1G00021970.1	RrubChr1G00021970	hypothetical protein CDL12_27734 [Handroanthus impetiginosus]	145-164	154	-31.6	-23	0.727848	4	GO:0005768(endosome);GO:0010496(intercellular transport)	-
cca-miR396a-3p_L-1R-1	TTCAAGAAAGCTGTGGGAA	RrubChr2G00030480.1	RrubChr2G00030480	protein SIEL [Sesamum indicum]	720-739	729	-31.6	-23	0.727848	4	GO:0005768(endosome);GO:0010496(intercellular transport)	-
cca-miR396a-3p_L-1R-1	TTCAAGAAAGCTGTGGGAA	RrubChr2G00049860.1	RrubChr2G00049860	phosphoribosylaminoimidazole carboxylase, chloroplastic isoform X1 [Sesamum indicum]	230-247	238	-31.6	-22.8	0.721519	2	GO:0004638(phosphoribosylaminoimidazole carboxylase activity);GO:0004639(phosphoribosylaminoimidazolesuccinocarboxamide synthase activity);GO:0006189('de novo' IMP biosynthetic process);GO:0046084(adenine biosynthetic process)	00230(Purine metabolism)
cca-miR396a-3p_L-1R-1	TTCAAGAAAGCTGTGGGAA	RrubChr12G00285850.1	RrubChr12G00285850	hippocampus abundant transcript 1 protein [Sesamum indicum]	1166-1184	1175	-31.6	-22.5	0.712025	3.5	GO:0005215(transporter activity);GO:0016021(integral component of membrane);GO:0055085(transmembrane transport)	-
cca-miR396a-3p_L-1R-1	TTCAAGAAAGCTGTGGGAA	RrubChr11G00261950.1	RrubChr11G00261950	sugar transporter ERD6-like 7 [Sesamum indicum]	2898-2917	2907	-31.6	-22.4	0.708861	4	GO:0005351(carbohydrate:proton symporter activity);GO:0005355(glucose transmembrane transporter activity);GO:0005887(integral component of plasma membrane);GO:0046323(glucose import)	-
cca-miR396a-3p_L-1R-1	TTCAAGAAAGCTGTGGGAA	RrubChr1G00016800.1	RrubChr1G00016800	70 kDa peptidyl-prolyl isomerase isoform X2 [Sesamum indicum]	44-62	53	-31.6	-22.1	0.699367	3.5	GO:0003755(peptidyl-prolyl cis-trans isomerase activity);GO:0005528(FK506 binding);GO:0005789(endoplasmic reticulum membrane);GO:0061077(chaperone-mediated protein folding)	-
cca-miR396a-3p_L-1R-1	TTCAAGAAAGCTGTGGGAA	RrubChr8G00207820.1	RrubChr8G00207820	vacuolar protein 8-like [Sesamum indicum]	575-594	585	-31.6	-22.1	0.699367	3.5	GO:0005634(nucleus);GO:0005737(cytoplasm)	-
cca-miR396a-3p_L-1R-1	TTCAAGAAAGCTGTGGGAA	RrubChr5G00128670.1	RrubChr5G00128670	putative chloride channel-like protein CLC-g isoform X1 [Olea europaea var. sylvestris]	4225-4242	4234	-31.6	-22	0.696203	3.5	GO:0005247(voltage-gated chloride channel activity);GO:0005253(anion channel activity);GO:0005515(protein binding);GO:0005622(intracellular);GO:0005774(vacuolar membrane);GO:0006821(chloride transport);GO:0009705(plant-type vacuole membrane);GO:0034707(chloride channel complex);GO:0034765(regulation of ion transmembrane transport);GO:1902476(chloride transmembrane transport)	-
cca-miR396a-3p_L-1R-1	TTCAAGAAAGCTGTGGGAA	RrubChr8G00203370.1	RrubChr8G00203370	ABC transporter G family member 26 isoform X1 [Sesamum indicum]	491-509	500	-31.6	-22	0.696203	4	GO:0005886(plasma membrane);GO:0016021(integral component of membrane);GO:0042626(ATPase activity, coupled to transmembrane movement of substances)	02010(ABC transporters)
cca-miR396a-3p_L-1R-1	TTCAAGAAAGCTGTGGGAA	RrubChr2G00049580.1	RrubChr2G00049580	PREDICTED: probable anion transporter 3, chloroplastic [Erythranthe guttata]	1317-1334	1325	-31.6	-21.8	0.689873	2.5	GO:0005315(inorganic phosphate transmembrane transporter activity);GO:0009536(plastid);GO:0016021(integral component of membrane);GO:0098656(anion transmembrane transport)	-
cca-miR396a-3p_L-1R-1	TTCAAGAAAGCTGTGGGAA	RrubChr6G00148390.1	RrubChr6G00148390	Neoxanthin synthase [Handroanthus impetiginosus]	141-159	150	-31.6	-21.7	0.686709	3.5	GO:0004497(monooxygenase activity);GO:0044550(secondary metabolite biosynthetic process)	00906(Carotenoid biosynthesis)
cca-miR396a-3p_L-1R-1	TTCAAGAAAGCTGTGGGAA	RrubChr6G00142030.1	RrubChr6G00142030	anthocyanidin reductase ((2S)-flavan-3-ol-forming) [Sesamum indicum]	934-952	943	-31.6	-21.5	0.68038	4	GO:0009507(chloroplast);GO:0009813(flavonoid biosynthetic process);GO:0009964(negative regulation of flavonoid biosynthetic process);GO:0016491(oxidoreductase activity);GO:0033729(anthocyanidin reductase activity);GO:0050662(coenzyme binding);GO:0055114(oxidation-reduction process)	00941(Flavonoid biosynthesis)
cca-miR396a-3p_L-1R-1	TTCAAGAAAGCTGTGGGAA	RrubChr6G00141980.1	RrubChr6G00141980	hypothetical protein DVH24_009763 [Malus domestica]	1864-1882	1873	-31.6	-21.5	0.68038	4	GO:0009507(chloroplast);GO:0009813(flavonoid biosynthetic process);GO:0009964(negative regulation of flavonoid biosynthetic process);GO:0016491(oxidoreductase activity);GO:0033729(anthocyanidin reductase activity);GO:0050662(coenzyme binding);GO:0055114(oxidation-reduction process)	00941(Flavonoid biosynthesis)
cca-miR396a-3p_L-1R-1	TTCAAGAAAGCTGTGGGAA	RrubChr6G00143190.1	RrubChr6G00143190	uncharacterized protein LOC105172455 isoform X1 [Sesamum indicum]	753-772	763	-31.6	-21.4	0.677215	4	GO:0004806(triglyceride lipase activity);GO:0005516(calmodulin binding);GO:0005886(plasma membrane);GO:0006629(lipid metabolic process);GO:0016042(lipid catabolic process);GO:0016787(hydrolase activity)	-
cca-miR396a-3p_L-1R-1	TTCAAGAAAGCTGTGGGAA	RrubChr7G00168660.1	RrubChr7G00168660	uncharacterized protein LOC105171540 [Sesamum indicum]	2114-2131	2123	-31.6	-21.4	0.677215	4	GO:0003674(molecular_function);GO:0005634(nucleus);GO:0008150(biological_process)	-
cca-miR396a-3p_L-1R-1	TTCAAGAAAGCTGTGGGAA	RrubChr5G00120700.1	RrubChr5G00120700	PREDICTED: putative late blight resistance protein homolog R1A-10 [Erythranthe guttata]	1269-1287	1278	-31.6	-21.2	0.670886	4	GO:0006952(defense response)	04626(Plant-pathogen interaction)
cca-miR396a-3p_L-1R-1	TTCAAGAAAGCTGTGGGAA	RrubChr12G00289230.1	RrubChr12G00289230	PREDICTED: B3 domain-containing protein Os01g0234100-like isoform X1 [Erythranthe guttata]	374-390	382	-31.6	-21	0.664557	3.5	GO:0003677(DNA binding);GO:0005634(nucleus);GO:0006351(transcription, DNA-templated);GO:0006355(regulation of transcription, DNA-templated)	-
cca-miR396a-3p_L-1R-1	TTCAAGAAAGCTGTGGGAA	RrubChr8G00189810.1	RrubChr8G00189810	glucose-6-phosphate 1-dehydrogenase, chloroplastic [Sesamum indicum]	202-221	212	-31.6	-21	0.664557	4	GO:0004345(glucose-6-phosphate dehydrogenase activity);GO:0005515(protein binding);GO:0006006(glucose metabolic process);GO:0009051(pentose-phosphate shunt, oxidative branch);GO:0009507(chloroplast);GO:0009570(chloroplast stroma);GO:0050661(NADP binding);GO:0055114(oxidation-reduction process)	00030(Pentose phosphate pathway);00480(Glutathione metabolism)
cca-miR396a-3p_L-1R-1	TTCAAGAAAGCTGTGGGAA	RrubChr5G00132580.1	RrubChr5G00132580	subtilisin-like protease SBT1.8 [Sesamum indicum]	105-123	114	-31.6	-20.8	0.658228	4	GO:0004252(serine-type endopeptidase activity);GO:0005618(cell wall)	-
cca-miR396a-3p_L-1R-1	TTCAAGAAAGCTGTGGGAA	RrubChr11G00260950.1	RrubChr11G00260950	PREDICTED: gamma-tubulin complex component 4 homolog [Erythranthe guttata]	1487-1505	1496	-31.6	-20.7	0.655063	3.5	GO:0000923(equatorial microtubule organizing center);GO:0000930(gamma-tubulin complex);GO:0005200(structural constituent of cytoskeleton);GO:0005813(centrosome);GO:0005816(spindle pole body);GO:0031122(cytoplasmic microtubule organization);GO:0043015(gamma-tubulin binding);GO:0051011(microtubule minus-end binding);GO:0051298(centrosome duplication);GO:0051415(microtubule nucleation by interphase …	-
cca-miR396a-3p_L-1R-1	TTCAAGAAAGCTGTGGGAA	RrubChr2G00052090.1	RrubChr2G00052090	putative late blight resistance protein homolog R1B-16 isoform X1 [Sesamum indicum]	3185-3206	3197	-43.4	-31.8	0.732719	4	GO:0005524(ATP binding);GO:0005886(plasma membrane);GO:0006952(defense response);GO:0043531(ADP binding)	04626(Plant-pathogen interaction)
PC-3p-196444_26	TTTAAATTGCCAAATGAGATC	RrubChr1G00024160.1	RrubChr1G00024160	probable LRR receptor-like serine/threonine-protein kinase At3g47570 [Sesamum indicum]	1913-1934	1925	-28.7	-20.3	0.707317	4	GO:0004674(protein serine/threonine kinase activity);GO:0005524(ATP binding);GO:0005886(plasma membrane);GO:0006468(protein phosphorylation);GO:0007169(transmembrane receptor protein tyrosine kinase signaling pathway);GO:0009507(chloroplast);GO:0016021(integral component of membrane);GO:0016301(kinase activity)	-
PC-3p-196444_26	TTTAAATTGCCAAATGAGATC	RrubChr1G00024140.1	RrubChr1G00024140	hypothetical protein MIMGU_mgv1a026218mg, partial [Erythranthe guttata]	1262-1283	1274	-28.7	-20.3	0.707317	4	GO:0004672(protein kinase activity);GO:0005886(plasma membrane)	-
PC-3p-196444_26	TTTAAATTGCCAAATGAGATC	RrubChr2G00050350.1	RrubChr2G00050350	rab3 GTPase-activating protein catalytic subunit isoform X3 [Sesamum indicum]	2326-2346	2337	-28.7	-20.2	0.703833	4	GO:0005096(GTPase activator activity);GO:0005737(cytoplasm);GO:0043547(positive regulation of GTPase activity)	-
PC-3p-196444_26	TTTAAATTGCCAAATGAGATC	RrubChr3G00079360.1	RrubChr3G00079360	NA	435-456	447	-28.7	-19	0.662021	4	-	-
ath-miR396b-5p	TTCCACAGCTTTCTTGAACTT	RrubChr11G00281260.1	RrubChr11G00281260	uncharacterized protein LOC105166397 [Sesamum indicum]	1232-1252	1243	-33.4	-30.8	0.922156	2	-	-
ath-miR396b-5p	TTCCACAGCTTTCTTGAACTT	RrubChr6G00144230.1	RrubChr6G00144230	growth-regulating factor 9 [Sesamum indicum]	987-1008	998	-33.4	-30.2	0.904192	3	GO:0005515(protein binding);GO:0005524(ATP binding);GO:0005634(nucleus);GO:0006351(transcription, DNA-templated);GO:0006355(regulation of transcription, DNA-templated);GO:0032502(developmental process);GO:0048366(leaf development)	-
ath-miR396b-5p	TTCCACAGCTTTCTTGAACTT	RrubChr6G00148620.1	RrubChr6G00148620	probable aspartyl protease At4g16563 [Sesamum indicum]	2157-2177	2168	-33.4	-29.5	0.883234	4	GO:0004190(aspartic-type endopeptidase activity);GO:0006508(proteolysis);GO:0030163(protein catabolic process)	-
ath-miR396b-5p	TTCCACAGCTTTCTTGAACTT	RrubChr10G00255730.1	RrubChr10G00255730	hypothetical protein CDL12_27194 [Handroanthus impetiginosus]	848-868	859	-33.4	-29.5	0.883234	4	GO:0003674(molecular_function);GO:0005739(mitochondrion);GO:0008150(biological_process)	00970(Aminoacyl-tRNA biosynthesis)
ath-miR396b-5p	TTCCACAGCTTTCTTGAACTT	RrubChr2G00051840.1	RrubChr2G00051840	growth-regulating factor 3-like isoform X1 [Olea europaea var. sylvestris]	618-639	629	-33.4	-29.2	0.874251	4	GO:0005515(protein binding);GO:0005524(ATP binding);GO:0005634(nucleus);GO:0006351(transcription, DNA-templated);GO:0006355(regulation of transcription, DNA-templated);GO:0008285(negative regulation of cell proliferation);GO:0009624(response to nematode);GO:0043565(sequence-specific DNA binding);GO:0044212(transcription regulatory region DNA binding);GO:0048364(root development);GO:0048366(leaf d…	-
ath-miR396b-5p	TTCCACAGCTTTCTTGAACTT	RrubChr7G00182120.1	RrubChr7G00182120	growth-regulating factor 1 [Sesamum indicum]	991-1012	1002	-33.4	-29.2	0.874251	4	GO:0005515(protein binding);GO:0005524(ATP binding);GO:0005634(nucleus);GO:0006351(transcription, DNA-templated);GO:0006355(regulation of transcription, DNA-templated);GO:0009624(response to nematode);GO:0019760(glucosinolate metabolic process);GO:0043565(sequence-specific DNA binding);GO:0048364(root development);GO:0048366(leaf development);GO:0061062(regulation of nematode larval development)	-
ath-miR396b-5p	TTCCACAGCTTTCTTGAACTT	RrubChr10G00245870.1	RrubChr10G00245870	growth-regulating factor 2 [Sesamum indicum]	1033-1054	1044	-33.4	-29.2	0.874251	4	GO:0005524(ATP binding);GO:0005634(nucleus);GO:0006351(transcription, DNA-templated);GO:0006355(regulation of transcription, DNA-templated);GO:0010114(response to red light);GO:0010218(response to far red light);GO:0048366(leaf development);GO:0080167(response to karrikin)	-
ath-miR396b-5p	TTCCACAGCTTTCTTGAACTT	RrubChr1G00016990.1	RrubChr1G00016990	growth-regulating factor 6 [Sesamum indicum]	663-684	674	-33.4	-29.2	0.874251	4	GO:0005515(protein binding);GO:0005524(ATP binding);GO:0005634(nucleus);GO:0006351(transcription, DNA-templated);GO:0006355(regulation of transcription, DNA-templated);GO:0009624(response to nematode);GO:0019760(glucosinolate metabolic process);GO:0043565(sequence-specific DNA binding);GO:0048364(root development);GO:0048366(leaf development);GO:0061062(regulation of nematode larval development)	-
ath-miR396b-5p	TTCCACAGCTTTCTTGAACTT	RrubChr4G00102550.1	RrubChr4G00102550	growth-regulating factor 8 isoform X2 [Sesamum indicum]	658-679	669	-33.4	-29.2	0.874251	4	GO:0005524(ATP binding);GO:0005634(nucleus);GO:0006351(transcription, DNA-templated);GO:0006355(regulation of transcription, DNA-templated);GO:0009941(chloroplast envelope);GO:0032502(developmental process);GO:0048366(leaf development)	-
ath-miR396b-5p	TTCCACAGCTTTCTTGAACTT	RrubChr5G00130060.1	RrubChr5G00130060	growth-regulating factor 1 isoform X1 [Sesamum indicum]	621-642	632	-33.4	-29.2	0.874251	4	GO:0005634(nucleus);GO:0009739(response to gibberellin);GO:0030912(response to deep water)	-
ath-miR396b-5p	TTCCACAGCTTTCTTGAACTT	RrubChr2G00047200.1	RrubChr2G00047200	hypothetical protein CDL12_10521 [Handroanthus impetiginosus]	590-611	601	-33.4	-29.2	0.874251	4	GO:0005515(protein binding);GO:0005524(ATP binding);GO:0005634(nucleus);GO:0006351(transcription, DNA-templated);GO:0006355(regulation of transcription, DNA-templated);GO:0008285(negative regulation of cell proliferation);GO:0009624(response to nematode);GO:0043565(sequence-specific DNA binding);GO:0044212(transcription regulatory region DNA binding);GO:0048364(root development);GO:0048366(leaf d…	-
ath-miR396b-5p	TTCCACAGCTTTCTTGAACTT	RrubChr11G00271640.1	RrubChr11G00271640	growth-regulating factor 4-like isoform X3 [Sesamum indicum]	1104-1125	1115	-33.4	-29	0.868263	4	GO:0005737(cytoplasm);GO:0008757(S-adenosylmethionine-dependent methyltransferase activity);GO:0032259(methylation)	-
ath-miR396b-5p	TTCCACAGCTTTCTTGAACTT	RrubChr6G00155090.1	RrubChr6G00155090	growth-regulating factor 2 [Sesamum indicum]	354-375	365	-33.4	-29	0.868263	4	GO:0005634(nucleus);GO:0009739(response to gibberellin);GO:0030912(response to deep water)	-
ath-miR396b-5p	TTCCACAGCTTTCTTGAACTT	RrubChr9G00229140.1	RrubChr9G00229140	growth-regulating factor 4-like isoform X1 [Sesamum indicum]	986-1007	997	-33.4	-29	0.868263	4	GO:0005737(cytoplasm);GO:0008757(S-adenosylmethionine-dependent methyltransferase activity);GO:0032259(methylation)	-
ath-miR396b-5p	TTCCACAGCTTTCTTGAACTT	RrubChr3G00059920.1	RrubChr3G00059920	uncharacterized protein LOC105174161 [Sesamum indicum]	2170-2191	2182	-33.4	-28.9	0.865269	4	GO:0004842(ubiquitin-protein transferase activity);GO:0005737(cytoplasm);GO:0009966(regulation of signal transduction)	-
ath-miR396b-5p	TTCCACAGCTTTCTTGAACTT	RrubChr6G00145780.1	RrubChr6G00145780	10 kDa chaperonin 1, chloroplastic-like [Olea europaea var. sylvestris]	38-59	50	-33.4	-26.3	0.787425	3	GO:0005759(mitochondrial matrix);GO:0006986(response to unfolded protein);GO:0009507(chloroplast);GO:0046872(metal ion binding);GO:0051082(unfolded protein binding);GO:0051085(chaperone cofactor-dependent protein refolding);GO:0051087(chaperone binding)	-
ath-miR396b-5p	TTCCACAGCTTTCTTGAACTT	RrubChr10G00250220.1	RrubChr10G00250220	Acyl-CoA reductase [Handroanthus impetiginosus]	171-190	181	-33.4	-26.1	0.781437	3.5	GO:0010345(suberin biosynthetic process);GO:0035336(long-chain fatty-acyl-CoA metabolic process);GO:0043231(intracellular membrane-bounded organelle);GO:0080019(fatty-acyl-CoA reductase (alcohol-forming) activity)	00073(Cutin, suberine and wax biosynthesis);04146(Peroxisome)
ath-miR396b-5p	TTCCACAGCTTTCTTGAACTT	RrubChr4G00090340.1	RrubChr4G00090340	uncharacterized protein LOC105155442 [Sesamum indicum]	603-624	615	-33.4	-25.7	0.769461	4	-	-
ath-miR396b-5p	TTCCACAGCTTTCTTGAACTT	RrubChr8G00200820.1	RrubChr8G00200820	PREDICTED: uncharacterized protein LOC104448394 [Eucalyptus grandis]	340-358	349	-33.4	-25.3	0.757485	3.5	-	-
ath-miR396b-5p	TTCCACAGCTTTCTTGAACTT	RrubChr12G00293100.1	RrubChr12G00293100	hypothetical protein CDL12_06939 [Handroanthus impetiginosus]	418-439	429	-33.4	-25.1	0.751497	4	GO:0003674(molecular_function);GO:0005634(nucleus);GO:0006355(regulation of transcription, DNA-templated);GO:0007142(male meiosis II);GO:0009556(microsporogenesis)	-
ath-miR396b-5p	TTCCACAGCTTTCTTGAACTT	RrubChr1G00018090.1	RrubChr1G00018090	uncharacterized protein At1g04910 isoform X1 [Sesamum indicum]	461-481	472	-33.4	-25.1	0.751497	3.5	GO:0005737(cytoplasm)	-
ath-miR396b-5p	TTCCACAGCTTTCTTGAACTT	RrubChr2G00031500.1	RrubChr2G00031500	Kinesin-like protein [Handroanthus impetiginosus]	2239-2260	2251	-37.4	-26.5	0.708556	4	GO:0003777(microtubule motor activity);GO:0005871(kinesin complex);GO:0007018(microtubule-based movement);GO:0016887(ATPase activity)	-
ath-miR396b-5p	TTCCACAGCTTTCTTGAACTT	RrubChr11G00275830.1	RrubChr11G00275830	hypothetical protein CDL12_02123 [Handroanthus impetiginosus]	900-918	909	-33.4	-24	0.718563	3.5	GO:0003674(molecular_function);GO:0005575(cellular_component);GO:0008150(biological_process)	-
ath-miR396b-5p	TTCCACAGCTTTCTTGAACTT	RrubChr5G00115760.1	RrubChr5G00115760	hypothetical protein CDL12_27624 [Handroanthus impetiginosus]	372-393	384	-33.4	-24	0.718563	3.5	GO:0003677(DNA binding);GO:0005634(nucleus);GO:0008150(biological_process)	03008(Ribosome biogenesis in eukaryotes)
ath-miR396b-5p	TTCCACAGCTTTCTTGAACTT	RrubChr3G00064110.1	RrubChr3G00064110	PREDICTED: uncharacterized protein LOC105970430 [Erythranthe guttata]	784-804	795	-33.4	-23.5	0.703593	4	-	-
ath-miR396b-5p	TTCCACAGCTTTCTTGAACTT	RrubChr5G00123810.1	RrubChr5G00123810	cytochrome c oxidase assembly protein COX15 [Sesamum indicum]	397-417	407	-33.4	-21.8	0.652695	4	GO:0004129(cytochrome-c oxidase activity);GO:0005743(mitochondrial inner membrane);GO:0006784(heme a biosynthetic process);GO:0008535(respiratory chain complex IV assembly);GO:0016653(oxidoreductase activity, acting on NAD(P)H, heme protein as acceptor)	00190(Oxidative phosphorylation);00860(Porphyrin and chlorophyll metabolism)
PC-5p-3191_992	TGTTTGTTCGTGAGTCTAACG	RrubChr4G00104960.1	RrubChr4G00104960	LOW QUALITY PROTEIN: uncharacterized protein LOC105155975 [Sesamum indicum]	10947-10967	10958	-33.8	-27.3	0.807692	4	GO:0005622(intracellular);GO:0006623(protein targeting to vacuole);GO:0019898(extrinsic component of membrane);GO:0045053(protein retention in Golgi apparatus)	-
PC-3p-94541_54	AAGAAATGAGAATGAATTCGGGCC	RrubChr10G00252050.1	RrubChr10G00252050	ATP-dependent DNA helicase homolog RECG, chloroplastic isoform X2 [Sesamum indicum]	1494-1518	1509	-40.2	-29.5	0.733831	4	GO:0004004(ATP-dependent RNA helicase activity);GO:0010501(RNA secondary structure unwinding)	03440(Homologous recombination)
PC-3p-94541_54	AAGAAATGAGAATGAATTCGGGCC	RrubChr11G00270270.1	RrubChr11G00270270	hypothetical protein CDL12_07846 [Handroanthus impetiginosus]	2826-2847	2838	-40.2	-29.1	0.723881	3.5	-	-
PC-3p-63564_79	AGGAACTAAGAATCAACCTCAACC	RrubChr10G00238270.1	RrubChr10G00238270	glutathione S-transferase zeta class-like [Sesamum indicum]	1046-1069	1060	-36	-27	0.75	3	GO:0004364(glutathione transferase activity);GO:0005737(cytoplasm);GO:0006749(glutathione metabolic process)	00350(Tyrosine metabolism)
PC-3p-63564_79	AGGAACTAAGAATCAACCTCAACC	RrubChr4G00100020.1	RrubChr4G00100020	E3 ubiquitin-protein ligase At3g02290 [Sesamum indicum]	418-441	432	-41	-29.7	0.72439	3	GO:0000209(protein polyubiquitination);GO:0005634(nucleus);GO:0005737(cytoplasm);GO:0043161(proteasome-mediated ubiquitin-dependent protein catabolic process);GO:0061630(ubiquitin protein ligase activity)	-
PC-3p-2316_1355	TTGATCCGTTTAATATCTGAC	RrubChr5G00132040.1	RrubChr5G00132040	probable NOT transcription complex subunit VIP2 isoform X2 [Sesamum indicum]	308-327	318	-31	-25.1	0.809677	3.5	GO:0000288(nuclear-transcribed mRNA catabolic process, deadenylation-dependent decay);GO:0000932(P-body);GO:0017148(negative regulation of translation);GO:0030015(CCR4-NOT core complex)	03018(RNA degradation)
PC-3p-2316_1355	TTGATCCGTTTAATATCTGAC	RrubChr3G00061110.1	RrubChr3G00061110	LOW QUALITY PROTEIN: LEAF RUST 10 DISEASE-RESISTANCE LOCUS RECEPTOR-LIKE PROTEIN KINASE-like 2.3 [Sesamum indicum]	735-755	746	-31	-24.7	0.796774	4	GO:0005886(plasma membrane)	-
PC-3p-2316_1355	TTGATCCGTTTAATATCTGAC	RrubChr3G00061190.1	RrubChr3G00061190	Serine/threonine protein kinase [Handroanthus impetiginosus]	921-941	932	-31	-24.7	0.796774	4	GO:0005886(plasma membrane)	-
PC-3p-2316_1355	TTGATCCGTTTAATATCTGAC	RrubChr3G00061020.1	RrubChr3G00061020	LEAF RUST 10 DISEASE-RESISTANCE LOCUS RECEPTOR-LIKE PROTEIN KINASE-like 2.4 [Olea europaea var. sylvestris]	918-938	929	-31	-24.7	0.796774	4	-	-
PC-3p-2316_1355	TTGATCCGTTTAATATCTGAC	RrubChr3G00061160.1	RrubChr3G00061160	Serine/threonine protein kinase [Handroanthus impetiginosus]	660-680	671	-31	-24.7	0.796774	4	GO:0005886(plasma membrane)	-
PC-3p-2316_1355	TTGATCCGTTTAATATCTGAC	RrubChr3G00060990.1	RrubChr3G00060990	Serine/threonine protein kinase [Handroanthus impetiginosus]	956-976	967	-31	-24.7	0.796774	4	GO:0005886(plasma membrane)	-
PC-3p-2316_1355	TTGATCCGTTTAATATCTGAC	RrubChr7G00165190.1	RrubChr7G00165190	cellulose synthase A catalytic subunit 2 [UDP-forming] [Sesamum indicum]	891-910	901	-31	-23.9	0.770968	4	GO:0000977(RNA polymerase II regulatory region sequence-specific DNA binding);GO:0005794(Golgi apparatus);GO:0005886(plasma membrane);GO:0009833(plant-type primary cell wall biogenesis);GO:0016021(integral component of membrane);GO:0016757(transferase activity, transferring glycosyl groups);GO:0016759(cellulose synthase activity);GO:0016760(cellulose synthase (UDP-forming) activity);GO:0030244(ce…	-
PC-3p-2316_1355	TTGATCCGTTTAATATCTGAC	RrubChr2G00033140.1	RrubChr2G00033140	hypothetical protein MIMGU_mgv1a000542mg [Erythranthe guttata]	3327-3347	3338	-31	-21.6	0.696774	4	GO:0004674(protein serine/threonine kinase activity);GO:0005524(ATP binding);GO:0005886(plasma membrane);GO:0006468(protein phosphorylation);GO:0007169(transmembrane receptor protein tyrosine kinase signaling pathway);GO:0009507(chloroplast);GO:0016021(integral component of membrane);GO:0016301(kinase activity)	04016(MAPK signaling pathway - plant);04626(Plant-pathogen interaction)
PC-3p-2316_1355	TTGATCCGTTTAATATCTGAC	RrubChr2G00055470.1	RrubChr2G00055470	PREDICTED: aldo-keto reductase family 4 member C9 [Erythranthe guttata]	1620-1641	1632	-31	-21.3	0.687097	3	GO:0004032(alditol:NADP+ 1-oxidoreductase activity);GO:0004033(aldo-keto reductase (NADP) activity);GO:0005737(cytoplasm);GO:0008106(alcohol dehydrogenase (NADP+) activity);GO:0009409(response to cold);GO:0009414(response to water deprivation);GO:0009507(chloroplast);GO:0009636(response to toxic substance);GO:0009651(response to salt stress);GO:0016229(steroid dehydrogenase activity);GO:0016491(o…	00010(Glycolysis / Gluconeogenesis);00040(Pentose and glucuronate interconversions);00561(Glycerolipid metabolism)
PC-3p-136386_37	CTACATTGCCGATACAAACGC	RrubChr10G00251710.1	RrubChr10G00251710	Serine/threonine protein kinase [Handroanthus impetiginosus]	1323-1344	1335	-35.7	-25.9	0.72549	4	GO:0004674(protein serine/threonine kinase activity);GO:0005886(plasma membrane);GO:0007166(cell surface receptor signaling pathway)	-
PC-5p-55142_90	AGTAAGCATTTCGGTTGAACTAAC	RrubChr10G00241470.1	RrubChr10G00241470	PREDICTED: 2-alkenal reductase (NADP(+)-dependent)-like [Erythranthe guttata]	1315-1338	1329	-37.7	-32.6	0.864721	3	GO:0005737(cytoplasm);GO:0006979(response to oxidative stress);GO:0055114(oxidation-reduction process)	-
PC-3p-56874_87	AATGCTTAGTTAGTTGAACCGAAA	RrubChr10G00238270.1	RrubChr10G00238270	glutathione S-transferase zeta class-like [Sesamum indicum]	1046-1069	1060	-36	-27	0.75	3	GO:0004364(glutathione transferase activity);GO:0005737(cytoplasm);GO:0006749(glutathione metabolic process)	00350(Tyrosine metabolism)
ath-miR8175_L+2_1ss4AT	TCGTTCCCCGGCAACGGCGCCA	RrubChr4G00105480.1	RrubChr4G00105480	PREDICTED: uncharacterized protein LOC109153743 [Ipomoea nil]	392-413	404	-49.7	-47.2	0.949698	2	-	-
ath-miR8175_L+2_1ss4AT	TCGTTCCCCGGCAACGGCGCCA	RrubChr1G00019020.1	RrubChr1G00019020	PREDICTED: LOW QUALITY PROTEIN: uncharacterized protein LOC103427080 [Malus domestica]	1351-1372	1363	-49.7	-45.6	0.917505	4	-	-
ath-miR8175_L+2_1ss4AT	TCGTTCCCCGGCAACGGCGCCA	RrubChr8G00200520.1	RrubChr8G00200520	NA	887-908	899	-49.7	-43.2	0.869215	4	-	-
ath-miR8175_L+2_1ss4AT	TCGTTCCCCGGCAACGGCGCCA	RrubChr2G00054250.1	RrubChr2G00054250	dof zinc finger protein DOF3.5 [Sesamum indicum]	584-605	596	-49.7	-37.7	0.758551	4	GO:0003677(DNA binding);GO:0003700(DNA binding transcription factor activity);GO:0005634(nucleus);GO:0006351(transcription, DNA-templated);GO:0006355(regulation of transcription, DNA-templated);GO:0046872(metal ion binding)	-
csi-miR160c-5p_1ss20TC	TGCCTGGCTCCCTGTATGCCT	RrubChr2G00048180.1	RrubChr2G00048180	auxin response factor ARF13 [Salvia miltiorrhiza]	1978-1998	1989	-42.9	-38.9	0.90676	2	GO:0003677(DNA binding);GO:0003700(DNA binding transcription factor activity);GO:0005515(protein binding);GO:0005634(nucleus);GO:0006351(transcription, DNA-templated);GO:0006355(regulation of transcription, DNA-templated);GO:0007389(pattern specification process);GO:0009733(response to auxin);GO:0009734(auxin-activated signaling pathway);GO:0035198(miRNA binding);GO:0048829(root cap development);…	04075(Plant hormone signal transduction)
csi-miR160c-5p_1ss20TC	TGCCTGGCTCCCTGTATGCCT	RrubChr2G00051050.1	RrubChr2G00051050	auxin response factor ARF14 [Salvia miltiorrhiza]	1888-1908	1899	-42.9	-39.1	0.911422	1.5	GO:0003677(DNA binding);GO:0003700(DNA binding transcription factor activity);GO:0005515(protein binding);GO:0005634(nucleus);GO:0006351(transcription, DNA-templated);GO:0006355(regulation of transcription, DNA-templated);GO:0007389(pattern specification process);GO:0009733(response to auxin);GO:0009734(auxin-activated signaling pathway);GO:0035198(miRNA binding);GO:0048829(root cap development);…	04075(Plant hormone signal transduction)
csi-miR160c-5p_1ss20TC	TGCCTGGCTCCCTGTATGCCT	RrubChr1G00008700.1	RrubChr1G00008700	auxin response factor ARF15 [Salvia miltiorrhiza]	2016-2036	2027	-42.9	-38.9	0.90676	2	GO:0003677(DNA binding);GO:0003700(DNA binding transcription factor activity);GO:0005515(protein binding);GO:0005634(nucleus);GO:0006351(transcription, DNA-templated);GO:0006355(regulation of transcription, DNA-templated);GO:0007389(pattern specification process);GO:0009733(response to auxin);GO:0009734(auxin-activated signaling pathway);GO:0035198(miRNA binding);GO:0048829(root cap development);…	04075(Plant hormone signal transduction)
csi-miR160c-5p_1ss20TC	TGCCTGGCTCCCTGTATGCCT	RrubChr3G00059130.1	RrubChr3G00059130	auxin response factor ARF16 [Salvia miltiorrhiza]	1366-1386	1377	-42.9	-38.7	0.902098	2	GO:0003677(DNA binding);GO:0003700(DNA binding transcription factor activity);GO:0005515(protein binding);GO:0005634(nucleus);GO:0006351(transcription, DNA-templated);GO:0006355(regulation of transcription, DNA-templated);GO:0007389(pattern specification process);GO:0009733(response to auxin);GO:0009734(auxin-activated signaling pathway);GO:0035198(miRNA binding);GO:0048829(root cap development);…	04075(Plant hormone signal transduction)
csi-miR160c-5p_1ss20TC	TGCCTGGCTCCCTGTATGCCT	RrubChr11G00262500.1	RrubChr11G00262500	auxin response factor ARF1 [Salvia miltiorrhiza]	1960-1980	1971	-42.9	-39.1	0.911422	1.5	GO:0003677(DNA binding);GO:0003700(DNA binding transcription factor activity);GO:0005634(nucleus);GO:0006351(transcription, DNA-templated);GO:0006355(regulation of transcription, DNA-templated);GO:0007389(pattern specification process);GO:0009734(auxin-activated signaling pathway);GO:0009738(abscisic acid-activated signaling pathway);GO:0009743(response to carbohydrate);GO:0010154(fruit developme…	04075(Plant hormone signal transduction)
csi-miR160c-5p_1ss20TC	TGCCTGGCTCCCTGTATGCCT	RrubChr10G00256200.1	RrubChr10G00256200	auxin response factor 17-like [Sesamum indicum]	1224-1244	1235	-45.4	-44.9	0.988987	2.5	GO:0000987(proximal promoter sequence-specific DNA binding);GO:0003700(DNA binding transcription factor activity);GO:0005634(nucleus);GO:0006351(transcription, DNA-templated);GO:0006355(regulation of transcription, DNA-templated);GO:0009555(pollen development);GO:0009653(anatomical structure morphogenesis);GO:0009734(auxin-activated signaling pathway);GO:0010208(pollen wall assembly);GO:0048830(a…	04075(Plant hormone signal transduction)
csi-miR160c-5p_1ss20TC	TGCCTGGCTCCCTGTATGCCT	RrubChr4G00101370.1	RrubChr4G00101370	serine/threonine-protein kinase BRI1-like 2 [Sesamum indicum]	1624-1644	1634	-45.4	-37.5	0.825991	3.5	GO:0004674(protein serine/threonine kinase activity);GO:0004675(transmembrane receptor protein serine/threonine kinase activity);GO:0005515(protein binding);GO:0005524(ATP binding);GO:0005886(plasma membrane);GO:0006468(protein phosphorylation);GO:0007169(transmembrane receptor protein tyrosine kinase signaling pathway);GO:0009506(plasmodesma);GO:0009734(auxin-activated signaling pathway);GO:0009…	04075(Plant hormone signal transduction)
ath-miR408-3p_L-1R+1	TGCACTGCCTCTTCCCTGGCT	RrubChr9G00224370.1	RrubChr9G00224370	basic blue protein-like [Sesamum indicum]	479-499	490	-45.1	-41	0.909091	2	GO:0046658(anchored component of plasma membrane)	-
ath-miR408-3p_L-1R+1	TGCACTGCCTCTTCCCTGGCT	RrubChr3G00057650.1	RrubChr3G00057650	LRR receptor kinase BAK1 [Sesamum indicum]	865-885	876	-45.1	-39	0.864745	2.5	GO:0004674(protein serine/threonine kinase activity);GO:0005886(plasma membrane);GO:0007166(cell surface receptor signaling pathway)	-
ath-miR408-3p_L-1R+1	TGCACTGCCTCTTCCCTGGCT	RrubChr10G00246440.1	RrubChr10G00246440	Enoyl-CoA hydratase/isomerase [Handroanthus impetiginosus]	626-646	637	-45.1	-38.2	0.847007	4	GO:0003824(catalytic activity);GO:0004165(dodecenoyl-CoA delta-isomerase activity);GO:0005737(cytoplasm);GO:0005777(peroxisome);GO:0006635(fatty acid beta-oxidation);GO:0009062(fatty acid catabolic process);GO:0048767(root hair elongation);GO:0080024(indolebutyric acid metabolic process);GO:0080026(response to indolebutyric acid)	00071(Fatty acid degradation);04626(Plant-pathogen interaction)
ath-miR408-3p_L-1R+1	TGCACTGCCTCTTCCCTGGCT	RrubChr1G00018110.1	RrubChr1G00018110	PREDICTED: blue copper protein-like [Erythranthe guttata]	874-894	885	-45.1	-37.7	0.83592	3.5	GO:0046658(anchored component of plasma membrane)	-
ath-miR408-3p_L-1R+1	TGCACTGCCTCTTCCCTGGCT	RrubChr6G00145430.1	RrubChr6G00145430	hypothetical protein CDL12_08972 [Handroanthus impetiginosus]	753-773	764	-45.1	-36.2	0.802661	3	GO:0046658(anchored component of plasma membrane)	-
ath-miR408-3p_L-1R+1	TGCACTGCCTCTTCCCTGGCT	RrubChr9G00234260.1	RrubChr9G00234260	copper-transporting ATPase PAA2, chloroplastic [Sesamum indicum]	1337-1358	1348	-45.1	-35.6	0.789357	3.5	GO:0005887(integral component of plasma membrane);GO:0043231(intracellular membrane-bounded organelle);GO:0043682(copper-transporting ATPase activity)	-
ath-miR408-3p_L-1R+1	TGCACTGCCTCTTCCCTGGCT	RrubChr4G00097380.1	RrubChr4G00097380	hypothetical protein CDL12_24155 [Handroanthus impetiginosus]	257-277	268	-45.1	-34.4	0.762749	3	GO:0012505(endomembrane system)	-
ath-miR408-3p_L-1R+1	TGCACTGCCTCTTCCCTGGCT	RrubChr5G00118560.1	RrubChr5G00118560	PREDICTED: laccase-12-like [Erythranthe guttata]	216-236	227	-45.1	-33.9	0.751663	4	GO:0005507(copper ion binding);GO:0016722(oxidoreductase activity, oxidizing metal ions)	-
ath-miR408-3p_L-1R+1	TGCACTGCCTCTTCCCTGGCT	RrubChr5G00118530.1	RrubChr5G00118530	PREDICTED: laccase-12-like [Erythranthe guttata]	216-236	227	-45.1	-33.9	0.751663	4	GO:0005507(copper ion binding);GO:0016722(oxidoreductase activity, oxidizing metal ions)	-
ath-miR408-3p_L-1R+1	TGCACTGCCTCTTCCCTGGCT	RrubChr1G00008360.1	RrubChr1G00008360	Multidrug/pheromone exporter, ABC superfamily [Handroanthus impetiginosus]	2200-2218	2210	-45.1	-31.3	0.694013	4	GO:0016021(integral component of membrane);GO:0042626(ATPase activity, coupled to transmembrane movement of substances);GO:0055085(transmembrane transport)	02010(ABC transporters)
cca-MIR156c-p5_2ss7CT17AC	cca-MIR156c-p5_2ss7CT17AC	RrubChr1G00013130.1	RrubChr1G00013130	probable prolyl 4-hydroxylase 3 [Sesamum indicum]	235-252	243	-33.4	-33.2	0.994012	2	GO:0004656(procollagen-proline 4-dioxygenase activity);GO:0005506(iron ion binding);GO:0005739(mitochondrion);GO:0005768(endosome);GO:0005789(endoplasmic reticulum membrane);GO:0005794(Golgi apparatus);GO:0005802(trans-Golgi network);GO:0016021(integral component of membrane);GO:0016705(oxidoreductase activity, acting on paired donors, with incorporation or reduction of molecular oxygen);GO:00167…	00330(Arginine and proline metabolism)
cca-MIR156c-p5_2ss7CT17AC	cca-MIR156c-p5_2ss7CT17AC	RrubChr2G00049090.1	RrubChr2G00049090	E3 ubiquitin-protein ligase PRT6 isoform X3 [Sesamum indicum]	1942-1958	1950	-33.4	-29.4	0.88024	3.5	GO:0000151(ubiquitin ligase complex);GO:0005737(cytoplasm);GO:0061630(ubiquitin protein ligase activity);GO:0071596(ubiquitin-dependent protein catabolic process via the N-end rule pathway)	-
cca-MIR156c-p5_2ss7CT17AC	cca-MIR156c-p5_2ss7CT17AC	RrubChr6G00154950.1	RrubChr6G00154950	PREDICTED: U-box domain-containing protein 44-like [Erythranthe guttata]	159-177	167	-33.4	-27.6	0.826347	4	GO:0005634(nucleus);GO:0005737(cytoplasm)	-
cca-MIR156c-p5_2ss7CT17AC	cca-MIR156c-p5_2ss7CT17AC	RrubChr1G00005500.1	RrubChr1G00005500	DNA polymerase epsilon subunit B [Sesamum indicum]	762-780	770	-33.4	-27.3	0.817365	4	GO:0003887(DNA-directed DNA polymerase activity);GO:0006261(DNA-dependent DNA replication);GO:0008622(epsilon DNA polymerase complex);GO:0042276(error-prone translesion synthesis)	00230(Purine metabolism);00240(Pyrimidine metabolism);03030(DNA replication);03410(Base excision repair);03420(Nucleotide excision repair)
cca-MIR156c-p5_2ss7CT17AC	cca-MIR156c-p5_2ss7CT17AC	RrubChr7G00166940.1	RrubChr7G00166940	Subunit of Golgi mannosyltransferase complex [Handroanthus impetiginosus]	2610-2629	2620	-33.4	-26.5	0.793413	3	GO:0000139(Golgi membrane);GO:0000271(polysaccharide biosynthetic process);GO:0005515(protein binding);GO:0005768(endosome);GO:0005794(Golgi apparatus);GO:0005802(trans-Golgi network);GO:0009969(xyloglucan biosynthetic process);GO:0010411(xyloglucan metabolic process);GO:0016021(integral component of membrane);GO:0016740(transferase activity);GO:0016757(transferase activity, transferring glycosyl…	-
cca-MIR156c-p5_2ss7CT17AC	cca-MIR156c-p5_2ss7CT17AC	RrubChr7G00187040.1	RrubChr7G00187040	Glutaredoxin-related protein [Handroanthus impetiginosus]	618-634	626	-33.4	-25.9	0.775449	4	GO:0005634(nucleus);GO:0005886(plasma membrane);GO:0009055(electron transfer activity);GO:0015035(protein disulfide oxidoreductase activity);GO:0045454(cell redox homeostasis)	-
cca-MIR156c-p5_2ss7CT17AC	cca-MIR156c-p5_2ss7CT17AC	RrubChr9G00224770.1	RrubChr9G00224770	uncharacterized protein LOC105171448 [Sesamum indicum]	501-517	508	-33.4	-25.8	0.772455	3.5	-	-
cca-MIR156c-p5_2ss7CT17AC	cca-MIR156c-p5_2ss7CT17AC	RrubChr5G00132270.1	RrubChr5G00132270	PREDICTED: DNA-directed RNA polymerase IV subunit 1 [Erythranthe guttata]	237-254	245	-33.4	-25.8	0.772455	3	GO:0001056(RNA polymerase III activity);GO:0005666(DNA-directed RNA polymerase III complex)	-
cca-MIR156c-p5_2ss7CT17AC	cca-MIR156c-p5_2ss7CT17AC	RrubChr1G00012930.1	RrubChr1G00012930	NA	64-80	71	-33.4	-25.8	0.772455	3	-	-
cca-MIR156c-p5_2ss7CT17AC	cca-MIR156c-p5_2ss7CT17AC	RrubChr2G00045750.1	RrubChr2G00045750	Oxysterol-binding protein [Handroanthus impetiginosus]	515-532	523	-33.4	-25.4	0.760479	4	GO:0005634(nucleus);GO:0006869(lipid transport);GO:0008142(oxysterol binding);GO:0008202(steroid metabolic process);GO:0008289(lipid binding)	-
cca-MIR156c-p5_2ss7CT17AC	cca-MIR156c-p5_2ss7CT17AC	RrubChr11G00273620.1	RrubChr11G00273620	MADS box transcription factor [Handroanthus impetiginosus]	516-532	523	-33.4	-25.3	0.757485	4	-	-
cca-MIR156c-p5_2ss7CT17AC	cca-MIR156c-p5_2ss7CT17AC	RrubChr3G00069640.1	RrubChr3G00069640	agamous-like MADS-box protein AGL82 [Sesamum indicum]	705-721	712	-33.4	-25.3	0.757485	4	GO:0000976(transcription regulatory region sequence-specific DNA binding);GO:0000977(RNA polymerase II regulatory region sequence-specific DNA binding);GO:0000987(proximal promoter sequence-specific DNA binding);GO:0003677(DNA binding);GO:0003700(DNA binding transcription factor activity);GO:0005515(protein binding);GO:0005634(nucleus);GO:0006351(transcription, DNA-templated);GO:0043078(polar nuc…	-
cca-MIR156c-p5_2ss7CT17AC	cca-MIR156c-p5_2ss7CT17AC	RrubChr12G00296090.1	RrubChr12G00296090	Serine/threonine protein kinase [Handroanthus impetiginosus]	1014-1031	1022	-33.4	-25	0.748503	3.5	GO:0004672(protein kinase activity);GO:0004675(transmembrane receptor protein serine/threonine kinase activity);GO:0005524(ATP binding);GO:0005576(extracellular region);GO:0005886(plasma membrane);GO:0006468(protein phosphorylation);GO:0007166(cell surface receptor signaling pathway);GO:0016021(integral component of membrane);GO:0016301(kinase activity)	-
cca-MIR156c-p5_2ss7CT17AC	cca-MIR156c-p5_2ss7CT17AC	RrubChr6G00150170.1	RrubChr6G00150170	DNA gyrase subunit B, chloroplastic/mitochondrial isoform X1 [Sesamum indicum]	1621-1637	1628	-33.4	-25	0.748503	4	GO:0003918(DNA topoisomerase type II (ATP-hydrolyzing) activity);GO:0006265(DNA topological change);GO:0006268(DNA unwinding involved in DNA replication);GO:0007059(chromosome segregation);GO:0009295(nucleoid);GO:0009330(DNA topoisomerase complex (ATP-hydrolyzing))	-
cca-MIR156c-p5_2ss7CT17AC	cca-MIR156c-p5_2ss7CT17AC	RrubChr12G00290540.1	RrubChr12G00290540	pleiotropic drug resistance protein 1 isoform X2 [Sesamum indicum]	738-755	746	-33.4	-25	0.748503	2.5	GO:0005886(plasma membrane);GO:0016021(integral component of membrane);GO:0042626(ATPase activity, coupled to transmembrane movement of substances)	-
cca-MIR156c-p5_2ss7CT17AC	cca-MIR156c-p5_2ss7CT17AC	RrubChr6G00156150.1	RrubChr6G00156150	synaptotagmin-3 [Sesamum indicum]	1695-1712	1703	-33.4	-24.8	0.742515	4	GO:0005783(endoplasmic reticulum);GO:0005886(plasma membrane);GO:0008150(biological_process);GO:0016021(integral component of membrane)	03010(Ribosome)
cca-MIR156c-p5_2ss7CT17AC	cca-MIR156c-p5_2ss7CT17AC	RrubChr11G00261680.1	RrubChr11G00261680	PREDICTED: aspartic proteinase CDR1-like [Erythranthe guttata]	1590-1607	1598	-33.4	-24.4	0.730539	3	GO:0003700(DNA binding transcription factor activity);GO:0005515(protein binding);GO:0005622(intracellular);GO:0005634(nucleus);GO:0006355(regulation of transcription, DNA-templated);GO:0008270(zinc ion binding);GO:0043565(sequence-specific DNA binding);GO:0044212(transcription regulatory region DNA binding)	-
cca-MIR156c-p5_2ss7CT17AC	cca-MIR156c-p5_2ss7CT17AC	RrubChr11G00280620.1	RrubChr11G00280620	UDP-N-acetylglucosamine transferase subunit ALG14 homolog isoform X2 [Sesamum indicum]	424-441	432	-33.4	-24.3	0.727545	4	GO:0005739(mitochondrion);GO:0006488(dolichol-linked oligosaccharide biosynthetic process);GO:0016021(integral component of membrane);GO:0016740(transferase activity)	00510(N-Glycan biosynthesis)
cca-MIR156c-p5_2ss7CT17AC	cca-MIR156c-p5_2ss7CT17AC	RrubChr12G00303860.1	RrubChr12G00303860	callose synthase 1 [Sesamum indicum]	2712-2729	2720	-33.4	-24.2	0.724551	4	GO:0000148(1,3-beta-D-glucan synthase complex);GO:0003843(1,3-beta-D-glucan synthase activity);GO:0005886(plasma membrane)	-
cca-MIR156c-p5_2ss7CT17AC	cca-MIR156c-p5_2ss7CT17AC	RrubChr7G00175840.1	RrubChr7G00175840	uncharacterized protein LOC105166476 [Sesamum indicum]	1678-1693	1685	-33.4	-24.1	0.721557	4	GO:0003723(RNA binding);GO:0005730(nucleolus);GO:0032040(small-subunit processome)	03010(Ribosome)
cca-MIR156c-p5_2ss7CT17AC	cca-MIR156c-p5_2ss7CT17AC	RrubChr7G00184340.1	RrubChr7G00184340	type IV inositol polyphosphate 5-phosphatase 7 [Sesamum indicum]	911-928	919	-33.4	-23.9	0.715569	4	GO:0004439(phosphatidylinositol-4,5-bisphosphate 5-phosphatase activity);GO:0005515(protein binding);GO:0005737(cytoplasm);GO:0009737(response to abscisic acid);GO:0009738(abscisic acid-activated signaling pathway);GO:0009850(auxin metabolic process);GO:0010051(xylem and phloem pattern formation);GO:0010067(procambium histogenesis);GO:0010305(leaf vascular tissue pattern formation);GO:0010588(cot…	00562(Inositol phosphate metabolism);04070(Phosphatidylinositol signaling system)
cca-MIR156c-p5_2ss7CT17AC	cca-MIR156c-p5_2ss7CT17AC	RrubChr1G00015210.1	RrubChr1G00015210	hypothetical protein MIMGU_mgv1a023528mg [Erythranthe guttata]	441-458	449	-33.4	-23.7	0.709581	3.5	GO:0005634(nucleus);GO:0005829(cytosol)	-
cca-MIR156c-p5_2ss7CT17AC	cca-MIR156c-p5_2ss7CT17AC	RrubChr1G00018090.1	RrubChr1G00018090	uncharacterized protein At1g04910 isoform X1 [Sesamum indicum]	461-481	472	-33.4	-25.1	0.751497	3.5	GO:0005737(cytoplasm)	-
cca-MIR156c-p5_2ss7CT17AC	cca-MIR156c-p5_2ss7CT17AC	RrubChr8G00210690.1	RrubChr8G00210690	uncharacterized protein LOC105165423 [Sesamum indicum]	86-103	94	-33.4	-23.3	0.697605	4	GO:0003674(molecular_function);GO:0005634(nucleus);GO:0008150(biological_process)	-
cca-MIR156c-p5_2ss7CT17AC	cca-MIR156c-p5_2ss7CT17AC	RrubChr6G00142590.1	RrubChr6G00142590	hypothetical protein MIMGU_mgv1a025837mg [Erythranthe guttata]	443-459	450	-33.4	-23.2	0.694611	4	-	-
cca-MIR156c-p5_2ss7CT17AC	cca-MIR156c-p5_2ss7CT17AC	RrubChr11G00280830.1	RrubChr11G00280830	phospho-N-acetylmuramoyl-pentapeptide-transferase homolog [Sesamum indicum]	667-682	673	-33.4	-23	0.688623	3	GO:0003824(catalytic activity);GO:0005886(plasma membrane);GO:0005887(integral component of plasma membrane);GO:0006486(protein glycosylation);GO:0006629(lipid metabolic process);GO:0008963(phospho-N-acetylmuramoyl-pentapeptide-transferase activity);GO:0015450(P-P-bond-hydrolysis-driven protein transmembrane transporter activity);GO:0016020(membrane);GO:0016021(integral component of membrane)	01502(Vancomycin resistance)
cca-MIR156c-p5_2ss7CT17AC	cca-MIR156c-p5_2ss7CT17AC	RrubChr4G00089660.1	RrubChr4G00089660	probable L-ascorbate peroxidase 6, chloroplastic isoform X1 [Sesamum indicum]	563-579	570	-33.4	-22.9	0.685629	4	GO:0009533(chloroplast stromal thylakoid);GO:0009535(chloroplast thylakoid membrane);GO:0016688(L-ascorbate peroxidase activity)	00053(Ascorbate and aldarate metabolism);00480(Glutathione metabolism)
cca-MIR156c-p5_2ss7CT17AC	cca-MIR156c-p5_2ss7CT17AC	RrubChr1G00000470.1	RrubChr1G00000470	Speckle-type POZ protein SPOP [Handroanthus impetiginosus]	288-305	296	-33.4	-22.6	0.676647	3.5	GO:0005515(protein binding);GO:0005634(nucleus);GO:0005829(cytosol);GO:0006970(response to osmotic stress);GO:0016567(protein ubiquitination);GO:0071472(cellular response to salt stress)	-
cca-MIR156c-p5_2ss7CT17AC	cca-MIR156c-p5_2ss7CT17AC	RrubChr5G00128750.1	RrubChr5G00128750	CCR4-NOT transcription complex subunit 10 [Sesamum indicum]	1940-1957	1947	-33.4	-22.6	0.676647	4	GO:0005575(cellular_component);GO:0008150(biological_process)	03018(RNA degradation)
cca-MIR156c-p5_2ss7CT17AC	cca-MIR156c-p5_2ss7CT17AC	RrubChr12G00290380.1	RrubChr12G00290380	zinc finger protein AZF2-like [Sesamum indicum]	609-624	615	-33.4	-22.5	0.673653	4	GO:0003700(DNA binding transcription factor activity);GO:0005634(nucleus);GO:0010200(response to chitin);GO:0043565(sequence-specific DNA binding);GO:0044212(transcription regulatory region DNA binding)	-
cca-MIR156c-p5_2ss7CT17AC	cca-MIR156c-p5_2ss7CT17AC	RrubChr11G00275930.1	RrubChr11G00275930	uncharacterized protein LOC105162014 [Sesamum indicum]	957-974	965	-33.4	-22.4	0.670659	3.5	-	-
cca-MIR156c-p5_2ss7CT17AC	cca-MIR156c-p5_2ss7CT17AC	RrubChr7G00179350.1	RrubChr7G00179350	methylmalonate-semialdehyde dehydrogenase [acylating], mitochondrial-like [Olea europaea var. sylvestris]	1448-1464	1455	-33.4	-22.4	0.670659	4	GO:0004029(aldehyde dehydrogenase (NAD) activity);GO:0004491(methylmalonate-semialdehyde dehydrogenase (acylating) activity);GO:0018478(malonate-semialdehyde dehydrogenase (acetylating) activity)	00640(Propanoate metabolism);00562(Inositol phosphate metabolism);00280(Valine, leucine and isoleucine degradation);00410(beta-Alanine metabolism)
cca-MIR156c-p5_2ss7CT17AC	cca-MIR156c-p5_2ss7CT17AC	RrubChr11G00269410.1	RrubChr11G00269410	B3 domain-containing protein Os01g0723500-like [Sesamum indicum]	931-948	939	-33.4	-22.3	0.667665	4	-	-
cca-MIR156c-p5_2ss7CT17AC	cca-MIR156c-p5_2ss7CT17AC	RrubChr2G00054930.1	RrubChr2G00054930	putative phosphatidylglycerol/phosphatidylinositol transfer protein DDB_G0282179 [Sesamum indicum]	255-270	261	-33.4	-22.2	0.664671	4	GO:0003674(molecular_function);GO:0009507(chloroplast);GO:0032366(intracellular sterol transport)	-
cca-MIR156c-p5_2ss7CT17AC	cca-MIR156c-p5_2ss7CT17AC	RrubChr1G00018410.1	RrubChr1G00018410	dolichyl-diphosphooligosaccharide--protein glycosyltransferase subunit 2 [Sesamum indicum]	2559-2576	2567	-33.4	-21.9	0.655689	3.5	GO:0004579(dolichyl-diphosphooligosaccharide-protein glycotransferase activity);GO:0006487(protein N-linked glycosylation);GO:0008250(oligosaccharyltransferase complex)	00510(N-Glycan biosynthesis);04141(Protein processing in endoplasmic reticulum)
PC-3p-119101_43	TGGCCTTCCACATCATTTTTC	RrubChr12G00288500.1	RrubChr12G00288500	PREDICTED: phospholipase A-2-activating protein isoform X2 [Erythranthe guttata]	2315-2335	2326	-35.3	-27.6	0.78187	3.5	GO:0000166(nucleotide binding);GO:0005634(nucleus);GO:0005829(cytosol);GO:0008150(biological_process);GO:0009506(plasmodesma);GO:0010992(ubiquitin recycling)	04141(Protein processing in endoplasmic reticulum)
PC-3p-119101_43	TGGCCTTCCACATCATTTTTC	RrubChr1G00026810.1	RrubChr1G00026810	2-alkenal reductase (NADP(+)-dependent)-like [Coffea arabica]	61-81	72	-35.3	-26.9	0.76204	4	GO:0042214(terpene metabolic process);GO:0052579((+)-pulegone reductase, (+)-isomenthone as substrate, activity);GO:0052580((+)-pulegone reductase, (-)-menthone as substrate, activity);GO:0070402(NADPH binding)	-
PC-3p-119101_43	TGGCCTTCCACATCATTTTTC	RrubChr10G00248860.1	RrubChr10G00248860	hypothetical protein CDL12_03521 [Handroanthus impetiginosus]	598-617	609	-35.3	-26.8	0.759207	4	GO:0005515(protein binding);GO:0005516(calmodulin binding);GO:0005634(nucleus);GO:0005829(cytosol);GO:0005886(plasma membrane);GO:0030414(peptidase inhibitor activity);GO:0042742(defense response to bacterium);GO:0046872(metal ion binding)	-
PC-3p-119101_43	TGGCCTTCCACATCATTTTTC	RrubChr11G00280900.1	RrubChr11G00280900	mannosyl-oligosaccharide 1,2-alpha-mannosidase MNS3 [Sesamum indicum]	894-914	905	-35.3	-26.7	0.756374	4	GO:0004571(mannosyl-oligosaccharide 1,2-alpha-mannosidase activity);GO:0005783(endoplasmic reticulum);GO:0006491(N-glycan processing);GO:0030433(ubiquitin-dependent ERAD pathway);GO:0097466(ubiquitin-dependent glycoprotein ERAD pathway)	00510(N-Glycan biosynthesis);04141(Protein processing in endoplasmic reticulum)
PC-3p-119101_43	TGGCCTTCCACATCATTTTTC	RrubChr7G00185680.1	RrubChr7G00185680	receptor-like protein kinase FERONIA [Dorcoceras hygrometricum]	5461-5481	5472	-35.3	-26.5	0.750708	3.5	GO:0004672(protein kinase activity);GO:0004674(protein serine/threonine kinase activity);GO:0005515(protein binding);GO:0005524(ATP binding);GO:0005576(extracellular region);GO:0005886(plasma membrane);GO:0007338(single fertilization);GO:0009506(plasmodesma);GO:0009723(response to ethylene);GO:0009738(abscisic acid-activated signaling pathway);GO:0009741(response to brassinosteroid);GO:0009742(br…	-
PC-3p-119101_43	TGGCCTTCCACATCATTTTTC	RrubChr11G00280510.1	RrubChr11G00280510	PREDICTED: conserved oligomeric Golgi complex subunit 4 [Erythranthe guttata]	1481-1500	1491	-35.3	-26	0.736544	4	GO:0000301(retrograde transport, vesicle recycling within Golgi);GO:0006890(retrograde vesicle-mediated transport, Golgi to ER);GO:0007030(Golgi organization);GO:0017119(Golgi transport complex);GO:0048213(Golgi vesicle prefusion complex stabilization)	-
PC-3p-119101_43	TGGCCTTCCACATCATTTTTC	RrubChr4G00102420.1	RrubChr4G00102420	hypothetical protein CDL12_03078 [Handroanthus impetiginosus]	2233-2250	2241	-35.3	-25.9	0.733711	4	GO:0005634(nucleus);GO:0046872(metal ion binding)	-
PC-3p-119101_43	TGGCCTTCCACATCATTTTTC	RrubChr4G00093180.1	RrubChr4G00093180	BEL1-like homeodomain protein 4 isoform X1 [Sesamum indicum]	804-822	813	-35.3	-25.1	0.711048	3.5	GO:0003677(DNA binding);GO:0003700(DNA binding transcription factor activity);GO:0005634(nucleus);GO:0006351(transcription, DNA-templated);GO:0006355(regulation of transcription, DNA-templated);GO:0009965(leaf morphogenesis)	-
PC-3p-119101_43	TGGCCTTCCACATCATTTTTC	RrubChr7G00167970.1	RrubChr7G00167970	hypothetical protein MIMGU_mgv1a023002mg [Erythranthe guttata]	1598-1617	1608	-35.3	-24.9	0.705382	4	GO:0005524(ATP binding);GO:0005634(nucleus);GO:0005737(cytoplasm);GO:0005886(plasma membrane);GO:0006952(defense response);GO:0007165(signal transduction);GO:0009626(plant-type hypersensitive response);GO:0009814(defense response, incompatible interaction);GO:0043531(ADP binding)	04626(Plant-pathogen interaction)
PC-3p-119101_43	TGGCCTTCCACATCATTTTTC	RrubChr9G00214750.1	RrubChr9G00214750	peroxisomal nicotinamide adenine dinucleotide carrier-like isoform X1 [Sesamum indicum]	1171-1188	1180	-35.3	-23	0.651558	4	GO:0003735(structural constituent of ribosome);GO:0006412(translation)	04146(Peroxisome)
mdm-miR397a_1ss20AT	TTGAGTGCAGCGTTGATGATA	RrubChr9G00215250.1	RrubChr9G00215250	PREDICTED: laccase-3 [Erythranthe guttata]	715-735	726	-35.8	-34.2	0.955307	2	GO:0005507(copper ion binding);GO:0016722(oxidoreductase activity, oxidizing metal ions)	-
mdm-miR397a_1ss20AT	TTGAGTGCAGCGTTGATGATA	RrubChr12G00287880.1	RrubChr12G00287880	laccase-11 [Sesamum indicum]	702-722	713	-35.8	-34.2	0.955307	2	GO:0005507(copper ion binding);GO:0009809(lignin biosynthetic process);GO:0016722(oxidoreductase activity, oxidizing metal ions)	-
mdm-miR397a_1ss20AT	TTGAGTGCAGCGTTGATGATA	RrubChr9G00215260.1	RrubChr9G00215260	laccase-3-like [Sesamum indicum]	405-425	416	-35.8	-34.2	0.955307	2	GO:0005507(copper ion binding);GO:0016722(oxidoreductase activity, oxidizing metal ions)	-
mdm-miR397a_1ss20AT	TTGAGTGCAGCGTTGATGATA	RrubChr11G00277370.1	RrubChr11G00277370	PREDICTED: laccase-3 [Erythranthe guttata]	757-777	768	-35.8	-34.2	0.955307	2	GO:0005507(copper ion binding);GO:0016722(oxidoreductase activity, oxidizing metal ions)	-
mdm-miR397a_1ss20AT	TTGAGTGCAGCGTTGATGATA	RrubChr9G00215240.1	RrubChr9G00215240	laccase-3 [Sesamum indicum]	780-800	791	-35.8	-31.6	0.882682	3.5	GO:0005507(copper ion binding);GO:0016722(oxidoreductase activity, oxidizing metal ions)	-
mdm-miR397a_1ss20AT	TTGAGTGCAGCGTTGATGATA	RrubChr2G00049210.1	RrubChr2G00049210	laccase-17 [Sesamum indicum]	681-701	692	-35.8	-30.5	0.851955	4	GO:0005507(copper ion binding);GO:0009809(lignin biosynthetic process);GO:0016722(oxidoreductase activity, oxidizing metal ions)	-
mdm-miR397a_1ss20AT	TTGAGTGCAGCGTTGATGATA	RrubChr10G00254180.1	RrubChr10G00254180	laccase-11-like [Coffea arabica]	893-913	904	-35.8	-30.5	0.851955	4	GO:0005507(copper ion binding);GO:0009809(lignin biosynthetic process);GO:0016722(oxidoreductase activity, oxidizing metal ions)	-
mdm-miR397a_1ss20AT	TTGAGTGCAGCGTTGATGATA	RrubChr2G00033320.1	RrubChr2G00033320	laccase-7 [Sesamum indicum]	734-754	745	-35.8	-30.5	0.851955	4	GO:0005507(copper ion binding);GO:0016722(oxidoreductase activity, oxidizing metal ions)	-
mdm-miR397a_1ss20AT	TTGAGTGCAGCGTTGATGATA	RrubChr1G00008930.1	RrubChr1G00008930	laccase-7 [Sesamum indicum]	788-808	799	-35.8	-30.5	0.851955	4	GO:0005507(copper ion binding);GO:0016722(oxidoreductase activity, oxidizing metal ions)	-
mdm-miR397a_1ss20AT	TTGAGTGCAGCGTTGATGATA	RrubChr2G00033650.1	RrubChr2G00033650	laccase-4 [Sesamum indicum]	789-809	800	-35.8	-30.5	0.851955	4	GO:0005507(copper ion binding);GO:0009809(lignin biosynthetic process);GO:0016722(oxidoreductase activity, oxidizing metal ions)	-
mdm-miR397a_1ss20AT	TTGAGTGCAGCGTTGATGATA	RrubChr11G00276170.1	RrubChr11G00276170	laccase-17 [Sesamum indicum]	753-773	764	-35.8	-30.5	0.851955	4	GO:0005507(copper ion binding);GO:0009809(lignin biosynthetic process);GO:0016722(oxidoreductase activity, oxidizing metal ions)	-
mdm-miR397a_1ss20AT	TTGAGTGCAGCGTTGATGATA	RrubChr2G00032250.1	RrubChr2G00032250	laccase-1 [Sesamum indicum]	755-775	766	-35.8	-27.9	0.77933	3	GO:0005507(copper ion binding);GO:0009809(lignin biosynthetic process);GO:0016722(oxidoreductase activity, oxidizing metal ions)	-
mdm-miR397a_1ss20AT	TTGAGTGCAGCGTTGATGATA	RrubChr3G00084590.1	RrubChr3G00084590	PREDICTED: TPR repeat-containing thioredoxin TDX-like [Erythranthe guttata]	911-930	922	-35.8	-25.3	0.706704	4	GO:0005515(protein binding);GO:0005737(cytoplasm);GO:0006457(protein folding);GO:0010286(heat acclimation);GO:0016671(oxidoreductase activity, acting on a sulfur group of donors, disulfide as acceptor);GO:0030544(Hsp70 protein binding);GO:0042802(identical protein binding);GO:0045454(cell redox homeostasis);GO:0046983(protein dimerization activity);GO:0051259(protein complex oligomerization);GO:0…	-
PC-3p-20487_214	TGGATGGTTTGTGCAGGGACC	RrubChr1G00014550.1	RrubChr1G00014550	Disease resistance family protein [Dorcoceras hygrometricum]	328-347	339	-42.2	-29.3	0.694313	3.5	GO:0004674(protein serine/threonine kinase activity);GO:0005886(plasma membrane);GO:0006468(protein phosphorylation)	04626(Plant-pathogen interaction)
PC-3p-20487_214	TGGATGGTTTGTGCAGGGACC	RrubChr10G00258610.1	RrubChr10G00258610	PREDICTED: late embryogenesis abundant protein D-34-like [Erythranthe guttata]	12-30	21	-42.2	-28.6	0.677725	4	GO:0003674(molecular_function);GO:0005634(nucleus);GO:0005730(nucleolus);GO:0005737(cytoplasm);GO:0005829(cytosol);GO:0006873(cellular ion homeostasis);GO:0006970(response to osmotic stress);GO:0009414(response to water deprivation);GO:0009737(response to abscisic acid);GO:0009793(embryo development ending in seed dormancy);GO:0009845(seed germination);GO:0010226(response to lithium ion)	-

## Sheet: Sheet6
Gene Annoation
10 kDa chaperonin 1, chloroplastic-like [Olea europaea var. sylvestris]
10 kDa chaperonin 1, chloroplastic-like [Olea europaea var. sylvestris]
10 kDa chaperonin 1, chloroplastic-like [Olea europaea var. sylvestris]
10 kDa chaperonin 1, chloroplastic-like [Olea europaea var. sylvestris]
10 kDa chaperonin 1, chloroplastic-like [Olea europaea var. sylvestris]
10 kDa chaperonin 1, chloroplastic-like [Olea europaea var. sylvestris]
1-aminocyclopropane-1-carboxylate oxidase homolog 1-like [Olea europaea var. sylvestris]
1-aminocyclopropane-1-carboxylate oxidase homolog 1-like [Olea europaea var. sylvestris]
26S protease regulatory subunit 6A homolog A [Sesamum indicum]
26S proteasome non-ATPase regulatory subunit 9 [Sesamum indicum]
2-alkenal reductase (NADP(+)-dependent)-like [Coffea arabica]
3-oxo-5-beta-steroid 4-dehydrogenase [Handroanthus impetiginosus]
60S ribosomal protein L12 [Olea europaea var. sylvestris]
70 kDa peptidyl-prolyl isomerase isoform X2 [Sesamum indicum]
AAA-ATPase At3g28580-like [Sesamum indicum]
ABC transporter B family member 15-like [Sesamum indicum]
ABC transporter B family member 15-like [Sesamum indicum]
ABC transporter G family member 26 isoform X1 [Sesamum indicum]
abscisic acid 8'-hydroxylase 3-like [Sesamum indicum]
Acyl-CoA reductase [Handroanthus impetiginosus]
Acyl-CoA reductase [Handroanthus impetiginosus]
Acyl-CoA reductase [Handroanthus impetiginosus]
Acyl-CoA reductase [Handroanthus impetiginosus]
Acyl-CoA reductase [Handroanthus impetiginosus]
Acyl-CoA reductase [Handroanthus impetiginosus]
acyltransferase ACT5 [Plectranthus barbatus]
acyltransferase ACT5 [Plectranthus barbatus]
acyltransferase ACT5 [Plectranthus barbatus]
acyltransferase ACT5 [Plectranthus barbatus]
acyltransferase ACT5 [Plectranthus barbatus]
agamous-like MADS-box protein AGL82 [Sesamum indicum]
agamous-like MADS-box protein AGL82 [Sesamum indicum]
aldose 1-epimerase [Sesamum indicum]
Anaphase-promoting complex (APC), subunit 11 [Handroanthus impetiginosus]
ankyrin repeat domain-containing protein 13C isoform X1 [Sesamum indicum]
ankyrin repeat domain-containing protein 13C isoform X1 [Sesamum indicum]
anthocyanidin reductase ((2S)-flavan-3-ol-forming) [Sesamum indicum]
Apoptotic ATPase [Handroanthus impetiginosus]
Arylformamidase [Handroanthus impetiginosus]
AT-hook motif nuclear-localized protein 15 [Sesamum indicum]
ATP synthase delta chain, chloroplastic-like [Sesamum indicum]
ATP-dependent DNA helicase homolog RECG, chloroplastic isoform X2 [Sesamum indicum]
auxin response factor 17-like [Sesamum indicum]
auxin response factor 17-like [Sesamum indicum]
auxin response factor 19 [Sesamum indicum]
auxin response factor 19 [Sesamum indicum]
auxin response factor ARF1 [Salvia miltiorrhiza]
auxin response factor ARF1 [Salvia miltiorrhiza]
auxin response factor ARF1 [Salvia miltiorrhiza]
auxin response factor ARF13 [Salvia miltiorrhiza]
auxin response factor ARF13 [Salvia miltiorrhiza]
auxin response factor ARF13 [Salvia miltiorrhiza]
auxin response factor ARF14 [Salvia miltiorrhiza]
auxin response factor ARF14 [Salvia miltiorrhiza]
auxin response factor ARF14 [Salvia miltiorrhiza]
auxin response factor ARF15 [Salvia miltiorrhiza]
auxin response factor ARF15 [Salvia miltiorrhiza]
auxin response factor ARF15 [Salvia miltiorrhiza]
auxin response factor ARF16 [Salvia miltiorrhiza]
auxin response factor ARF16 [Salvia miltiorrhiza]
auxin response factor ARF16 [Salvia miltiorrhiza]
auxin-induced protein 6B-like [Sesamum indicum]
B3 domain-containing protein Os01g0723500-like [Sesamum indicum]
B3 domain-containing protein Os01g0723500-like [Sesamum indicum]
basic blue protein-like [Sesamum indicum]
basic blue protein-like [Sesamum indicum]
BEL1-like homeodomain protein 1 [Olea europaea var. sylvestris]
BEL1-like homeodomain protein 1 [Sesamum indicum]
BEL1-like homeodomain protein 1 [Sesamum indicum]
BEL1-like homeodomain protein 4 isoform X1 [Sesamum indicum]
berberine bridge enzyme-like 18 [Sesamum indicum]
berberine bridge enzyme-like 18 [Sesamum indicum]
C-8,7 sterol isomerase [Dorcoceras hygrometricum]
Ca2+ sensor (EF-Hand superfamily) [Handroanthus impetiginosus]
callose synthase 1 [Sesamum indicum]
callose synthase 1 [Sesamum indicum]
callose synthase 9 [Sesamum indicum]
calnexin homolog 1 [Sesamum indicum]
CCR4-NOT transcription complex subunit 10 [Sesamum indicum]
CCR4-NOT transcription complex subunit 10 [Sesamum indicum]
Cellulose synthase (GDP-forming) [Handroanthus impetiginosus]
cellulose synthase A catalytic subunit 2 [UDP-forming] [Sesamum indicum]
cellulose synthase A catalytic subunit 2 [UDP-forming] [Sesamum indicum]
CHD3-type chromatin-remodeling factor PICKLE [Sesamum indicum]
CHD3-type chromatin-remodeling factor PICKLE [Sesamum indicum]
Citrate synthase [Handroanthus impetiginosus]
Collagen alpha-1(VII) chain like [Actinidia chinensis var. chinensis]
copper transport protein ATX1 [Sesamum indicum]
copper-transporting ATPase PAA2, chloroplastic [Sesamum indicum]
copper-transporting ATPase PAA2, chloroplastic [Sesamum indicum]
cucumber peeling cupredoxin [Sesamum indicum]
cucumber peeling cupredoxin [Sesamum indicum]
cucumber peeling cupredoxin [Sesamum indicum]
cucumisin-like [Sesamum indicum]
Cyanase [Handroanthus impetiginosus]
cyclic dof factor 2-like [Sesamum indicum]
Cytochrome c [Dorcoceras hygrometricum]
cytochrome c oxidase assembly protein COX15 [Sesamum indicum]
cytochrome c oxidase assembly protein COX15 [Sesamum indicum]
cytochrome P450 78A5 [Sesamum indicum]
cytochrome P450 CYP76AH16 [Plectranthus barbatus]
cytochrome P450 CYP76AH16 [Plectranthus barbatus]
cytochrome P450 CYP76AH8 [Plectranthus barbatus]
DELLA transcription factor 2 [Salvia miltiorrhiza]
diacylglycerol kinase 4 [Sesamum indicum]
Disease resistance family protein [Dorcoceras hygrometricum]
DNA gyrase subunit B, chloroplastic/mitochondrial isoform X1 [Sesamum indicum]
DNA gyrase subunit B, chloroplastic/mitochondrial isoform X1 [Sesamum indicum]
DNA polymerase epsilon subunit B [Sesamum indicum]
DNA polymerase epsilon subunit B [Sesamum indicum]
DNA-3-methyladenine glycosylase [Sesamum indicum]
dnaJ homolog subfamily B member 1-like [Olea europaea var. sylvestris]
dof zinc finger protein DOF3.5 [Sesamum indicum]
Dolichyl pyrophosphate phosphatase [Handroanthus impetiginosus]
dolichyl-diphosphooligosaccharide--protein glycosyltransferase subunit 2 [Sesamum indicum]
dolichyl-diphosphooligosaccharide--protein glycosyltransferase subunit 2 [Sesamum indicum]
E3 ubiquitin-protein ligase At3g02290 [Sesamum indicum]
E3 ubiquitin-protein ligase PRT6 isoform X3 [Sesamum indicum]
E3 ubiquitin-protein ligase PRT6 isoform X3 [Sesamum indicum]
E3 ubiquitin-protein ligase RNF12 [Sesamum indicum]
E3 ubiquitin-protein ligase RNF12 [Sesamum indicum]
Enoyl-CoA hydratase/isomerase [Handroanthus impetiginosus]
Enoyl-CoA hydratase/isomerase [Handroanthus impetiginosus]
ethylene-responsive transcription factor RAP2-13 [Sesamum indicum]
exonuclease mut-7 homolog [Sesamum indicum]
exonuclease mut-7 homolog [Sesamum indicum]
exosome complex component RRP42 [Sesamum indicum]
F-box only protein 6 [Sesamum indicum]
F-box protein At1g30790-like [Sesamum indicum]
F-box/kelch-repeat protein At3g27150 isoform X1 [Sesamum indicum]
GABA transporter 1 [Sesamum indicum]
galactoside 2-alpha-L-fucosyltransferase-like [Sesamum indicum]
galactoside 2-alpha-L-fucosyltransferase-like [Sesamum indicum]
galactoside 2-alpha-L-fucosyltransferase-like [Sesamum indicum]
galactoside 2-alpha-L-fucosyltransferase-like [Sesamum indicum]
Galactosyltransferase [Handroanthus impetiginosus]
Global transcriptional regulator, cell division control protein [Handroanthus impetiginosus]
glucose-6-phosphate 1-dehydrogenase, chloroplastic [Sesamum indicum]
glutamyl-tRNA(Gln) amidotransferase subunit B, chloroplastic/mitochondrial [Sesamum indicum]
glutamyl-tRNA(Gln) amidotransferase subunit B, chloroplastic/mitochondrial [Sesamum indicum]
Glutaredoxin-related protein [Handroanthus impetiginosus]
Glutaredoxin-related protein [Handroanthus impetiginosus]
glutathione S-transferase zeta class-like [Sesamum indicum]
glutathione S-transferase zeta class-like [Sesamum indicum]
glutathione S-transferase zeta class-like [Sesamum indicum]
Glycerol-3-phosphate dehydrogenase/dihydroxyacetone 3-phosphate reductase [Handroanthus impetiginosus]
glycerophosphodiester phosphodiesterase GDPDL3 [Sesamum indicum]
glycosyltransferase family protein 64 protein C5 [Sesamum indicum]
growth-regulating factor 1 [Sesamum indicum]
growth-regulating factor 1 [Sesamum indicum]
growth-regulating factor 1 [Sesamum indicum]
growth-regulating factor 1 [Sesamum indicum]
growth-regulating factor 1 [Sesamum indicum]
growth-regulating factor 1 [Sesamum indicum]
growth-regulating factor 1 isoform X1 [Sesamum indicum]
growth-regulating factor 1 isoform X1 [Sesamum indicum]
growth-regulating factor 1 isoform X1 [Sesamum indicum]
growth-regulating factor 1 isoform X1 [Sesamum indicum]
growth-regulating factor 1 isoform X1 [Sesamum indicum]
growth-regulating factor 1 isoform X1 [Sesamum indicum]
growth-regulating factor 2 [Sesamum indicum]
growth-regulating factor 2 [Sesamum indicum]
growth-regulating factor 2 [Sesamum indicum]
growth-regulating factor 2 [Sesamum indicum]
growth-regulating factor 2 [Sesamum indicum]
growth-regulating factor 2 [Sesamum indicum]
growth-regulating factor 2 [Sesamum indicum]
growth-regulating factor 2 [Sesamum indicum]
growth-regulating factor 2 [Sesamum indicum]
growth-regulating factor 2 [Sesamum indicum]
growth-regulating factor 2 [Sesamum indicum]
growth-regulating factor 2 [Sesamum indicum]
growth-regulating factor 3-like isoform X1 [Olea europaea var. sylvestris]
growth-regulating factor 3-like isoform X1 [Olea europaea var. sylvestris]
growth-regulating factor 3-like isoform X1 [Olea europaea var. sylvestris]
growth-regulating factor 3-like isoform X1 [Olea europaea var. sylvestris]
growth-regulating factor 3-like isoform X1 [Olea europaea var. sylvestris]
growth-regulating factor 3-like isoform X1 [Olea europaea var. sylvestris]
growth-regulating factor 4-like isoform X1 [Sesamum indicum]
growth-regulating factor 4-like isoform X1 [Sesamum indicum]
growth-regulating factor 4-like isoform X1 [Sesamum indicum]
growth-regulating factor 4-like isoform X1 [Sesamum indicum]
growth-regulating factor 4-like isoform X1 [Sesamum indicum]
growth-regulating factor 4-like isoform X1 [Sesamum indicum]
growth-regulating factor 4-like isoform X3 [Sesamum indicum]
growth-regulating factor 4-like isoform X3 [Sesamum indicum]
growth-regulating factor 4-like isoform X3 [Sesamum indicum]
growth-regulating factor 4-like isoform X3 [Sesamum indicum]
growth-regulating factor 4-like isoform X3 [Sesamum indicum]
growth-regulating factor 4-like isoform X3 [Sesamum indicum]
growth-regulating factor 6 [Sesamum indicum]
growth-regulating factor 6 [Sesamum indicum]
growth-regulating factor 6 [Sesamum indicum]
growth-regulating factor 6 [Sesamum indicum]
growth-regulating factor 6 [Sesamum indicum]
growth-regulating factor 6 [Sesamum indicum]
growth-regulating factor 8 isoform X2 [Sesamum indicum]
growth-regulating factor 8 isoform X2 [Sesamum indicum]
growth-regulating factor 8 isoform X2 [Sesamum indicum]
growth-regulating factor 8 isoform X2 [Sesamum indicum]
growth-regulating factor 8 isoform X2 [Sesamum indicum]
growth-regulating factor 8 isoform X2 [Sesamum indicum]
growth-regulating factor 9 [Sesamum indicum]
growth-regulating factor 9 [Sesamum indicum]
growth-regulating factor 9 [Sesamum indicum]
growth-regulating factor 9 [Sesamum indicum]
growth-regulating factor 9 [Sesamum indicum]
growth-regulating factor 9 [Sesamum indicum]
H+/oligopeptide symporter [Handroanthus impetiginosus]
HEAT repeat-containing protein 6 isoform X2 [Sesamum indicum]
HEAT repeat-containing protein 6 isoform X2 [Sesamum indicum]
HEAT repeat-containing protein 6 isoform X2 [Sesamum indicum]
heparanase-like protein 3 [Sesamum indicum]
hippocampus abundant transcript 1 protein [Sesamum indicum]
Histidyl-tRNA synthetase [Handroanthus impetiginosus]
Histidyl-tRNA synthetase [Handroanthus impetiginosus]
histone H3 (Lys9) methyltransferase SUV39H1/Clr4, required for transcriptional silencing [Handroanthus impetiginosus]
homeobox-leucine zipper protein ATHB-14 isoform X2 [Sesamum indicum]
homeobox-leucine zipper protein ATHB-15 [Sesamum indicum]
homeobox-leucine zipper protein ATHB-15 [Sesamum indicum]
homeobox-leucine zipper protein ATHB-15 [Sesamum indicum]
homeobox-leucine zipper protein REVOLUTA [Sesamum indicum]
homeobox-leucine zipper protein REVOLUTA [Sesamum indicum]
hypothetical protein Ahy_A07g037125 [Arachis hypogaea]
hypothetical protein C5167_027271 [Papaver somniferum]
hypothetical protein CDL12_00084 [Handroanthus impetiginosus]
hypothetical protein CDL12_00084 [Handroanthus impetiginosus]
hypothetical protein CDL12_00084 [Handroanthus impetiginosus]
hypothetical protein CDL12_00084 [Handroanthus impetiginosus]
hypothetical protein CDL12_00336 [Handroanthus impetiginosus]
hypothetical protein CDL12_01283 [Handroanthus impetiginosus]
hypothetical protein CDL12_01283 [Handroanthus impetiginosus]
hypothetical protein CDL12_02123 [Handroanthus impetiginosus]
hypothetical protein CDL12_02123 [Handroanthus impetiginosus]
hypothetical protein CDL12_02123 [Handroanthus impetiginosus]
hypothetical protein CDL12_02123 [Handroanthus impetiginosus]
hypothetical protein CDL12_02123 [Handroanthus impetiginosus]
hypothetical protein CDL12_02123 [Handroanthus impetiginosus]
hypothetical protein CDL12_02397 [Handroanthus impetiginosus]
hypothetical protein CDL12_02397 [Handroanthus impetiginosus]
hypothetical protein CDL12_03003 [Handroanthus impetiginosus]
hypothetical protein CDL12_03078 [Handroanthus impetiginosus]
hypothetical protein CDL12_03521 [Handroanthus impetiginosus]
hypothetical protein CDL12_04609 [Handroanthus impetiginosus]
hypothetical protein CDL12_04609 [Handroanthus impetiginosus]
hypothetical protein CDL12_04609 [Handroanthus impetiginosus]
hypothetical protein CDL12_04609 [Handroanthus impetiginosus]
hypothetical protein CDL12_05295 [Handroanthus impetiginosus]
hypothetical protein CDL12_05376 [Handroanthus impetiginosus]
hypothetical protein CDL12_06939 [Handroanthus impetiginosus]
hypothetical protein CDL12_06939 [Handroanthus impetiginosus]
hypothetical protein CDL12_07846 [Handroanthus impetiginosus]
hypothetical protein CDL12_08587 [Handroanthus impetiginosus]
hypothetical protein CDL12_08972 [Handroanthus impetiginosus]
hypothetical protein CDL12_08972 [Handroanthus impetiginosus]
hypothetical protein CDL12_10521 [Handroanthus impetiginosus]
hypothetical protein CDL12_10521 [Handroanthus impetiginosus]
hypothetical protein CDL12_10521 [Handroanthus impetiginosus]
hypothetical protein CDL12_10521 [Handroanthus impetiginosus]
hypothetical protein CDL12_10521 [Handroanthus impetiginosus]
hypothetical protein CDL12_10521 [Handroanthus impetiginosus]
hypothetical protein CDL12_11550 [Handroanthus impetiginosus]
hypothetical protein CDL12_11606 [Handroanthus impetiginosus]
hypothetical protein CDL12_11606 [Handroanthus impetiginosus]
hypothetical protein CDL12_11785 [Handroanthus impetiginosus]
hypothetical protein CDL12_12520 [Handroanthus impetiginosus]
hypothetical protein CDL12_12935 [Handroanthus impetiginosus]
hypothetical protein CDL12_13125 [Handroanthus impetiginosus]
hypothetical protein CDL12_13550 [Handroanthus impetiginosus]
hypothetical protein CDL12_15275 [Handroanthus impetiginosus]
hypothetical protein CDL12_16227 [Handroanthus impetiginosus]
hypothetical protein CDL12_16227 [Handroanthus impetiginosus]
hypothetical protein CDL12_17082 [Handroanthus impetiginosus]
hypothetical protein CDL12_17082 [Handroanthus impetiginosus]
hypothetical protein CDL12_17654 [Handroanthus impetiginosus]
hypothetical protein CDL12_18489 [Handroanthus impetiginosus]
hypothetical protein CDL12_24155 [Handroanthus impetiginosus]
hypothetical protein CDL12_24155 [Handroanthus impetiginosus]
hypothetical protein CDL12_27194 [Handroanthus impetiginosus]
hypothetical protein CDL12_27194 [Handroanthus impetiginosus]
hypothetical protein CDL12_27456 [Handroanthus impetiginosus]
hypothetical protein CDL12_27624 [Handroanthus impetiginosus]
hypothetical protein CDL12_27624 [Handroanthus impetiginosus]
hypothetical protein CDL12_27734 [Handroanthus impetiginosus]
hypothetical protein CDL12_28325 [Handroanthus impetiginosus]
hypothetical protein CDL12_28897 [Handroanthus impetiginosus]
hypothetical protein CDL12_29790 [Handroanthus impetiginosus]
hypothetical protein CDL12_29806 [Handroanthus impetiginosus]
hypothetical protein DM860_017588 [Cuscuta australis]
hypothetical protein DM860_017588 [Cuscuta australis]
hypothetical protein DVH24_009763 [Malus domestica]
hypothetical protein F511_06890 [Dorcoceras hygrometricum]
hypothetical protein F511_26337 [Dorcoceras hygrometricum]
hypothetical protein F511_26337 [Dorcoceras hygrometricum]
hypothetical protein F511_35868 [Dorcoceras hygrometricum]
hypothetical protein GOBAR_DD32374 [Gossypium barbadense]
hypothetical protein GOBAR_DD32374 [Gossypium barbadense]
hypothetical protein MIMGU_mgv1a000542mg [Erythranthe guttata]
hypothetical protein MIMGU_mgv1a000542mg [Erythranthe guttata]
hypothetical protein MIMGU_mgv1a001064mg [Erythranthe guttata]
hypothetical protein MIMGU_mgv1a001064mg [Erythranthe guttata]
hypothetical protein MIMGU_mgv1a001064mg [Erythranthe guttata]
hypothetical protein MIMGU_mgv1a001064mg [Erythranthe guttata]
hypothetical protein MIMGU_mgv1a001245mg [Erythranthe guttata]
hypothetical protein MIMGU_mgv1a001245mg [Erythranthe guttata]
hypothetical protein MIMGU_mgv1a001245mg [Erythranthe guttata]
hypothetical protein MIMGU_mgv1a001245mg [Erythranthe guttata]
hypothetical protein MIMGU_mgv1a001438mg [Erythranthe guttata]
hypothetical protein MIMGU_mgv1a011890mg [Erythranthe guttata]
hypothetical protein MIMGU_mgv1a020361mg, partial [Erythranthe guttata]
hypothetical protein MIMGU_mgv1a020361mg, partial [Erythranthe guttata]
hypothetical protein MIMGU_mgv1a021755mg, partial [Erythranthe guttata]
hypothetical protein MIMGU_mgv1a021755mg, partial [Erythranthe guttata]
hypothetical protein MIMGU_mgv1a022056mg [Erythranthe guttata]
hypothetical protein MIMGU_mgv1a022316mg [Erythranthe guttata]
hypothetical protein MIMGU_mgv1a022316mg [Erythranthe guttata]
hypothetical protein MIMGU_mgv1a022316mg [Erythranthe guttata]
hypothetical protein MIMGU_mgv1a023002mg [Erythranthe guttata]
hypothetical protein MIMGU_mgv1a023002mg [Erythranthe guttata]
hypothetical protein MIMGU_mgv1a023002mg [Erythranthe guttata]
hypothetical protein MIMGU_mgv1a023002mg [Erythranthe guttata]
hypothetical protein MIMGU_mgv1a023002mg [Erythranthe guttata]
hypothetical protein MIMGU_mgv1a023002mg [Erythranthe guttata]
hypothetical protein MIMGU_mgv1a023002mg [Erythranthe guttata]
hypothetical protein MIMGU_mgv1a023002mg [Erythranthe guttata]
hypothetical protein MIMGU_mgv1a023002mg [Erythranthe guttata]
hypothetical protein MIMGU_mgv1a023002mg [Erythranthe guttata]
hypothetical protein MIMGU_mgv1a023002mg [Erythranthe guttata]
hypothetical protein MIMGU_mgv1a023117mg [Erythranthe guttata]
hypothetical protein MIMGU_mgv1a023528mg [Erythranthe guttata]
hypothetical protein MIMGU_mgv1a023528mg [Erythranthe guttata]
hypothetical protein MIMGU_mgv1a023932mg [Erythranthe guttata]
hypothetical protein MIMGU_mgv1a023991mg [Erythranthe guttata]
hypothetical protein MIMGU_mgv1a024130mg [Erythranthe guttata]
hypothetical protein MIMGU_mgv1a024130mg [Erythranthe guttata]
hypothetical protein MIMGU_mgv1a024130mg [Erythranthe guttata]
hypothetical protein MIMGU_mgv1a024130mg [Erythranthe guttata]
hypothetical protein MIMGU_mgv1a024130mg [Erythranthe guttata]
hypothetical protein MIMGU_mgv1a024130mg [Erythranthe guttata]
hypothetical protein MIMGU_mgv1a024130mg [Erythranthe guttata]
hypothetical protein MIMGU_mgv1a024130mg [Erythranthe guttata]
hypothetical protein MIMGU_mgv1a024130mg [Erythranthe guttata]
hypothetical protein MIMGU_mgv1a024130mg [Erythranthe guttata]
hypothetical protein MIMGU_mgv1a024130mg [Erythranthe guttata]
hypothetical protein MIMGU_mgv1a024130mg [Erythranthe guttata]
hypothetical protein MIMGU_mgv1a024130mg [Erythranthe guttata]
hypothetical protein MIMGU_mgv1a024130mg [Erythranthe guttata]
hypothetical protein MIMGU_mgv1a024130mg [Erythranthe guttata]
hypothetical protein MIMGU_mgv1a024130mg [Erythranthe guttata]
hypothetical protein MIMGU_mgv1a024130mg [Erythranthe guttata]
hypothetical protein MIMGU_mgv1a024130mg [Erythranthe guttata]
hypothetical protein MIMGU_mgv1a024130mg [Erythranthe guttata]
hypothetical protein MIMGU_mgv1a024130mg [Erythranthe guttata]
hypothetical protein MIMGU_mgv1a024130mg [Erythranthe guttata]
hypothetical protein MIMGU_mgv1a024130mg [Erythranthe guttata]
hypothetical protein MIMGU_mgv1a024130mg [Erythranthe guttata]
hypothetical protein MIMGU_mgv1a024130mg [Erythranthe guttata]
hypothetical protein MIMGU_mgv1a024130mg [Erythranthe guttata]
hypothetical protein MIMGU_mgv1a024130mg [Erythranthe guttata]
hypothetical protein MIMGU_mgv1a024130mg [Erythranthe guttata]
hypothetical protein MIMGU_mgv1a024130mg [Erythranthe guttata]
hypothetical protein MIMGU_mgv1a024130mg [Erythranthe guttata]
hypothetical protein MIMGU_mgv1a024130mg [Erythranthe guttata]
hypothetical protein MIMGU_mgv1a024130mg [Erythranthe guttata]
hypothetical protein MIMGU_mgv1a024130mg [Erythranthe guttata]
hypothetical protein MIMGU_mgv1a024130mg [Erythranthe guttata]
hypothetical protein MIMGU_mgv1a024130mg [Erythranthe guttata]
hypothetical protein MIMGU_mgv1a024130mg [Erythranthe guttata]
hypothetical protein MIMGU_mgv1a024366mg [Erythranthe guttata]
hypothetical protein MIMGU_mgv1a025837mg [Erythranthe guttata]
hypothetical protein MIMGU_mgv1a025837mg [Erythranthe guttata]
hypothetical protein MIMGU_mgv1a026218mg, partial [Erythranthe guttata]
Iron/ascorbate family oxidoreductase [Handroanthus impetiginosus]
K+ uptake transporter 3 isoform 1 [Dorcoceras hygrometricum]
Kinesin-like protein [Handroanthus impetiginosus]
Kinesin-like protein [Handroanthus impetiginosus]
Kinesin-like protein [Handroanthus impetiginosus]
Kinesin-like protein [Handroanthus impetiginosus]
Kinesin-like protein [Handroanthus impetiginosus]
kinesin-like protein KIN-12D [Sesamum indicum]
kinesin-like protein KIN-12D [Sesamum indicum]
L10-interacting MYB domain-containing protein isoform X1 [Sesamum indicum]
laccase-1 [Sesamum indicum]
laccase-1 [Sesamum indicum]
laccase-11 [Sesamum indicum]
laccase-11 [Sesamum indicum]
laccase-11-like [Coffea arabica]
laccase-11-like [Coffea arabica]
laccase-14 [Sesamum indicum]
laccase-14 [Sesamum indicum]
laccase-14 [Sesamum indicum]
laccase-17 [Sesamum indicum]
laccase-17 [Sesamum indicum]
laccase-17 [Sesamum indicum]
laccase-17 [Sesamum indicum]
laccase-3 [Sesamum indicum]
laccase-3 [Sesamum indicum]
laccase-3-like [Sesamum indicum]
laccase-3-like [Sesamum indicum]
laccase-4 [Sesamum indicum]
laccase-4 [Sesamum indicum]
laccase-7 [Sesamum indicum]
laccase-7 [Sesamum indicum]
laccase-7 [Sesamum indicum]
laccase-7 [Sesamum indicum]
LEAF RUST 10 DISEASE-RESISTANCE LOCUS RECEPTOR-LIKE PROTEIN KINASE-like 2.4 [Olea europaea var. sylvestris]
LEAF RUST 10 DISEASE-RESISTANCE LOCUS RECEPTOR-LIKE PROTEIN KINASE-like 2.4 [Olea europaea var. sylvestris]
LOW QUALITY PROTEIN: chromatin modification-related protein EAF1 B [Sesamum indicum]
LOW QUALITY PROTEIN: LEAF RUST 10 DISEASE-RESISTANCE LOCUS RECEPTOR-LIKE PROTEIN KINASE-like 2.3 [Sesamum indicum]
LOW QUALITY PROTEIN: LEAF RUST 10 DISEASE-RESISTANCE LOCUS RECEPTOR-LIKE PROTEIN KINASE-like 2.3 [Sesamum indicum]
LOW QUALITY PROTEIN: protein tesmin/TSO1-like CXC 2 [Sesamum indicum]
LOW QUALITY PROTEIN: ubiquitin carboxyl-terminal hydrolase 2 [Sesamum indicum]
LOW QUALITY PROTEIN: uncharacterized protein LOC105155975 [Sesamum indicum]
LOW QUALITY PROTEIN: uncharacterized protein LOC105158533 [Sesamum indicum]
LRR receptor kinase BAK1 [Sesamum indicum]
LRR receptor kinase BAK1 [Sesamum indicum]
LRR receptor-like serine/threonine-protein kinase RCH1 [Sesamum indicum]
L-type lectin-domain containing receptor kinase S.4 [Sesamum indicum]
MADS box transcription factor [Handroanthus impetiginosus]
MADS box transcription factor [Handroanthus impetiginosus]
mannosyl-oligosaccharide 1,2-alpha-mannosidase MNS3 [Sesamum indicum]
mechanosensitive ion channel protein 1, mitochondrial isoform X1 [Sesamum indicum]
methylmalonate-semialdehyde dehydrogenase [acylating], mitochondrial-like [Olea europaea var. sylvestris]
methylmalonate-semialdehyde dehydrogenase [acylating], mitochondrial-like [Olea europaea var. sylvestris]
mitochondrial substrate carrier family protein ucpB isoform X1 [Sesamum indicum]
MLO-like protein 1 [Olea europaea var. sylvestris]
MLO-like protein 1 [Olea europaea var. sylvestris]
Multidrug/pheromone exporter, ABC superfamily [Handroanthus impetiginosus]
Multidrug/pheromone exporter, ABC superfamily [Handroanthus impetiginosus]
MYB-related transcription factor [Salvia miltiorrhiza]
Myosin class V heavy chain [Handroanthus impetiginosus]
NA
NA
NA
NA
NA
NA
NA
NA
NA
NA
NA
NA
NA
NA
NA
NA
NA
NA
NA
NA
NA
NA
NA
NA
NA
NA
Neoxanthin synthase [Handroanthus impetiginosus]
NF-Y2 protein [Tectona grandis]
NF-Y2 protein [Tectona grandis]
nitrate reductase [NADH] 2 [Sesamum indicum]
nodulin homeobox isoform X2 [Sesamum indicum]
nuclear poly(A) polymerase 1 [Sesamum indicum]
nuclear poly(A) polymerase 1 [Sesamum indicum]
nuclear poly(A) polymerase 1 [Sesamum indicum]
Nuclear protein involved in cell morphogenesis and cell surface growth [Handroanthus impetiginosus]
Nuclear protein involved in cell morphogenesis and cell surface growth [Handroanthus impetiginosus]
Nuclear protein involved in cell morphogenesis and cell surface growth [Handroanthus impetiginosus]
Nuclear receptor coregulator SMRT/SMRTER [Handroanthus impetiginosus]
nuclear transcription factor Y subunit A-3 isoform X4 [Sesamum indicum]
nuclear transcription factor Y subunit A-3 isoform X4 [Sesamum indicum]
nuclear transcription factor Y subunit A-5 [Sesamum indicum]
nuclear transcription factor Y subunit A-5 [Sesamum indicum]
nucleolar complex protein 2 homolog isoform X1 [Sesamum indicum]
nucleolar complex protein 2 homolog isoform X1 [Sesamum indicum]
nudix hydrolase 19, chloroplastic [Sesamum indicum]
OTU domain-containing protein DDB_G0284757 [Sesamum indicum]
Oxysterol-binding protein [Handroanthus impetiginosus]
Oxysterol-binding protein [Handroanthus impetiginosus]
pectinesterase/pectinesterase inhibitor 28-like [Dorcoceras hygrometricum]
pentatricopeptide repeat-containing protein At1g08610 [Sesamum indicum]
pentatricopeptide repeat-containing protein At1g08610 [Sesamum indicum]
pentatricopeptide repeat-containing protein At1g08610 [Sesamum indicum]
pentatricopeptide repeat-containing protein At1g08610 [Sesamum indicum]
pentatricopeptide repeat-containing protein At1g71460, chloroplastic [Sesamum indicum]
peroxisomal nicotinamide adenine dinucleotide carrier-like isoform X1 [Sesamum indicum]
phosphatidylserine decarboxylase proenzyme 1, mitochondrial [Sesamum indicum]
phospholipase SGR2 isoform X1 [Sesamum indicum]
phospholipase SGR2 isoform X1 [Sesamum indicum]
phospho-N-acetylmuramoyl-pentapeptide-transferase homolog [Sesamum indicum]
phospho-N-acetylmuramoyl-pentapeptide-transferase homolog [Sesamum indicum]
phosphoribosylaminoimidazole carboxylase, chloroplastic isoform X1 [Sesamum indicum]
plasma membrane-associated cation-binding protein 1 [Sesamum indicum]
pleiotropic drug resistance protein 1 isoform X2 [Sesamum indicum]
pleiotropic drug resistance protein 1 isoform X2 [Sesamum indicum]
PREDICTED: 2-alkenal reductase (NADP(+)-dependent)-like [Erythranthe guttata]
PREDICTED: 2-alkenal reductase (NADP(+)-dependent)-like [Erythranthe guttata]
PREDICTED: 2-alkenal reductase (NADP(+)-dependent)-like [Erythranthe guttata]
PREDICTED: 40S ribosomal protein S5-like [Nicotiana tomentosiformis]
PREDICTED: actin-related protein 2 [Erythranthe guttata]
PREDICTED: aldo-keto reductase family 4 member C9 [Erythranthe guttata]
PREDICTED: aldo-keto reductase family 4 member C9 [Erythranthe guttata]
PREDICTED: aspartic proteinase CDR1-like [Erythranthe guttata]
PREDICTED: aspartic proteinase CDR1-like [Erythranthe guttata]
PREDICTED: B3 domain-containing protein Os01g0234100-like isoform X1 [Erythranthe guttata]
PREDICTED: bidirectional sugar transporter SWEET7-like [Erythranthe guttata]
PREDICTED: blue copper protein-like [Erythranthe guttata]
PREDICTED: blue copper protein-like [Erythranthe guttata]
PREDICTED: callose synthase 9 [Erythranthe guttata]
PREDICTED: conserved oligomeric Golgi complex subunit 4 [Erythranthe guttata]
PREDICTED: cytochrome P450 94B3-like [Erythranthe guttata]
PREDICTED: cytochrome P450 94B3-like [Erythranthe guttata]
PREDICTED: cytochrome P450 CYP82D47-like [Erythranthe guttata]
PREDICTED: dicarboxylate transporter 2.1, chloroplastic [Nicotiana attenuata]
PREDICTED: DNA repair protein XRCC3 homolog [Erythranthe guttata]
PREDICTED: DNA repair protein XRCC3 homolog [Erythranthe guttata]
PREDICTED: DNA topoisomerase 3-alpha [Erythranthe guttata]
PREDICTED: DNA topoisomerase 3-alpha [Erythranthe guttata]
PREDICTED: DNA topoisomerase 3-alpha [Erythranthe guttata]
PREDICTED: DNA topoisomerase 3-alpha [Erythranthe guttata]
PREDICTED: DNA-directed RNA polymerase IV subunit 1 [Erythranthe guttata]
PREDICTED: DNA-directed RNA polymerase IV subunit 1 [Erythranthe guttata]
PREDICTED: farnesyl pyrophosphate synthase 1 [Beta vulgaris subsp. vulgaris]
PREDICTED: farnesyl pyrophosphate synthase 1 [Beta vulgaris subsp. vulgaris]
PREDICTED: farnesyl pyrophosphate synthase 1 [Beta vulgaris subsp. vulgaris]
PREDICTED: farnesyl pyrophosphate synthase 1 [Beta vulgaris subsp. vulgaris]
PREDICTED: farnesyl pyrophosphate synthase 1 [Beta vulgaris subsp. vulgaris]
PREDICTED: F-box protein At5g03100 [Vitis vinifera]
PREDICTED: gamma-tubulin complex component 4 homolog [Erythranthe guttata]
PREDICTED: helicase and polymerase-containing protein TEBICHI isoform X2 [Erythranthe guttata]
PREDICTED: IQ domain-containing protein IQM6-like [Nicotiana tomentosiformis]
PREDICTED: laccase-12-like [Erythranthe guttata]
PREDICTED: laccase-12-like [Erythranthe guttata]
PREDICTED: laccase-12-like [Erythranthe guttata]
PREDICTED: laccase-12-like [Erythranthe guttata]
PREDICTED: laccase-3 [Erythranthe guttata]
PREDICTED: laccase-3 [Erythranthe guttata]
PREDICTED: laccase-3 [Erythranthe guttata]
PREDICTED: laccase-3 [Erythranthe guttata]
PREDICTED: late embryogenesis abundant protein D-34-like [Erythranthe guttata]
PREDICTED: LOW QUALITY PROTEIN: uncharacterized protein LOC103427080 [Malus domestica]
PREDICTED: LRR receptor-like serine/threonine-protein kinase FLS2 [Erythranthe guttata]
PREDICTED: LRR receptor-like serine/threonine-protein kinase FLS2 [Erythranthe guttata]
PREDICTED: LRR receptor-like serine/threonine-protein kinase FLS2 [Erythranthe guttata]
PREDICTED: MIP18 family protein At1g68310 [Erythranthe guttata]
PREDICTED: MIP18 family protein At1g68310 [Erythranthe guttata]
PREDICTED: phospholipase A-2-activating protein isoform X2 [Erythranthe guttata]
PREDICTED: probable anion transporter 3, chloroplastic [Erythranthe guttata]
PREDICTED: protein YLS9-like [Erythranthe guttata]
PREDICTED: putative disease resistance protein RGA1 [Erythranthe guttata]
PREDICTED: putative disease resistance protein RGA3 [Erythranthe guttata]
PREDICTED: putative disease resistance protein RGA3 [Erythranthe guttata]
PREDICTED: putative disease resistance RPP13-like protein 3 [Erythranthe guttata]
PREDICTED: putative disease resistance RPP13-like protein 3 [Erythranthe guttata]
PREDICTED: putative disease resistance RPP13-like protein 3 [Erythranthe guttata]
PREDICTED: putative disease resistance RPP13-like protein 3 [Erythranthe guttata]
PREDICTED: putative disease resistance RPP13-like protein 3 [Erythranthe guttata]
PREDICTED: putative disease resistance RPP13-like protein 3 [Erythranthe guttata]
PREDICTED: putative disease resistance RPP13-like protein 3 [Erythranthe guttata]
PREDICTED: putative disease resistance RPP13-like protein 3 [Erythranthe guttata]
PREDICTED: putative disease resistance RPP13-like protein 3 [Erythranthe guttata]
PREDICTED: putative disease resistance RPP13-like protein 3 [Erythranthe guttata]
PREDICTED: putative late blight resistance protein homolog R1A-10 [Erythranthe guttata]
PREDICTED: putative late blight resistance protein homolog R1A-10 [Erythranthe guttata]
PREDICTED: putative late blight resistance protein homolog R1A-10 [Erythranthe guttata]
PREDICTED: putative late blight resistance protein homolog R1A-10 [Erythranthe guttata]
PREDICTED: putative late blight resistance protein homolog R1A-10 [Erythranthe guttata]
PREDICTED: putative late blight resistance protein homolog R1A-10 [Erythranthe guttata]
PREDICTED: putative late blight resistance protein homolog R1A-10 [Erythranthe guttata]
PREDICTED: putative late blight resistance protein homolog R1A-10 isoform X2 [Erythranthe guttata]
PREDICTED: putative late blight resistance protein homolog R1A-10 isoform X2 [Erythranthe guttata]
PREDICTED: putative late blight resistance protein homolog R1A-10 isoform X2 [Erythranthe guttata]
PREDICTED: putative late blight resistance protein homolog R1A-10 isoform X2 [Erythranthe guttata]
PREDICTED: putative late blight resistance protein homolog R1A-3 [Erythranthe guttata]
PREDICTED: putative late blight resistance protein homolog R1A-3 [Erythranthe guttata]
PREDICTED: putative late blight resistance protein homolog R1A-3 isoform X1 [Erythranthe guttata]
PREDICTED: putative late blight resistance protein homolog R1A-3 isoform X1 [Erythranthe guttata]
PREDICTED: putative late blight resistance protein homolog R1A-3 isoform X1 [Erythranthe guttata]
PREDICTED: putative late blight resistance protein homolog R1A-3 isoform X1 [Erythranthe guttata]
PREDICTED: putative late blight resistance protein homolog R1A-4 [Erythranthe guttata]
PREDICTED: putative late blight resistance protein homolog R1A-4 [Erythranthe guttata]
PREDICTED: putative late blight resistance protein homolog R1B-16 [Erythranthe guttata]
PREDICTED: putative late blight resistance protein homolog R1B-16 [Erythranthe guttata]
PREDICTED: putative late blight resistance protein homolog R1B-16 [Erythranthe guttata]
PREDICTED: putative late blight resistance protein homolog R1B-16 [Erythranthe guttata]
PREDICTED: putative late blight resistance protein homolog R1B-16 [Erythranthe guttata]
PREDICTED: putative late blight resistance protein homolog R1B-16 [Erythranthe guttata]
PREDICTED: putative late blight resistance protein homolog R1B-16 [Erythranthe guttata]
PREDICTED: putative late blight resistance protein homolog R1B-16 [Erythranthe guttata]
PREDICTED: putative late blight resistance protein homolog R1B-16 [Erythranthe guttata]
PREDICTED: putative late blight resistance protein homolog R1B-16 [Erythranthe guttata]
PREDICTED: putative late blight resistance protein homolog R1B-16 [Erythranthe guttata]
PREDICTED: putative late blight resistance protein homolog R1B-16 [Erythranthe guttata]
PREDICTED: putative late blight resistance protein homolog R1B-16 [Erythranthe guttata]
PREDICTED: putative late blight resistance protein homolog R1B-16 [Erythranthe guttata]
PREDICTED: putative late blight resistance protein homolog R1B-16 [Erythranthe guttata]
PREDICTED: putative late blight resistance protein homolog R1B-16 [Erythranthe guttata]
PREDICTED: putative late blight resistance protein homolog R1B-16 [Erythranthe guttata]
PREDICTED: putative late blight resistance protein homolog R1B-16 [Erythranthe guttata]
PREDICTED: putative late blight resistance protein homolog R1B-16 [Erythranthe guttata]
PREDICTED: putative late blight resistance protein homolog R1B-16 [Erythranthe guttata]
PREDICTED: putative late blight resistance protein homolog R1B-16 [Erythranthe guttata]
PREDICTED: putative late blight resistance protein homolog R1B-16 [Erythranthe guttata]
PREDICTED: putative late blight resistance protein homolog R1B-16 [Erythranthe guttata]
PREDICTED: putative late blight resistance protein homolog R1B-16 [Erythranthe guttata]
PREDICTED: putative late blight resistance protein homolog R1B-16 [Erythranthe guttata]
PREDICTED: putative late blight resistance protein homolog R1B-16 [Erythranthe guttata]
PREDICTED: putative late blight resistance protein homolog R1B-16 [Erythranthe guttata]
PREDICTED: putative late blight resistance protein homolog R1B-16 [Erythranthe guttata]
PREDICTED: putative late blight resistance protein homolog R1B-16 [Erythranthe guttata]
PREDICTED: putative late blight resistance protein homolog R1B-16 [Erythranthe guttata]
PREDICTED: putative late blight resistance protein homolog R1B-16 [Erythranthe guttata]
PREDICTED: putative late blight resistance protein homolog R1B-16 [Erythranthe guttata]
PREDICTED: putative late blight resistance protein homolog R1B-16 [Erythranthe guttata]
PREDICTED: putative late blight resistance protein homolog R1B-16 [Erythranthe guttata]
PREDICTED: putative late blight resistance protein homolog R1B-16 [Erythranthe guttata]
PREDICTED: putative late blight resistance protein homolog R1B-16 [Erythranthe guttata]
PREDICTED: putative late blight resistance protein homolog R1B-16 [Erythranthe guttata]
PREDICTED: putative late blight resistance protein homolog R1B-16 [Erythranthe guttata]
PREDICTED: putative late blight resistance protein homolog R1B-16 [Erythranthe guttata]
PREDICTED: putative late blight resistance protein homolog R1B-16 [Erythranthe guttata]
PREDICTED: putative late blight resistance protein homolog R1B-16 [Erythranthe guttata]
PREDICTED: putative late blight resistance protein homolog R1B-16 [Erythranthe guttata]
PREDICTED: putative late blight resistance protein homolog R1B-16 [Erythranthe guttata]
PREDICTED: putative late blight resistance protein homolog R1B-16 [Erythranthe guttata]
PREDICTED: putative late blight resistance protein homolog R1B-16 [Erythranthe guttata]
PREDICTED: putative late blight resistance protein homolog R1B-16 [Erythranthe guttata]
PREDICTED: putative late blight resistance protein homolog R1B-16 [Erythranthe guttata]
PREDICTED: putative late blight resistance protein homolog R1B-16 [Erythranthe guttata]
PREDICTED: putative late blight resistance protein homolog R1B-17 [Erythranthe guttata]
PREDICTED: putative late blight resistance protein homolog R1B-17 [Erythranthe guttata]
PREDICTED: putative late blight resistance protein homolog R1B-17 [Erythranthe guttata]
PREDICTED: putative late blight resistance protein homolog R1B-17 [Erythranthe guttata]
PREDICTED: putative late blight resistance protein homolog R1B-17 [Erythranthe guttata]
PREDICTED: putative late blight resistance protein homolog R1B-17 [Erythranthe guttata]
PREDICTED: putative late blight resistance protein homolog R1B-17 [Erythranthe guttata]
PREDICTED: putative late blight resistance protein homolog R1B-17 [Erythranthe guttata]
[truncated: 329 more rows]
