# Supplementary material for: Integrated miRNAome, transcriptome, and degradome analyses reveal the role of miRNA–mRNA modules in the biosynthesis of oridonin in Isodon rubescens
Source: Front Plant Sci. 2025 Jun 18;16:1566354. doi: 10.3389/fpls.2025.1566354 (PMC12213554; doi:10.3389/fpls.2025.1566354)
Supplement: Supplementary file 1 [file DataSheet1.zip › Supplementary Material/Supplementary Table S15.xlsx]

## Sheet: Sheet1
Supplementary Table S15 Data information of degradome sequencing
Samples	HOr (number)	HOr (ratio)	LOr (number)	LOr (ratio)	NOr (number)	NOr (ratio)
Raw Reads	10391127	/	10913877	/	20447067	/
Unique Raw Reads	5863449	/	6051441	/	6556943	/
reads < 15nt after removing 3 adaptor	197646	0.019	219077	0.0201	145731	0.0071
Mappable Reads	10193481	0.981	10694800	0.9799	20301336	0.9929
Unique reads < 15nt after removing 3 adaptor	42968	0.0073	48610	0.008	47363	0.0072
Unique Mappable Reads	5820481	0.9927	6002831	0.992	6509580	0.9928
Mapped Reads	5396947	0.5194	5355575	0.4907	6039774	0.2954
Unique Mapped Reads	2729114	0.4654	2649471	0.4378	2193213	0.3345
Number of input Transcript	30640	/	30640	/	30640	/
Number of Coverd Transcript	24438	0.7976	24415	0.7968	21602	0.705
