# Supplementary material for: Integrated miRNAome, transcriptome, and degradome analyses reveal the role of miRNA–mRNA modules in the biosynthesis of oridonin in Isodon rubescens
Source: Front Plant Sci. 2025 Jun 18;16:1566354. doi: 10.3389/fpls.2025.1566354 (PMC12213554; doi:10.3389/fpls.2025.1566354)
Supplement: Supplementary file 1 [file DataSheet1.zip › Supplementary Material/Supplementary Table S17.xlsx]

## Sheet: Sheet2
Supplementary Table S17 GO enrichment analyses of DEMs targeting degradome transcripts in three comparison groups
GO enrichment analyses of DEMs targeting degradome transcripts in HOr vs NOr
GO_ID	GO_Term	GO_function	GO_class	S gene number	TS gene number	B gene number	TB gene number	pvalue
GO:0005515	protein binding	molecular_function	4	550	4004	2763	25697	6.92923e-11
GO:0051082	unfolded protein binding	molecular_function	5	29	4004	72	25697	3.91414e-07
GO:0003729	mRNA binding	molecular_function	7	73	4004	267	25697	5.84247e-07
GO:0016168	chlorophyll binding	molecular_function	6	17	4004	33	25697	1.7058e-06
GO:0031409	pigment binding	molecular_function	4	13	4004	24	25697	1.42303e-05
GO:0035198	miRNA binding	molecular_function	8	6	4004	6	25697	1.42658e-05
GO:0009678	hydrogen-translocating pyrophosphatase activity	molecular_function	8	5	4004	5	25697	9.1652e-05
GO:0016656	monodehydroascorbate reductase (NADH) activity	molecular_function	7	5	4004	5	25697	9.1652e-05
GO:0005516	calmodulin binding	molecular_function	5	49	4004	185	25697	9.27189e-05
GO:0004683	calmodulin-dependent protein kinase activity	molecular_function	9	17	4004	45	25697	0.00024702
GO:0009931	calcium-dependent protein serine/threonine kinase activity	molecular_function	9	17	4004	45	25697	0.00024702
GO:0003959	NADPH dehydrogenase activity	molecular_function	6	6	4004	8	25697	0.000300134
GO:0046961	proton-transporting ATPase activity, rotational mechanism	molecular_function	10	10	4004	20	25697	0.000339874
GO:0048027	mRNA 5'-UTR binding	molecular_function	8	5	4004	6	25697	0.000478583
GO:0004784	superoxide dismutase activity	molecular_function	4	5	4004	6	25697	0.000478583
GO:0003735	structural constituent of ribosome	molecular_function	4	90	4004	415	25697	0.000568746
GO:0050661	NADP binding	molecular_function	6	13	4004	32	25697	0.000580081
GO:0030527	structural constituent of chromatin	molecular_function	4	4	4004	4	25697	0.000588704
GO:0004013	adenosylhomocysteinase activity	molecular_function	7	4	4004	4	25697	0.000588704
GO:0004176	ATP-dependent peptidase activity	molecular_function	11	12	4004	29	25697	0.000772108
GO:0070181	small ribosomal subunit rRNA binding	molecular_function	8	7	4004	12	25697	0.000849257
GO:0003924	GTPase activity	molecular_function	9	44	4004	179	25697	0.00113373
GO:0003825	alpha,alpha-trehalose-phosphate synthase (UDP-forming) activity	molecular_function	8	6	4004	10	25697	0.00169477
GO:0016655	oxidoreductase activity, acting on NAD(P)H, quinone or similar compound as acceptor	molecular_function	6	4	4004	5	25697	0.00257691
GO:0004345	glucose-6-phosphate dehydrogenase activity	molecular_function	7	4	4004	5	25697	0.00257691
GO:0015079	potassium ion transmembrane transporter activity	molecular_function	9	10	4004	25	25697	0.00284914
GO:0031593	polyubiquitin modification-dependent protein binding	molecular_function	6	5	4004	8	25697	0.00338962
GO:0052692	raffinose alpha-galactosidase activity	molecular_function	9	5	4004	8	25697	0.00338962
GO:0004739	pyruvate dehydrogenase (acetyl-transferring) activity	molecular_function	7	5	4004	8	25697	0.00338962
GO:0005543	phospholipid binding	molecular_function	5	8	4004	18	25697	0.0034651
GO:0008705	methionine synthase activity	molecular_function	8	3	4004	3	25697	0.0037806
GO:0004801	sedoheptulose-7-phosphate:D-glyceraldehyde-3-phosphate glyceronetransferase activity	molecular_function	6	3	4004	3	25697	0.0037806
GO:0004853	uroporphyrinogen decarboxylase activity	molecular_function	7	3	4004	3	25697	0.0037806
GO:0003871	5-methyltetrahydropteroyltriglutamate-homocysteine S-methyltransferase activity	molecular_function	8	3	4004	3	25697	0.0037806
GO:0004618	phosphoglycerate kinase activity	molecular_function	7	3	4004	3	25697	0.0037806
GO:0047100	glyceraldehyde-3-phosphate dehydrogenase (NADP+) (phosphorylating) activity	molecular_function	8	3	4004	3	25697	0.0037806
GO:0008692	3-hydroxybutyryl-CoA epimerase activity	molecular_function	7	3	4004	3	25697	0.0037806
GO:0003988	acetyl-CoA C-acyltransferase activity	molecular_function	8	3	4004	3	25697	0.0037806
GO:0030170	pyridoxal phosphate binding	molecular_function	6	27	4004	104	25697	0.00429348
GO:0046872	metal ion binding	molecular_function	6	232	4004	1271	25697	0.00454973
GO:0005215	transporter activity	molecular_function	3	44	4004	193	25697	0.00522283
GO:0005509	calcium ion binding	molecular_function	7	48	4004	215	25697	0.00558665
GO:0004427	inorganic diphosphatase activity	molecular_function	8	6	4004	12	25697	0.00562623
GO:0004012	phospholipid-translocating ATPase activity	molecular_function	6	6	4004	12	25697	0.00562623
GO:0047274	galactinol-sucrose galactosyltransferase activity	molecular_function	8	6	4004	12	25697	0.00562623
GO:0004332	fructose-bisphosphate aldolase activity	molecular_function	7	4	4004	6	25697	0.00677357
GO:0004096	catalase activity	molecular_function	5	4	4004	6	25697	0.00677357
GO:0004300	enoyl-CoA hydratase activity	molecular_function	7	4	4004	6	25697	0.00677357
GO:0050662	coenzyme binding	molecular_function	5	14	4004	45	25697	0.00678757
GO:0004722	protein serine/threonine phosphatase activity	molecular_function	9	32	4004	135	25697	0.00873605
GO:0016165	linoleate 13S-lipoxygenase activity	molecular_function	7	6	4004	13	25697	0.00908344
GO:0004805	trehalose-phosphatase activity	molecular_function	9	6	4004	13	25697	0.00908344
GO:0043130	ubiquitin binding	molecular_function	6	12	4004	38	25697	0.0103834
GO:0003743	translation initiation factor activity	molecular_function	8	20	4004	77	25697	0.0127085
GO:0004930	G-protein coupled receptor activity	molecular_function	6	3	4004	4	25697	0.0133563
GO:0004634	phosphopyruvate hydratase activity	molecular_function	7	3	4004	4	25697	0.0133563
GO:0045153	electron transporter, transferring electrons within CoQH2-cytochrome c reductase complex activity	molecular_function	6	3	4004	4	25697	0.0133563
GO:0015930	glutamate synthase activity	molecular_function	6	3	4004	4	25697	0.0133563
GO:0046933	proton-transporting ATP synthase activity, rotational mechanism	molecular_function	10	6	4004	14	25697	0.0138269
GO:0004372	glycine hydroxymethyltransferase activity	molecular_function	7	4	4004	7	25697	0.0138601
GO:0005507	copper ion binding	molecular_function	8	35	4004	156	25697	0.0149315
GO:0051287	NAD binding	molecular_function	6	14	4004	49	25697	0.0150057
GO:0051539	4 iron, 4 sulfur cluster binding	molecular_function	6	16	4004	59	25697	0.0161939
GO:0004033	aldo-keto reductase (NADP) activity	molecular_function	7	5	4004	11	25697	0.0185792
GO:0005484	SNAP receptor activity	molecular_function	5	16	4004	60	25697	0.0189729
GO:0005525	GTP binding	molecular_function	8	38	4004	175	25697	0.0192848
GO:0008266	poly(U) RNA binding	molecular_function	9	6	4004	15	25697	0.020057
GO:0015450	P-P-bond-hydrolysis-driven protein transmembrane transporter activity	molecular_function	7	6	4004	15	25697	0.020057
GO:0016762	xyloglucan:xyloglucosyl transferase activity	molecular_function	8	11	4004	37	25697	0.0219547
GO:0008237	metallopeptidase activity	molecular_function	7	11	4004	37	25697	0.0219547
GO:0003677	DNA binding	molecular_function	6	264	4004	1515	25697	0.0237009
GO:0047918	GDP-mannose 3,5-epimerase activity	molecular_function	7	2	4004	2	25697	0.0242735
GO:0052722	fatty acid in-chain hydroxylase activity	molecular_function	6	2	4004	2	25697	0.0242735
GO:0004347	glucose-6-phosphate isomerase activity	molecular_function	7	2	4004	2	25697	0.0242735
GO:0008802	betaine-aldehyde dehydrogenase activity	molecular_function	8	2	4004	2	25697	0.0242735
GO:0032791	lead ion binding	molecular_function	7	2	4004	2	25697	0.0242735
GO:0047886	farnesol dehydrogenase activity	molecular_function	7	2	4004	2	25697	0.0242735
GO:0008987	quinolinate synthetase A activity	molecular_function	6	2	4004	2	25697	0.0242735
GO:0003994	aconitate hydratase activity	molecular_function	7	2	4004	2	25697	0.0242735
GO:0004798	thymidylate kinase activity	molecular_function	8	2	4004	2	25697	0.0242735
GO:0047517	1,4-beta-D-xylan synthase activity	molecular_function	7	2	4004	2	25697	0.0242735
GO:0016629	12-oxophytodienoate reductase activity	molecular_function	7	2	4004	2	25697	0.0242735
GO:0031957	very long-chain fatty acid-CoA ligase activity	molecular_function	8	2	4004	2	25697	0.0242735
GO:0004164	diphthine synthase activity	molecular_function	8	2	4004	2	25697	0.0242735
GO:0017017	MAP kinase tyrosine/serine/threonine phosphatase activity	molecular_function	10	2	4004	2	25697	0.0242735
GO:0005267	potassium channel activity	molecular_function	8	2	4004	2	25697	0.0242735
GO:0034602	oxoglutarate dehydrogenase (NAD+) activity	molecular_function	7	2	4004	2	25697	0.0242735
GO:0047268	galactinol-raffinose galactosyltransferase activity	molecular_function	8	2	4004	2	25697	0.0242735
GO:0036002	pre-mRNA binding	molecular_function	7	2	4004	2	25697	0.0242735
GO:0000822	inositol hexakisphosphate binding	molecular_function	5	4	4004	8	25697	0.0243305
GO:0102391	decanoate-CoA ligase activity	molecular_function	9	4	4004	8	25697	0.0243305
GO:0008047	enzyme activator activity	molecular_function	5	4	4004	8	25697	0.0243305
GO:0016671	oxidoreductase activity, acting on a sulfur group of donors, disulfide as acceptor	molecular_function	6	11	4004	38	25697	0.0266689
GO:0044183	protein binding involved in protein folding	molecular_function	3	11	4004	38	25697	0.0266689
GO:0008236	serine-type peptidase activity	molecular_function	6	5	4004	12	25697	0.0278314
GO:0004004	ATP-dependent RNA helicase activity	molecular_function	11	23	4004	99	25697	0.0292948
GO:0003746	translation elongation factor activity	molecular_function	8	14	4004	53	25697	0.0292995
GO:0004802	transketolase activity	molecular_function	6	3	4004	5	25697	0.0295253
GO:0008661	1-deoxy-D-xylulose-5-phosphate synthase activity	molecular_function	6	3	4004	5	25697	0.0295253
GO:0015368	calcium:cation antiporter activity	molecular_function	10	3	4004	5	25697	0.0295253
GO:0004124	cysteine synthase activity	molecular_function	6	3	4004	5	25697	0.0295253
GO:0051117	ATPase binding	molecular_function	6	3	4004	5	25697	0.0295253
GO:0004020	adenylylsulfate kinase activity	molecular_function	7	3	4004	5	25697	0.0295253
GO:0016851	magnesium chelatase activity	molecular_function	7	3	4004	5	25697	0.0295253
GO:0015369	calcium:proton antiporter activity	molecular_function	12	3	4004	5	25697	0.0295253
GO:0004029	aldehyde dehydrogenase (NAD) activity	molecular_function	7	7	4004	21	25697	0.0346089
GO:0004407	histone deacetylase activity	molecular_function	7	6	4004	17	25697	0.0376375
GO:0004365	glyceraldehyde-3-phosphate dehydrogenase (NAD+) (phosphorylating) activity	molecular_function	8	4	4004	9	25697	0.0384747
GO:0045309	protein phosphorylated amino acid binding	molecular_function	6	4	4004	9	25697	0.0384747
GO:0004467	long-chain fatty acid-CoA ligase activity	molecular_function	8	4	4004	9	25697	0.0384747
GO:0015288	porin activity	molecular_function	8	4	4004	9	25697	0.0384747
GO:0070628	proteasome binding	molecular_function	5	5	4004	13	25697	0.0395489
GO:0004503	monophenol monooxygenase activity	molecular_function	7	5	4004	13	25697	0.0395489
GO:0036263	L-DOPA monooxygenase activity	molecular_function	8	5	4004	13	25697	0.0395489
GO:0051087	chaperone binding	molecular_function	5	9	4004	31	25697	0.0421743
GO:0043022	ribosome binding	molecular_function	6	8	4004	27	25697	0.048301
GO:0015116	sulfate transmembrane transporter activity	molecular_function	8	6	4004	18	25697	0.0492281
GO:0030628	pre-mRNA 3'-splice site binding	molecular_function	8	3	4004	6	25697	0.052277
GO:0047216	inositol 3-alpha-galactosyltransferase activity	molecular_function	8	3	4004	6	25697	0.052277
GO:0004652	polynucleotide adenylyltransferase activity	molecular_function	8	3	4004	6	25697	0.052277
GO:0070300	phosphatidic acid binding	molecular_function	6	3	4004	6	25697	0.052277
GO:0003747	translation release factor activity	molecular_function	9	3	4004	6	25697	0.052277
GO:0048040	UDP-glucuronate decarboxylase activity	molecular_function	7	3	4004	6	25697	0.052277
GO:0004356	glutamate-ammonia ligase activity	molecular_function	8	3	4004	6	25697	0.052277
GO:0032454	histone demethylase activity (H3-K9 specific)	molecular_function	6	3	4004	6	25697	0.052277
GO:0005253	anion channel activity	molecular_function	7	3	4004	6	25697	0.052277
GO:0051537	2 iron, 2 sulfur cluster binding	molecular_function	6	13	4004	52	25697	0.05239
GO:0003730	mRNA 3'-UTR binding	molecular_function	8	5	4004	14	25697	0.0538388
GO:0004888	transmembrane signaling receptor activity	molecular_function	5	4	4004	10	25697	0.0563873
GO:0019904	protein domain specific binding	molecular_function	5	4	4004	10	25697	0.0563873
GO:0003968	RNA-directed 5'-3' RNA polymerase activity	molecular_function	9	4	4004	10	25697	0.0563873
GO:0008948	oxaloacetate decarboxylase activity	molecular_function	7	4	4004	10	25697	0.0563873
GO:0016597	amino acid binding	molecular_function	7	4	4004	10	25697	0.0563873
GO:0080054	low-affinity nitrate transmembrane transporter activity	molecular_function	9	2	4004	3	25697	0.0652592
GO:0052631	sphingolipid delta-8 desaturase activity	molecular_function	6	2	4004	3	25697	0.0652592
GO:0004047	aminomethyltransferase activity	molecular_function	7	2	4004	3	25697	0.0652592
GO:0003975	UDP-N-acetylglucosamine-dolichyl-phosphate N-acetylglucosaminephosphotransferase activity	molecular_function	7	2	4004	3	25697	0.0652592
GO:0048256	flap endonuclease activity	molecular_function	9	2	4004	3	25697	0.0652592
GO:0004818	glutamate-tRNA ligase activity	molecular_function	7	2	4004	3	25697	0.0652592
GO:0004657	proline dehydrogenase activity	molecular_function	6	2	4004	3	25697	0.0652592
GO:0003979	UDP-glucose 6-dehydrogenase activity	molecular_function	7	2	4004	3	25697	0.0652592
GO:0047443	4-hydroxy-4-methyl-2-oxoglutarate aldolase activity	molecular_function	7	2	4004	3	25697	0.0652592
GO:0017050	D-erythro-sphingosine kinase activity	molecular_function	7	2	4004	3	25697	0.0652592
GO:0005048	signal sequence binding	molecular_function	6	2	4004	3	25697	0.0652592
GO:0046863	ribulose-1,5-bisphosphate carboxylase/oxygenase activator activity	molecular_function	6	2	4004	3	25697	0.0652592
GO:0018812	3-hydroxyacyl-CoA dehydratase activity	molecular_function	7	2	4004	3	25697	0.0652592
GO:0003863	3-methyl-2-oxobutanoate dehydrogenase (2-methylpropanoyl-transferring) activity	molecular_function	7	2	4004	3	25697	0.0652592
GO:0008187	poly-pyrimidine tract binding	molecular_function	8	2	4004	3	25697	0.0652592
GO:0016992	lipoate synthase activity	molecular_function	7	2	4004	3	25697	0.0652592
GO:0003983	UTP:glucose-1-phosphate uridylyltransferase activity	molecular_function	9	2	4004	3	25697	0.0652592
GO:0004612	phosphoenolpyruvate carboxykinase (ATP) activity	molecular_function	8	2	4004	3	25697	0.0652592
GO:0004823	leucine-tRNA ligase activity	molecular_function	7	2	4004	3	25697	0.0652592
GO:0004042	acetyl-CoA:L-glutamate N-acetyltransferase activity	molecular_function	9	2	4004	3	25697	0.0652592
GO:0017176	phosphatidylinositol N-acetylglucosaminyltransferase activity	molecular_function	8	2	4004	3	25697	0.0652592
GO:0051731	polynucleotide 5'-hydroxyl-kinase activity	molecular_function	7	2	4004	3	25697	0.0652592
GO:0034450	ubiquitin-ubiquitin ligase activity	molecular_function	8	2	4004	3	25697	0.0652592
GO:0004827	proline-tRNA ligase activity	molecular_function	7	2	4004	3	25697	0.0652592
GO:0004105	choline-phosphate cytidylyltransferase activity	molecular_function	8	2	4004	3	25697	0.0652592
GO:0009496	plastoquinol--plastocyanin reductase activity	molecular_function	7	2	4004	3	25697	0.0652592
GO:0008184	glycogen phosphorylase activity	molecular_function	8	2	4004	3	25697	0.0652592
GO:0008428	ribonuclease inhibitor activity	molecular_function	6	2	4004	3	25697	0.0652592
GO:0016798	hydrolase activity, acting on glycosyl bonds	molecular_function	5	11	4004	44	25697	0.0707756
GO:0000149	SNARE binding	molecular_function	5	15	4004	65	25697	0.072259
GO:0016758	transferase activity, transferring hexosyl groups	molecular_function	6	13	4004	55	25697	0.0769777
GO:0003872	6-phosphofructokinase activity	molecular_function	8	4	4004	11	25697	0.0779919
GO:0005388	calcium-transporting ATPase activity	molecular_function	10	6	4004	20	25697	0.0783038
GO:0004707	MAP kinase activity	molecular_function	9	6	4004	20	25697	0.0783038
GO:0004478	methionine adenosyltransferase activity	molecular_function	6	3	4004	7	25697	0.0810898
GO:0000993	RNA polymerase II core binding	molecular_function	7	3	4004	7	25697	0.0810898
GO:0004165	dodecenoyl-CoA delta-isomerase activity	molecular_function	7	3	4004	7	25697	0.0810898
GO:0050378	UDP-glucuronate 4-epimerase activity	molecular_function	7	3	4004	7	25697	0.0810898
GO:0004488	methylenetetrahydrofolate dehydrogenase (NADP+) activity	molecular_function	7	3	4004	7	25697	0.0810898
GO:0004477	methenyltetrahydrofolate cyclohydrolase activity	molecular_function	8	3	4004	7	25697	0.0810898
GO:0010277	chlorophyllide a oxygenase [overall] activity	molecular_function	7	3	4004	7	25697	0.0810898
GO:0043682	copper-transporting ATPase activity	molecular_function	11	3	4004	7	25697	0.0810898
GO:0004069	L-aspartate:2-oxoglutarate aminotransferase activity	molecular_function	7	3	4004	7	25697	0.0810898
GO:0020037	heme binding	molecular_function	6	26	4004	128	25697	0.0904574
GO:0016759	cellulose synthase activity	molecular_function	8	10	4004	41	25697	0.0946548
GO:0004843	thiol-dependent ubiquitin-specific protease activity	molecular_function	10	9	4004	36	25697	0.0966352
GO:0016757	transferase activity, transferring glycosyl groups	molecular_function	5	63	4004	345	25697	0.0974444
GO:0008233	peptidase activity	molecular_function	5	17	4004	79	25697	0.099788
GO:0030060	L-malate dehydrogenase activity	molecular_function	7	4	4004	12	25697	0.103072
GO:0035673	oligopeptide transmembrane transporter activity	molecular_function	7	4	4004	12	25697	0.103072
GO:0008308	voltage-gated anion channel activity	molecular_function	10	4	4004	12	25697	0.103072
GO:0005198	structural molecule activity	molecular_function	3	11	4004	47	25697	0.10424
GO:0035091	phosphatidylinositol binding	molecular_function	6	13	4004	58	25697	0.107939
GO:0050897	cobalt ion binding	molecular_function	8	8	4004	32	25697	0.113527
GO:0043023	ribosomal large subunit binding	molecular_function	6	3	4004	8	25697	0.115145
GO:0052694	jasmonoyl-isoleucine-12-hydroxylase activity	molecular_function	6	3	4004	8	25697	0.115145
GO:0030234	enzyme regulator activity	molecular_function	4	3	4004	8	25697	0.115145
GO:0032041	NAD-dependent histone deacetylase activity (H3-K14 specific)	molecular_function	9	3	4004	8	25697	0.115145
GO:0009881	photoreceptor activity	molecular_function	5	3	4004	8	25697	0.115145
GO:0051745	4-hydroxy-3-methylbut-2-en-1-yl diphosphate reductase activity	molecular_function	7	2	4004	4	25697	0.117162
GO:0004534	5'-3' exoribonuclease activity	molecular_function	9	2	4004	4	25697	0.117162
GO:0008886	glyceraldehyde-3-phosphate dehydrogenase (NADP+) (non-phosphorylating) activity	molecular_function	7	2	4004	4	25697	0.117162
GO:0003987	acetate-CoA ligase activity	molecular_function	7	2	4004	4	25697	0.117162
GO:0046964	3'-phosphoadenosine 5'-phosphosulfate transmembrane transporter activity	molecular_function	9	2	4004	4	25697	0.117162
GO:0008534	oxidized purine nucleobase lesion DNA N-glycosylase activity	molecular_function	9	2	4004	4	25697	0.117162
GO:0003839	gamma-glutamylcyclotransferase activity	molecular_function	7	2	4004	4	25697	0.117162
GO:0019003	GDP binding	molecular_function	8	2	4004	4	25697	0.117162
GO:0017070	U6 snRNA binding	molecular_function	8	2	4004	4	25697	0.117162
GO:0009882	blue light photoreceptor activity	molecular_function	6	2	4004	4	25697	0.117162
GO:0004830	tryptophan-tRNA ligase activity	molecular_function	7	2	4004	4	25697	0.117162
GO:0004550	nucleoside diphosphate kinase activity	molecular_function	7	2	4004	4	25697	0.117162
GO:0004775	succinate-CoA ligase (ADP-forming) activity	molecular_function	8	2	4004	4	25697	0.117162
GO:0009001	serine O-acetyltransferase activity	molecular_function	9	2	4004	4	25697	0.117162
GO:0010242	oxygen evolving activity	molecular_function	5	2	4004	4	25697	0.117162
GO:1902417	(+)-abscisic acid D-glucopyranosyl ester transmembrane transporter activity	molecular_function	7	2	4004	4	25697	0.117162
GO:0004813	alanine-tRNA ligase activity	molecular_function	7	2	4004	4	25697	0.117162
GO:0042132	fructose 1,6-bisphosphate 1-phosphatase activity	molecular_function	10	2	4004	4	25697	0.117162
GO:0003878	ATP citrate synthase activity	molecular_function	7	2	4004	4	25697	0.117162
GO:0004672	protein kinase activity	molecular_function	7	59	4004	326	25697	0.119387
GO:0003755	peptidyl-prolyl cis-trans isomerase activity	molecular_function	6	13	4004	59	25697	0.11969
GO:0015035	protein disulfide oxidoreductase activity	molecular_function	7	18	4004	87	25697	0.123259
GO:0002020	protease binding	molecular_function	6	4	4004	13	25697	0.131305
GO:0008097	5S rRNA binding	molecular_function	8	4	4004	13	25697	0.131305
GO:0003723	RNA binding	molecular_function	6	128	4004	748	25697	0.131822
GO:0003824	catalytic activity	molecular_function	3	45	4004	245	25697	0.132319
GO:0005385	zinc ion transmembrane transporter activity	molecular_function	10	7	4004	28	25697	0.134004
GO:0004439	phosphatidylinositol-4,5-bisphosphate 5-phosphatase activity	molecular_function	10	5	4004	18	25697	0.136236
GO:0003684	damaged DNA binding	molecular_function	7	10	4004	44	25697	0.136773
GO:0051536	iron-sulfur cluster binding	molecular_function	5	10	4004	45	25697	0.152694
GO:0016615	malate dehydrogenase activity	molecular_function	6	3	4004	9	25697	0.153481
GO:0004028	3-chloroallyl aldehyde dehydrogenase activity	molecular_function	7	3	4004	9	25697	0.153481
GO:0008121	ubiquinol-cytochrome-c reductase activity	molecular_function	6	3	4004	9	25697	0.153481
GO:0005247	voltage-gated chloride channel activity	molecular_function	9	3	4004	9	25697	0.153481
GO:0008289	lipid binding	molecular_function	4	27	4004	142	25697	0.154999
GO:0015662	ATPase activity, coupled to transmembrane movement of ions, phosphorylative mechanism	molecular_function	7	1	4004	1	25697	0.155816
GO:0008940	nitrate reductase activity	molecular_function	6	1	4004	1	25697	0.155816
GO:0047889	ferredoxin-nitrate reductase activity	molecular_function	7	1	4004	1	25697	0.155816
GO:0016765	transferase activity, transferring alkyl or aryl (other than methyl) groups	molecular_function	5	1	4004	1	25697	0.155816
GO:0046507	UDPsulfoquinovose synthase activity	molecular_function	6	1	4004	1	25697	0.155816
GO:0004113	2',3'-cyclic-nucleotide 3'-phosphodiesterase activity	molecular_function	9	1	4004	1	25697	0.155816
GO:0048307	ferredoxin-nitrite reductase activity	molecular_function	7	1	4004	1	25697	0.155816
GO:0009976	tocopherol cyclase activity	molecular_function	5	1	4004	1	25697	0.155816
GO:0043136	glycerol-3-phosphatase activity	molecular_function	8	1	4004	1	25697	0.155816
GO:0071566	UFM1 activating enzyme activity	molecular_function	7	1	4004	1	25697	0.155816
GO:0048529	magnesium-protoporphyrin IX monomethyl ester (oxidative) cyclase activity	molecular_function	7	1	4004	1	25697	0.155816
GO:0004668	protein-arginine deiminase activity	molecular_function	7	1	4004	1	25697	0.155816
GO:0042586	peptide deformylase activity	molecular_function	7	1	4004	1	25697	0.155816
GO:0030941	chloroplast targeting sequence binding	molecular_function	7	1	4004	1	25697	0.155816
GO:0043325	phosphatidylinositol-3,4-bisphosphate binding	molecular_function	9	1	4004	1	25697	0.155816
GO:0004421	hydroxymethylglutaryl-CoA synthase activity	molecular_function	7	1	4004	1	25697	0.155816
GO:0004157	dihydropyrimidinase activity	molecular_function	7	1	4004	1	25697	0.155816
GO:0004328	formamidase activity	molecular_function	7	1	4004	1	25697	0.155816
GO:1990482	sphingolipid alpha-glucuronosyltransferase activity	molecular_function	7	1	4004	1	25697	0.155816
GO:0070573	metallodipeptidase activity	molecular_function	9	1	4004	1	25697	0.155816
GO:0043864	indoleacetamide hydrolase activity	molecular_function	7	1	4004	1	25697	0.155816
GO:0004455	ketol-acid reductoisomerase activity	molecular_function	7	1	4004	1	25697	0.155816
GO:0047429	nucleoside-triphosphate diphosphatase activity	molecular_function	8	1	4004	1	25697	0.155816
GO:0004760	serine-pyruvate transaminase activity	molecular_function	7	1	4004	1	25697	0.155816
GO:1990190	peptide-glutamate-N-acetyltransferase activity	molecular_function	11	1	4004	1	25697	0.155816
GO:0008777	acetylornithine deacetylase activity	molecular_function	7	1	4004	1	25697	0.155816
GO:0052925	dol-P-Man:Man(5)GlcNAc(2)-PP-Dol alpha-1,3-mannosyltransferase activity	molecular_function	9	1	4004	1	25697	0.155816
GO:0050311	sulfite reductase (ferredoxin) activity	molecular_function	7	1	4004	1	25697	0.155816
GO:0004648	O-phospho-L-serine:2-oxoglutarate aminotransferase activity	molecular_function	7	1	4004	1	25697	0.155816
GO:0004592	pantoate-beta-alanine ligase activity	molecular_function	7	1	4004	1	25697	0.155816
GO:0005244	voltage-gated ion channel activity	molecular_function	9	1	4004	1	25697	0.155816
GO:0004418	hydroxymethylbilane synthase activity	molecular_function	6	1	4004	1	25697	0.155816
GO:0047632	agmatine deiminase activity	molecular_function	7	1	4004	1	25697	0.155816
GO:0004087	carbamoyl-phosphate synthase (ammonia) activity	molecular_function	6	1	4004	1	25697	0.155816
GO:1990189	peptide-serine-N-acetyltransferase activity	molecular_function	11	1	4004	1	25697	0.155816
GO:0036381	pyridoxal 5'-phosphate synthase (glutamine hydrolysing) activity	molecular_function	7	1	4004	1	25697	0.155816
GO:0004329	formate-tetrahydrofolate ligase activity	molecular_function	6	1	4004	1	25697	0.155816
GO:0043394	proteoglycan binding	molecular_function	5	1	4004	1	25697	0.155816
GO:0030899	calcium-dependent ATPase activity	molecular_function	11	1	4004	1	25697	0.155816
GO:0010176	homogentisate phytyltransferase activity	molecular_function	8	1	4004	1	25697	0.155816
GO:0071522	ureidoglycine aminohydrolase activity	molecular_function	7	1	4004	1	25697	0.155816
GO:0043546	molybdopterin cofactor binding	molecular_function	6	1	4004	1	25697	0.155816
GO:0004350	glutamate-5-semialdehyde dehydrogenase activity	molecular_function	7	1	4004	1	25697	0.155816
GO:0004076	biotin synthase activity	molecular_function	7	1	4004	1	25697	0.155816
GO:0010488	UDP-galactose:N-glycan beta-1,3-galactosyltransferase activity	molecular_function	8	1	4004	1	25697	0.155816
GO:0061798	GTP 3',8'-cyclase activity	molecular_function	6	1	4004	1	25697	0.155816
GO:0000033	alpha-1,3-mannosyltransferase activity	molecular_function	8	1	4004	1	25697	0.155816
GO:0019146	arabinose-5-phosphate isomerase activity	molecular_function	7	1	4004	1	25697	0.155816
GO:0052886	9,9'-dicis-carotene:quinone oxidoreductase activity	molecular_function	7	1	4004	1	25697	0.155816
GO:0015334	high-affinity oligopeptide transmembrane transporter activity	molecular_function	8	1	4004	1	25697	0.155816
GO:0030732	methionine S-methyltransferase activity	molecular_function	8	1	4004	1	25697	0.155816
GO:0008481	sphinganine kinase activity	molecular_function	8	1	4004	1	25697	0.155816
GO:0004170	dUTP diphosphatase activity	molecular_function	9	1	4004	1	25697	0.155816
GO:0017168	5-oxoprolinase (ATP-hydrolyzing) activity	molecular_function	7	1	4004	1	25697	0.155816
GO:0016504	peptidase activator activity	molecular_function	6	1	4004	1	25697	0.155816
GO:0044715	8-oxo-dGDP phosphatase activity	molecular_function	9	1	4004	1	25697	0.155816
GO:0004163	diphosphomevalonate decarboxylase activity	molecular_function	7	1	4004	1	25697	0.155816
GO:0010484	H3 histone acetyltransferase activity	molecular_function	12	1	4004	1	25697	0.155816
GO:0050281	serine-glyoxylate transaminase activity	molecular_function	7	1	4004	1	25697	0.155816
GO:0051903	S-(hydroxymethyl)glutathione dehydrogenase activity	molecular_function	7	1	4004	1	25697	0.155816
GO:0004358	glutamate N-acetyltransferase activity	molecular_function	9	1	4004	1	25697	0.155816
GO:0004382	guanosine-diphosphatase activity	molecular_function	9	1	4004	1	25697	0.155816
GO:0004314	[acyl-carrier-protein] S-malonyltransferase activity	molecular_function	8	1	4004	1	25697	0.155816
GO:0005547	phosphatidylinositol-3,4,5-trisphosphate binding	molecular_function	8	1	4004	1	25697	0.155816
GO:0004815	aspartate-tRNA ligase activity	molecular_function	7	1	4004	1	25697	0.155816
GO:0009975	cyclase activity	molecular_function	4	1	4004	1	25697	0.155816
GO:0045134	uridine-diphosphatase activity	molecular_function	9	1	4004	1	25697	0.155816
GO:0047513	1,2-alpha-L-fucosidase activity	molecular_function	9	1	4004	1	25697	0.155816
GO:0004333	fumarate hydratase activity	molecular_function	7	1	4004	1	25697	0.155816
GO:0010349	L-galactose dehydrogenase activity	molecular_function	7	1	4004	1	25697	0.155816
GO:0003972	RNA ligase (ATP) activity	molecular_function	7	1	4004	1	25697	0.155816
GO:0003866	3-phosphoshikimate 1-carboxyvinyltransferase activity	molecular_function	6	1	4004	1	25697	0.155816
GO:0008495	protoheme IX farnesyltransferase activity	molecular_function	8	1	4004	1	25697	0.155816
GO:0033328	peroxisome membrane targeting sequence binding	molecular_function	8	1	4004	1	25697	0.155816
GO:0050464	nitrate reductase (NADPH) activity	molecular_function	7	1	4004	1	25697	0.155816
GO:0008251	tRNA-specific adenosine deaminase activity	molecular_function	8	1	4004	1	25697	0.155816
GO:0015204	urea transmembrane transporter activity	molecular_function	6	1	4004	1	25697	0.155816
GO:0000121	glycerol-1-phosphatase activity	molecular_function	8	1	4004	1	25697	0.155816
GO:0052917	dol-P-Man:Man(7)GlcNAc(2)-PP-Dol alpha-1,6-mannosyltransferase activity	molecular_function	9	1	4004	1	25697	0.155816
GO:0001002	RNA polymerase III type 1 promoter sequence-specific DNA binding	molecular_function	10	1	4004	1	25697	0.155816
GO:0004019	adenylosuccinate synthase activity	molecular_function	6	1	4004	1	25697	0.155816
GO:0052887	7,9,9'-tricis-neurosporene:quinone oxidoreductase activity	molecular_function	7	1	4004	1	25697	0.155816
GO:0016817	hydrolase activity, acting on acid anhydrides	molecular_function	5	1	4004	1	25697	0.155816
GO:0003858	3-hydroxybutyrate dehydrogenase activity	molecular_function	7	1	4004	1	25697	0.155816
GO:0004070	aspartate carbamoyltransferase activity	molecular_function	7	1	4004	1	25697	0.155816
GO:0001158	enhancer sequence-specific DNA binding	molecular_function	9	1	4004	1	25697	0.155816
GO:0004641	phosphoribosylformylglycinamidine cyclo-ligase activity	molecular_function	7	1	4004	1	25697	0.155816
GO:0004484	mRNA guanylyltransferase activity	molecular_function	9	1	4004	1	25697	0.155816
GO:0016830	carbon-carbon lyase activity	molecular_function	5	1	4004	1	25697	0.155816
GO:0051744	3,8-divinyl protochlorophyllide a 8-vinyl reductase activity	molecular_function	5	1	4004	1	25697	0.155816
GO:0004061	arylformamidase activity	molecular_function	7	1	4004	1	25697	0.155816
GO:0016719	carotene 7,8-desaturase activity	molecular_function	6	1	4004	1	25697	0.155816
GO:0016730	oxidoreductase activity, acting on iron-sulfur proteins as donors	molecular_function	5	1	4004	1	25697	0.155816
GO:0009918	sterol delta7 reductase activity	molecular_function	6	1	4004	1	25697	0.155816
GO:0003980	UDP-glucose:glycoprotein glucosyltransferase activity	molecular_function	8	1	4004	1	25697	0.155816
GO:0010175	sphingosine transmembrane transporter activity	molecular_function	8	1	4004	1	25697	0.155816
GO:0008800	beta-lactamase activity	molecular_function	7	1	4004	1	25697	0.155816
GO:0038036	sphingosine-1-phosphate receptor activity	molecular_function	8	1	4004	1	25697	0.155816
GO:0008508	bile acid:sodium symporter activity	molecular_function	6	1	4004	1	25697	0.155816
GO:0008863	formate dehydrogenase (NAD+) activity	molecular_function	7	1	4004	1	25697	0.155816
GO:0008836	diaminopimelate decarboxylase activity	molecular_function	7	1	4004	1	25697	0.155816
GO:0005458	GDP-mannose transmembrane transporter activity	molecular_function	8	1	4004	1	25697	0.155816
GO:0050421	nitrite reductase (NO-forming) activity	molecular_function	7	1	4004	1	25697	0.155816
GO:0046922	peptide-O-fucosyltransferase activity	molecular_function	8	1	4004	1	25697	0.155816
GO:0015631	tubulin binding	molecular_function	6	1	4004	1	25697	0.155816
GO:0050307	sucrose-phosphate phosphatase activity	molecular_function	10	1	4004	1	25697	0.155816
GO:0032441	pheophorbide a oxygenase activity	molecular_function	6	1	4004	1	25697	0.155816
GO:1990050	phosphatidic acid transporter activity	molecular_function	6	1	4004	1	25697	0.155816
GO:0009703	nitrate reductase (NADH) activity	molecular_function	7	1	4004	1	25697	0.155816
GO:0033728	divinyl chlorophyllide a 8-vinyl-reductase activity	molecular_function	7	1	4004	1	25697	0.155816
GO:0008942	nitrite reductase [NAD(P)H] activity	molecular_function	7	1	4004	1	25697	0.155816
GO:0031490	chromatin DNA binding	molecular_function	7	4	4004	14	25697	0.162291
GO:0003725	double-stranded RNA binding	molecular_function	7	4	4004	14	25697	0.162291
GO:0004473	malate dehydrogenase (decarboxylating) (NADP+) activity	molecular_function	8	2	4004	5	25697	0.175587
GO:0043495	protein membrane anchor	molecular_function	6	2	4004	5	25697	0.175587
GO:0033741	adenylyl-sulfate reductase (glutathione) activity	molecular_function	7	2	4004	5	25697	0.175587
GO:0003984	acetolactate synthase activity	molecular_function	6	2	4004	5	25697	0.175587
GO:0004375	glycine dehydrogenase (decarboxylating) activity	molecular_function	7	2	4004	5	25697	0.175587
GO:0003724	RNA helicase activity	molecular_function	10	2	4004	5	25697	0.175587
GO:0102966	arachidoyl-CoA:1-dodecanol O-acyltransferase activity	molecular_function	7	2	4004	5	25697	0.175587
GO:0004021	L-alanine:2-oxoglutarate aminotransferase activity	molecular_function	8	2	4004	5	25697	0.175587
GO:0005216	ion channel activity	molecular_function	6	2	4004	5	25697	0.175587
GO:0008312	7S RNA binding	molecular_function	7	2	4004	5	25697	0.175587
GO:0009973	adenylyl-sulfate reductase activity	molecular_function	6	2	4004	5	25697	0.175587
GO:0080025	phosphatidylinositol-3,5-bisphosphate binding	molecular_function	9	2	4004	5	25697	0.175587
GO:0008728	GTP diphosphokinase activity	molecular_function	7	2	4004	5	25697	0.175587
GO:0046592	polyamine oxidase activity	molecular_function	7	2	4004	5	25697	0.175587
GO:0004604	phosphoadenylyl-sulfate reductase (thioredoxin) activity	molecular_function	7	2	4004	5	25697	0.175587
GO:0005094	Rho GDP-dissociation inhibitor activity	molecular_function	8	2	4004	5	25697	0.175587
GO:0043765	T/G mismatch-specific endonuclease activity	molecular_function	9	2	4004	5	25697	0.175587
GO:0015098	molybdate ion transmembrane transporter activity	molecular_function	8	2	4004	5	25697	0.175587
GO:0103095	wax ester synthase activity	molecular_function	7	2	4004	5	25697	0.175587
GO:0033201	alpha-1,4-glucan synthase activity	molecular_function	7	2	4004	5	25697	0.175587
GO:0036459	thiol-dependent ubiquitinyl hydrolase activity	molecular_function	9	7	4004	30	25697	0.175761
GO:0004526	ribonuclease P activity	molecular_function	9	6	4004	25	25697	0.183486
GO:0004712	protein serine/threonine/tyrosine kinase activity	molecular_function	8	10	4004	47	25697	0.187133
GO:0031625	ubiquitin protein ligase binding	molecular_function	7	19	4004	99	25697	0.194134
GO:0004737	pyruvate decarboxylase activity	molecular_function	7	3	4004	10	25697	0.195092
GO:0016818	hydrolase activity, acting on acid anhydrides, in phosphorus-containing anhydrides	molecular_function	6	3	4004	10	25697	0.195092
GO:0070006	metalloaminopeptidase activity	molecular_function	9	3	4004	10	25697	0.195092
GO:0015491	cation:cation antiporter activity	molecular_function	8	3	4004	10	25697	0.195092
GO:0008430	selenium binding	molecular_function	4	3	4004	10	25697	0.195092
GO:0000062	fatty-acyl-CoA binding	molecular_function	9	4	4004	15	25697	0.195586
GO:0004315	3-oxoacyl-[acyl-carrier-protein] synthase activity	molecular_function	8	4	4004	15	25697	0.195586
GO:0005355	glucose transmembrane transporter activity	molecular_function	9	12	4004	59	25697	0.199678
GO:0003714	transcription corepressor activity	molecular_function	5	6	4004	26	25697	0.209179
GO:0004620	phospholipase activity	molecular_function	7	6	4004	26	25697	0.209179
GO:0009982	pseudouridine synthase activity	molecular_function	6	5	4004	21	25697	0.220135
GO:0047262	polygalacturonate 4-alpha-galacturonosyltransferase activity	molecular_function	7	5	4004	21	25697	0.220135
GO:0030276	clathrin binding	molecular_function	5	7	4004	32	25697	0.222271
GO:0035064	methylated histone binding	molecular_function	6	4	4004	16	25697	0.230723
GO:0004089	carbonate dehydratase activity	molecular_function	7	4	4004	16	25697	0.230723
GO:0003712	transcription cofactor activity	molecular_function	4	4	4004	16	25697	0.230723
GO:0042393	histone binding	molecular_function	5	8	4004	38	25697	0.231832
GO:0004713	protein tyrosine kinase activity	molecular_function	8	6	4004	27	25697	0.236035
GO:0000285	1-phosphatidylinositol-3-phosphate 5-kinase activity	molecular_function	8	2	4004	6	25697	0.237241
GO:1990269	RNA polymerase II C-terminal domain phosphoserine binding	molecular_function	8	2	4004	6	25697	0.237241
GO:0008138	protein tyrosine/serine/threonine phosphatase activity	molecular_function	9	2	4004	6	25697	0.237241
GO:0052866	phosphatidylinositol phosphate phosphatase activity	molecular_function	8	2	4004	6	25697	0.237241
GO:0005483	soluble NSF attachment protein activity	molecular_function	6	2	4004	6	25697	0.237241
GO:0004758	serine C-palmitoyltransferase activity	molecular_function	9	2	4004	6	25697	0.237241
GO:0031267	small GTPase binding	molecular_function	7	2	4004	6	25697	0.237241
GO:0042578	phosphoric ester hydrolase activity	molecular_function	6	2	4004	6	25697	0.237241
GO:0120013	intermembrane lipid transfer activity	molecular_function	4	2	4004	6	25697	0.237241
GO:0051538	3 iron, 4 sulfur cluster binding	molecular_function	6	2	4004	6	25697	0.237241
GO:0004420	hydroxymethylglutaryl-CoA reductase (NADPH) activity	molecular_function	7	2	4004	6	25697	0.237241
GO:0004751	ribose-5-phosphate isomerase activity	molecular_function	7	2	4004	6	25697	0.237241
GO:0046429	4-hydroxy-3-methylbut-2-en-1-yl diphosphate synthase activity	molecular_function	7	2	4004	6	25697	0.237241
GO:0008878	glucose-1-phosphate adenylyltransferase activity	molecular_function	8	2	4004	6	25697	0.237241
GO:0033729	anthocyanidin reductase activity	molecular_function	7	2	4004	6	25697	0.237241
GO:0051920	peroxiredoxin activity	molecular_function	4	2	4004	6	25697	0.237241
GO:0004373	glycogen (starch) synthase activity	molecular_function	8	2	4004	6	25697	0.237241
GO:0035242	protein-arginine omega-N asymmetric methyltransferase activity	molecular_function	9	2	4004	6	25697	0.237241
GO:0016987	bacterial sigma factor activity	molecular_function	4	2	4004	6	25697	0.237241
GO:0005345	purine nucleobase transmembrane transporter activity	molecular_function	6	3	4004	11	25697	0.239005
GO:0030976	thiamine pyrophosphate binding	molecular_function	6	3	4004	11	25697	0.239005
GO:0005338	nucleotide-sugar transmembrane transporter activity	molecular_function	6	3	4004	11	25697	0.239005
GO:0005199	structural constituent of cell wall	molecular_function	4	3	4004	11	25697	0.239005
GO:0016791	phosphatase activity	molecular_function	7	11	4004	56	25697	0.248709
GO:0046914	transition metal ion binding	molecular_function	7	13	4004	68	25697	0.254546
GO:0016874	ligase activity	molecular_function	4	13	4004	68	25697	0.254546
GO:0003713	transcription coactivator activity	molecular_function	5	9	4004	45	25697	0.260581
GO:0048038	quinone binding	molecular_function	5	4	4004	17	25697	0.267232
GO:0042803	protein homodimerization activity	molecular_function	6	26	4004	147	25697	0.271421
GO:0004034	aldose 1-epimerase activity	molecular_function	7	3	4004	12	25697	0.284315
GO:0019905	syntaxin binding	molecular_function	6	3	4004	12	25697	0.284315
GO:0008137	NADH dehydrogenase (ubiquinone) activity	molecular_function	8	3	4004	12	25697	0.284315
GO:0080048	GDP-D-glucose phosphorylase activity	molecular_function	8	1	4004	2	25697	0.287358
GO:0004307	ethanolaminephosphotransferase activity	molecular_function	8	1	4004	2	25697	0.287358
GO:0005078	MAP-kinase scaffold activity	molecular_function	7	1	4004	2	25697	0.287358
GO:0030586	[methionine synthase] reductase activity	molecular_function	7	1	4004	2	25697	0.287358
GO:0022821	potassium ion antiporter activity	molecular_function	7	1	4004	2	25697	0.287358
GO:1990931	RNA N6-methyladenosine dioxygenase activity	molecular_function	6	1	4004	2	25697	0.287358
GO:0015208	guanine transmembrane transporter activity	molecular_function	7	1	4004	2	25697	0.287358
GO:0004160	dihydroxy-acid dehydratase activity	molecular_function	7	1	4004	2	25697	0.287358
GO:0080084	5S rDNA binding	molecular_function	10	1	4004	2	25697	0.287358
GO:0043047	single-stranded telomeric DNA binding	molecular_function	9	1	4004	2	25697	0.287358
GO:0008840	4-hydroxy-tetrahydrodipicolinate synthase	molecular_function	7	1	4004	2	25697	0.287358
GO:0005471	ATP:ADP antiporter activity	molecular_function	10	1	4004	2	25697	0.287358
GO:0045140	inositol phosphoceramide synthase activity	molecular_function	7	1	4004	2	25697	0.287358
GO:0003991	acetylglutamate kinase activity	molecular_function	7	1	4004	2	25697	0.287358
GO:0000170	sphingosine hydroxylase activity	molecular_function	5	1	4004	2	25697	0.287358
GO:0052853	long-chain-(S)-2-hydroxy-long-chain-acid oxidase activity	molecular_function	8	1	4004	2	25697	0.287358
GO:0032451	demethylase activity	molecular_function	4	1	4004	2	25697	0.287358
GO:0080041	ADP-ribose pyrophosphohydrolase activity	molecular_function	9	1	4004	2	25697	0.287358
GO:0003868	4-hydroxyphenylpyruvate dioxygenase activity	molecular_function	7	1	4004	2	25697	0.287358
GO:0070577	lysine-acetylated histone binding	molecular_function	6	1	4004	2	25697	0.287358
GO:0050265	RNA uridylyltransferase activity	molecular_function	8	1	4004	2	25697	0.287358
GO:0038199	ethylene receptor activity	molecular_function	5	1	4004	2	25697	0.287358
GO:0052852	very-long-chain-(S)-2-hydroxy-acid oxidase activity	molecular_function	8	1	4004	2	25697	0.287358
GO:0004088	carbamoyl-phosphate synthase (glutamine-hydrolyzing) activity	molecular_function	7	1	4004	2	25697	0.287358
GO:0043874	acireductone synthase activity	molecular_function	8	1	4004	2	25697	0.287358
GO:0004662	CAAX-protein geranylgeranyltransferase activity	molecular_function	9	1	4004	2	25697	0.287358
GO:0046538	2,3-bisphosphoglycerate-dependent phosphoglycerate mutase activity	molecular_function	8	1	4004	2	25697	0.287358
GO:0016780	phosphotransferase activity, for other substituted phosphate groups	molecular_function	6	1	4004	2	25697	0.287358
GO:0008470	isovaleryl-CoA dehydrogenase activity	molecular_function	7	1	4004	2	25697	0.287358
GO:0102490	8-oxo-dGTP phosphohydrolase activity	molecular_function	7	1	4004	2	25697	0.287358
GO:0008936	nicotinamidase activity	molecular_function	7	1	4004	2	25697	0.287358
GO:0046539	histamine N-methyltransferase activity	molecular_function	8	1	4004	2	25697	0.287358
GO:0102132	3-oxo-pimeloyl-[acp] methyl ester reductase activity	molecular_function	7	1	4004	2	25697	0.287358
GO:0052924	all-trans-nonaprenyl-diphosphate synthase (geranylgeranyl-diphosphate specific) activity	molecular_function	6	1	4004	2	25697	0.287358
GO:0005496	steroid binding	molecular_function	5	1	4004	2	25697	0.287358
GO:0008124	4-alpha-hydroxytetrahydrobiopterin dehydratase activity	molecular_function	7	1	4004	2	25697	0.287358
GO:0004476	mannose-6-phosphate isomerase activity	molecular_function	7	1	4004	2	25697	0.287358
GO:0015207	adenine transmembrane transporter activity	molecular_function	7	1	4004	2	25697	0.287358
GO:0004809	tRNA (guanine-N2-)-methyltransferase activity	molecular_function	8	1	4004	2	25697	0.287358
GO:0033857	diphosphoinositol-pentakisphosphate kinase activity	molecular_function	7	1	4004	2	25697	0.287358
GO:0003849	3-deoxy-7-phosphoheptulonate synthase activity	molecular_function	6	1	4004	2	25697	0.287358
GO:0102489	GTP phosphohydrolase activity	molecular_function	7	1	4004	2	25697	0.287358
GO:0008935	1,4-dihydroxy-2-naphthoyl-CoA synthase activity	molecular_function	7	1	4004	2	25697	0.287358
GO:0016417	S-acyltransferase activity	molecular_function	7	1	4004	2	25697	0.287358
GO:0003938	IMP dehydrogenase activity	molecular_function	7	1	4004	2	25697	0.287358
GO:0046030	inositol trisphosphate phosphatase activity	molecular_function	9	1	4004	2	25697	0.287358
GO:0015184	L-cystine transmembrane transporter activity	molecular_function	9	1	4004	2	25697	0.287358
GO:0004829	threonine-tRNA ligase activity	molecular_function	7	1	4004	2	25697	0.287358
GO:0010314	phosphatidylinositol-5-phosphate binding	molecular_function	8	1	4004	2	25697	0.287358
GO:0030572	phosphatidyltransferase activity	molecular_function	7	1	4004	2	25697	0.287358
GO:0004425	indole-3-glycerol-phosphate synthase activity	molecular_function	7	1	4004	2	25697	0.287358
GO:0003919	FMN adenylyltransferase activity	molecular_function	8	1	4004	2	25697	0.287358
GO:0016435	rRNA (guanine) methyltransferase activity	molecular_function	9	1	4004	2	25697	0.287358
GO:0070569	uridylyltransferase activity	molecular_function	7	1	4004	2	25697	0.287358
GO:0102420	sn-1-glycerol-3-phosphate C16:0-DCA-CoA acyl transferase activity	molecular_function	7	1	4004	2	25697	0.287358
GO:0004413	homoserine kinase activity	molecular_function	7	1	4004	2	25697	0.287358
GO:0004609	phosphatidylserine decarboxylase activity	molecular_function	7	1	4004	2	25697	0.287358
GO:0004485	methylcrotonoyl-CoA carboxylase activity	molecular_function	7	1	4004	2	25697	0.287358
GO:0102487	dUTP phosphohydrolase activity	molecular_function	7	1	4004	2	25697	0.287358
GO:0016891	endoribonuclease activity, producing 5'-phosphomonoesters	molecular_function	9	1	4004	2	25697	0.287358
GO:0047958	glycine:2-oxoglutarate aminotransferase activity	molecular_function	7	1	4004	2	25697	0.287358
GO:0034256	chlorophyll(ide) b reductase activity	molecular_function	7	1	4004	2	25697	0.287358
GO:0052854	medium-chain-(S)-2-hydroxy-acid oxidase activity	molecular_function	8	1	4004	2	25697	0.287358
GO:0032051	clathrin light chain binding	molecular_function	6	1	4004	2	25697	0.287358
GO:0102488	dTTP phosphohydrolase activity	molecular_function	7	1	4004	2	25697	0.287358
GO:0102491	dGTP phosphohydrolase activity	molecular_function	7	1	4004	2	25697	0.287358
GO:0051740	ethylene binding	molecular_function	5	1	4004	2	25697	0.287358
GO:0009940	amino-terminal vacuolar sorting propeptide binding	molecular_function	8	1	4004	2	25697	0.287358
GO:0004316	3-oxoacyl-[acyl-carrier-protein] reductase (NADPH) activity	molecular_function	8	1	4004	2	25697	0.287358
GO:0061598	molybdopterin adenylyltransferase activity	molecular_function	8	1	4004	2	25697	0.287358
GO:0004729	oxygen-dependent protoporphyrinogen oxidase activity	molecular_function	7	1	4004	2	25697	0.287358
GO:0004723	calcium-dependent protein serine/threonine phosphatase activity	molecular_function	10	1	4004	2	25697	0.287358
GO:0036455	iron-sulfur transferase activity	molecular_function	6	1	4004	2	25697	0.287358
GO:0034618	arginine binding	molecular_function	8	1	4004	2	25697	0.287358
GO:0051738	xanthophyll binding	molecular_function	6	1	4004	2	25697	0.287358
GO:0004001	adenosine kinase activity	molecular_function	7	1	4004	2	25697	0.287358
GO:0015294	solute:cation symporter activity	molecular_function	8	1	4004	2	25697	0.287358
GO:0032934	sterol binding	molecular_function	6	1	4004	2	25697	0.287358
GO:0061503	tRNA threonylcarbamoyladenosine dehydratase	molecular_function	7	1	4004	2	25697	0.287358
GO:0001093	TFIIB-class transcription factor binding	molecular_function	8	1	4004	2	25697	0.287358
GO:0008821	crossover junction endodeoxyribonuclease activity	molecular_function	10	1	4004	2	25697	0.287358
GO:0004795	threonine synthase activity	molecular_function	7	1	4004	2	25697	0.287358
GO:0008310	single-stranded DNA 3'-5' exodeoxyribonuclease activity	molecular_function	10	1	4004	2	25697	0.287358
GO:0004639	phosphoribosylaminoimidazolesuccinocarboxamide synthase activity	molecular_function	7	1	4004	2	25697	0.287358
GO:0016624	oxidoreductase activity, acting on the aldehyde or oxo group of donors, disulfide as acceptor	molecular_function	6	1	4004	2	25697	0.287358
GO:0010297	heteropolysaccharide binding	molecular_function	6	1	4004	2	25697	0.287358
GO:0047150	betaine-homocysteine S-methyltransferase activity	molecular_function	8	1	4004	2	25697	0.287358
GO:0004370	glycerol kinase activity	molecular_function	7	1	4004	2	25697	0.287358
GO:0051787	misfolded protein binding	molecular_function	5	1	4004	2	25697	0.287358
GO:0004366	glycerol-3-phosphate O-acyltransferase activity	molecular_function	8	1	4004	2	25697	0.287358
GO:0004638	phosphoribosylaminoimidazole carboxylase activity	molecular_function	7	1	4004	2	25697	0.287358
GO:0000828	inositol hexakisphosphate kinase activity	molecular_function	7	1	4004	2	25697	0.287358
GO:0016262	protein N-acetylglucosaminyltransferase activity	molecular_function	8	1	4004	2	25697	0.287358
GO:0008324	cation transmembrane transporter activity	molecular_function	6	1	4004	2	25697	0.287358
GO:0010313	phytochrome binding	molecular_function	5	1	4004	2	25697	0.287358
GO:0004055	argininosuccinate synthase activity	molecular_function	6	1	4004	2	25697	0.287358
GO:0004416	hydroxyacylglutathione hydrolase activity	molecular_function	7	1	4004	2	25697	0.287358
GO:0019781	NEDD8 activating enzyme activity	molecular_function	7	1	4004	2	25697	0.287358
GO:0008398	sterol 14-demethylase activity	molecular_function	7	1	4004	2	25697	0.287358
GO:0070063	RNA polymerase binding	molecular_function	6	1	4004	2	25697	0.287358
GO:0010331	gibberellin binding	molecular_function	6	1	4004	2	25697	0.287358
GO:0008793	aromatic-amino-acid:2-oxoglutarate aminotransferase activity	molecular_function	7	1	4004	2	25697	0.287358
GO:0004180	carboxypeptidase activity	molecular_function	8	1	4004	2	25697	0.287358
GO:0003864	3-methyl-2-oxobutanoate hydroxymethyltransferase activity	molecular_function	7	1	4004	2	25697	0.287358
GO:0098505	G-rich strand telomeric DNA binding	molecular_function	10	1	4004	2	25697	0.287358
GO:0000829	inositol heptakisphosphate kinase activity	molecular_function	7	1	4004	2	25697	0.287358
GO:0004821	histidine-tRNA ligase activity	molecular_function	7	1	4004	2	25697	0.287358
GO:0102486	dCTP phosphohydrolase activity	molecular_function	7	1	4004	2	25697	0.287358
GO:0005261	cation channel activity	molecular_function	7	1	4004	2	25697	0.287358
GO:0016594	glycine binding	molecular_function	5	1	4004	2	25697	0.287358
GO:0010209	vacuolar sorting signal binding	molecular_function	7	1	4004	2	25697	0.287358
GO:0004807	triose-phosphate isomerase activity	molecular_function	7	1	4004	2	25697	0.287358
GO:0061599	molybdopterin molybdotransferase activity	molecular_function	5	1	4004	2	25697	0.287358
GO:0004660	protein farnesyltransferase activity	molecular_function	8	1	4004	2	25697	0.287358
GO:0004452	isopentenyl-diphosphate delta-isomerase activity	molecular_function	7	1	4004	2	25697	0.287358
GO:0045158	electron transporter, transferring electrons within cytochrome b6/f complex of photosystem II activity	molecular_function	6	1	4004	2	25697	0.287358
GO:0033818	beta-ketoacyl-acyl-carrier-protein synthase III activity	molecular_function	7	1	4004	2	25697	0.287358
GO:0046570	methylthioribulose 1-phosphate dehydratase activity	molecular_function	7	1	4004	2	25697	0.287358
GO:0102485	dATP phosphohydrolase activity	molecular_function	7	1	4004	2	25697	0.287358
GO:0004516	nicotinate phosphoribosyltransferase activity	molecular_function	6	1	4004	2	25697	0.287358
GO:0005274	allantoin:proton symporter activity	molecular_function	11	1	4004	2	25697	0.287358
GO:0050567	glutaminyl-tRNA synthase (glutamine-hydrolyzing) activity	molecular_function	7	1	4004	2	25697	0.287358
GO:0050347	trans-octaprenyltranstransferase activity	molecular_function	6	1	4004	2	25697	0.287358
GO:0046906	tetrapyrrole binding	molecular_function	5	1	4004	2	25697	0.287358
GO:0004614	phosphoglucomutase activity	molecular_function	7	1	4004	2	25697	0.287358
GO:0003842	1-pyrroline-5-carboxylate dehydrogenase activity	molecular_function	7	1	4004	2	25697	0.287358
GO:0103045	methione N-acyltransferase activity	molecular_function	7	1	4004	2	25697	0.287358
GO:0102131	3-oxo-glutaryl-[acp] methyl ester reductase activity	molecular_function	7	1	4004	2	25697	0.287358
GO:0008792	arginine decarboxylase activity	molecular_function	7	1	4004	2	25697	0.287358
GO:0008168	methyltransferase activity	molecular_function	6	16	4004	88	25697	0.29099
GO:0008453	alanine-glyoxylate transaminase activity	molecular_function	7	2	4004	7	25697	0.299702
GO:0033843	xyloglucan 6-xylosyltransferase activity	molecular_function	8	2	4004	7	25697	0.299702
GO:0004838	L-tyrosine:2-oxoglutarate aminotransferase activity	molecular_function	8	2	4004	7	25697	0.299702
GO:0034485	phosphatidylinositol-3,4,5-trisphosphate 5-phosphatase activity	molecular_function	10	2	4004	7	25697	0.299702
GO:0016717	oxidoreductase activity, acting on paired donors, with oxidation of a pair of donors resulting in the reduction of molecular oxygen to two molecules of water	molecular_function	6	2	4004	7	25697	0.299702
GO:0071949	FAD binding	molecular_function	7	2	4004	7	25697	0.299702
GO:0016810	hydrolase activity, acting on carbon-nitrogen (but not peptide) bonds	molecular_function	5	2	4004	7	25697	0.299702
GO:0008893	guanosine-3',5'-bis(diphosphate) 3'-diphosphatase activity	molecular_function	8	2	4004	7	25697	0.299702
GO:0008460	dTDP-glucose 4,6-dehydratase activity	molecular_function	7	2	4004	7	25697	0.299702
GO:0008883	glutamyl-tRNA reductase activity	molecular_function	7	2	4004	7	25697	0.299702
GO:0046029	mannitol dehydrogenase activity	molecular_function	7	2	4004	7	25697	0.299702
GO:0047681	aryl-alcohol dehydrogenase (NADP+) activity	molecular_function	7	2	4004	7	25697	0.299702
GO:0004470	malic enzyme activity	molecular_function	7	2	4004	7	25697	0.299702
GO:0004471	malate dehydrogenase (decarboxylating) (NAD+) activity	molecular_function	8	2	4004	7	25697	0.299702
GO:0047938	glucose-6-phosphate 1-epimerase activity	molecular_function	7	2	4004	7	25697	0.299702
GO:0009011	starch synthase activity	molecular_function	8	2	4004	7	25697	0.299702
GO:0045548	phenylalanine ammonia-lyase activity	molecular_function	7	2	4004	7	25697	0.299702
GO:0016652	oxidoreductase activity, acting on NAD(P)H, NAD(P) as acceptor	molecular_function	6	2	4004	7	25697	0.299702
GO:0004617	phosphoglycerate dehydrogenase activity	molecular_function	7	2	4004	7	25697	0.299702
GO:0017091	AU-rich element binding	molecular_function	7	2	4004	7	25697	0.299702
GO:0004497	monooxygenase activity	molecular_function	5	28	4004	162	25697	0.305318
GO:0019843	rRNA binding	molecular_function	7	10	4004	53	25697	0.30708
GO:0003676	nucleic acid binding	molecular_function	5	52	4004	311	25697	0.311406
GO:0004252	serine-type endopeptidase activity	molecular_function	8	24	4004	138	25697	0.311828
GO:0005528	FK506 binding	molecular_function	6	5	4004	24	25697	0.315437
GO:0004579	dolichyl-diphosphooligosaccharide-protein glycotransferase activity	molecular_function	8	6	4004	30	25697	0.321637
GO:0016760	cellulose synthase (UDP-forming) activity	molecular_function	9	7	4004	36	25697	0.325283
GO:0001046	core promoter sequence-specific DNA binding	molecular_function	9	7	4004	36	25697	0.325283
GO:0003993	acid phosphatase activity	molecular_function	8	9	4004	48	25697	0.328418
GO:0004312	fatty acid synthase activity	molecular_function	7	3	4004	13	25697	0.330219
GO:0016308	1-phosphatidylinositol-4-phosphate 5-kinase activity	molecular_function	8	3	4004	13	25697	0.330219
GO:0004812	aminoacyl-tRNA ligase activity	molecular_function	6	3	4004	13	25697	0.330219
GO:0004616	phosphogluconate dehydrogenase (decarboxylating) activity	molecular_function	7	3	4004	13	25697	0.330219
GO:0004525	ribonuclease III activity	molecular_function	10	4	4004	19	25697	0.342576
GO:0019888	protein phosphatase regulator activity	molecular_function	6	4	4004	19	25697	0.342576
GO:0008131	primary amine oxidase activity	molecular_function	7	4	4004	19	25697	0.342576
GO:0043424	protein histidine kinase binding	molecular_function	8	5	4004	25	25697	0.348425
GO:0004402	histone acetyltransferase activity	molecular_function	11	6	4004	31	25697	0.351194
GO:0018024	histone-lysine N-methyltransferase activity	molecular_function	9	6	4004	31	25697	0.351194
GO:0004607	phosphatidylcholine-sterol O-acyltransferase activity	molecular_function	8	2	4004	8	25697	0.361221
GO:0005047	signal recognition particle binding	molecular_function	6	2	4004	8	25697	0.361221
GO:0008235	metalloexopeptidase activity	molecular_function	8	2	4004	8	25697	0.361221
GO:0047259	glucomannan 4-beta-mannosyltransferase activity	molecular_function	9	2	4004	8	25697	0.361221
GO:0019899	enzyme binding	molecular_function	5	2	4004	8	25697	0.361221
GO:0001664	G-protein coupled receptor binding	molecular_function	6	2	4004	8	25697	0.361221
GO:0004629	phospholipase C activity	molecular_function	8	2	4004	8	25697	0.361221
GO:0042800	histone methyltransferase activity (H3-K4 specific	molecular_function	10	2	4004	8	25697	0.361221
GO:0047714	galactolipase activity	molecular_function	7	2	4004	8	25697	0.361221
GO:0009041	uridylate kinase activity	molecular_function	8	2	4004	8	25697	0.361221
GO:0042937	tripeptide transmembrane transporter activity	molecular_function	8	2	4004	8	25697	0.361221
GO:0005506	iron ion binding	molecular_function	8	14	4004	80	25697	0.362852
GO:0003843	1,3-beta-D-glucan synthase activity	molecular_function	8	3	4004	14	25697	0.376017
GO:0008553	proton-exporting ATPase activity, phosphorylative mechanism	molecular_function	10	3	4004	14	25697	0.376017
GO:0000175	3'-5'-exoribonuclease activity	molecular_function	9	4	4004	20	25697	0.380589
GO:0016705	oxidoreductase activity, acting on paired donors, with incorporation or reduction of molecular oxygen	molecular_function	5	6	4004	32	25697	0.380945
GO:0005544	calcium-dependent phospholipid binding	molecular_function	6	6	4004	32	25697	0.380945
GO:0004725	protein tyrosine phosphatase activity	molecular_function	9	6	4004	32	25697	0.380945
GO:0018478	malonate-semialdehyde dehydrogenase (acetylating) activity	molecular_function	7	1	4004	3	25697	0.398408
GO:0004615	phosphomannomutase activity	molecular_function	7	1	4004	3	25697	0.398408
GO:0004822	isoleucine-tRNA ligase activity	molecular_function	7	1	4004	3	25697	0.398408
GO:0010521	telomerase inhibitor activity	molecular_function	6	1	4004	3	25697	0.398408
GO:0003950	NAD+ ADP-ribosyltransferase activity	molecular_function	7	1	4004	3	25697	0.398408
GO:0009671	nitrate:proton symporter activity	molecular_function	11	1	4004	3	25697	0.398408
GO:0050486	intramolecular transferase activity, transferring hydroxy groups	molecular_function	6	1	4004	3	25697	0.398408
GO:0032440	2-alkenal reductase [NAD(P)] activity	molecular_function	7	1	4004	3	25697	0.398408
GO:0004746	riboflavin synthase activity	molecular_function	6	1	4004	3	25697	0.398408
GO:0052901	spermine:oxygen oxidoreductase (spermidine-forming) activity	molecular_function	7	1	4004	3	25697	0.398408
GO:0003844	1,4-alpha-glucan branching enzyme activity	molecular_function	7	1	4004	3	25697	0.398408
GO:0004715	non-membrane spanning protein tyrosine kinase activity	molecular_function	9	1	4004	3	25697	0.398408
GO:0052624	2-phytyl-1,4-naphthoquinone methyltransferase activity	molecular_function	8	1	4004	3	25697	0.398408
GO:0003977	UDP-N-acetylglucosamine diphosphorylase activity	molecular_function	8	1	4004	3	25697	0.398408
GO:0004587	ornithine-oxo-acid transaminase activity	molecular_function	7	1	4004	3	25697	0.398408
GO:0042736	NADH kinase activity	molecular_function	7	1	4004	3	25697	0.398408
GO:0004148	dihydrolipoyl dehydrogenase activity	molecular_function	7	1	4004	3	25697	0.398408
GO:0004816	asparagine-tRNA ligase activity	molecular_function	7	1	4004	3	25697	0.398408
GO:0010487	thermospermine synthase activity	molecular_function	6	1	4004	3	25697	0.398408
GO:0004777	succinate-semialdehyde dehydrogenase (NAD+) activity	molecular_function	7	1	4004	3	25697	0.398408
GO:0003857	3-hydroxyacyl-CoA dehydrogenase activity	molecular_function	7	1	4004	3	25697	0.398408
GO:0003855	3-dehydroquinate dehydratase activity	molecular_function	7	1	4004	3	25697	0.398408
GO:0080130	L-phenylalanine:2-oxoglutarate aminotransferase activity	molecular_function	8	1	4004	3	25697	0.398408
GO:0016462	pyrophosphatase activity	molecular_function	7	1	4004	3	25697	0.398408
GO:0008113	peptide-methionine (S)-S-oxide reductase activity	molecular_function	7	1	4004	3	25697	0.398408
GO:0004640	phosphoribosylanthranilate isomerase activity	molecular_function	7	1	4004	3	25697	0.398408
GO:0043021	ribonucleoprotein complex binding	molecular_function	5	1	4004	3	25697	0.398408
GO:0009977	proton motive force dependent protein transmembrane transporter activity	molecular_function	7	1	4004	3	25697	0.398408
GO:0016314	phosphatidylinositol-3,4,5-trisphosphate 3-phosphatase activity	molecular_function	10	1	4004	3	25697	0.398408
GO:0004491	methylmalonate-semialdehyde dehydrogenase (acylating) activity	molecular_function	7	1	4004	3	25697	0.398408
GO:0005363	maltose transmembrane transporter activity	molecular_function	8	1	4004	3	25697	0.398408
GO:0051721	protein phosphatase 2A binding	molecular_function	8	1	4004	3	25697	0.398408
GO:0008477	purine nucleosidase activity	molecular_function	7	1	4004	3	25697	0.398408
GO:0004750	ribulose-phosphate 3-epimerase activity	molecular_function	7	1	4004	3	25697	0.398408
GO:0046976	histone methyltransferase activity (H3-K27 specific	molecular_function	10	1	4004	3	25697	0.398408
GO:0004594	pantothenate kinase activity	molecular_function	7	1	4004	3	25697	0.398408
GO:0015157	oligosaccharide transmembrane transporter activity	molecular_function	6	1	4004	3	25697	0.398408
GO:0010301	xanthoxin dehydrogenase activity	molecular_function	8	1	4004	3	25697	0.398408
GO:0004142	diacylglycerol cholinephosphotransferase activity	molecular_function	8	1	4004	3	25697	0.398408
GO:0052894	norspermine:oxygen oxidoreductase activity	molecular_function	7	1	4004	3	25697	0.398408
GO:0050200	plasmalogen synthase activity	molecular_function	7	1	4004	3	25697	0.398408
GO:0052895	N1-acetylspermine:oxygen oxidoreductase (N1-acetylspermidine-forming) activity	molecular_function	7	1	4004	3	25697	0.398408
GO:0030742	GTP-dependent protein binding	molecular_function	5	1	4004	3	25697	0.398408
GO:0071618	lysophosphatidylethanolamine acyltransferase activity	molecular_function	8	1	4004	3	25697	0.398408
GO:0004412	homoserine dehydrogenase activity	molecular_function	7	1	4004	3	25697	0.398408
GO:0033743	peptide-methionine (R)-S-oxide reductase activity	molecular_function	7	1	4004	3	25697	0.398408
GO:0004107	chorismate synthase activity	molecular_function	7	1	4004	3	25697	0.398408
GO:0008898	S-adenosylmethionine-homocysteine S-methyltransferase activity	molecular_function	8	1	4004	3	25697	0.398408
GO:0004768	stearoyl-CoA 9-desaturase activity	molecular_function	8	1	4004	3	25697	0.398408
GO:0035252	UDP-xylosyltransferase activity	molecular_function	7	1	4004	3	25697	0.398408
GO:0003985	acetyl-CoA C-acetyltransferase activity	molecular_function	9	1	4004	3	25697	0.398408
GO:0008891	glycolate oxidase activity	molecular_function	8	1	4004	3	25697	0.398408
GO:0015267	channel activity	molecular_function	6	1	4004	3	25697	0.398408
GO:0009899	ent-kaurene synthase activity	molecular_function	8	1	4004	3	25697	0.398408
GO:0005459	UDP-galactose transmembrane transporter activity	molecular_function	8	1	4004	3	25697	0.398408
GO:0004819	glutamine-tRNA ligase activity	molecular_function	7	1	4004	3	25697	0.398408
GO:0047995	hydroxyphenylpyruvate reductase activity	molecular_function	7	1	4004	3	25697	0.398408
GO:0000774	adenyl-nucleotide exchange factor activity	molecular_function	8	1	4004	3	25697	0.398408
GO:0017110	nucleoside-diphosphatase activity	molecular_function	8	1	4004	3	25697	0.398408
GO:0042284	sphingolipid delta-4 desaturase activity	molecular_function	6	1	4004	3	25697	0.398408
GO:0019172	glyoxalase III activity	molecular_function	7	1	4004	3	25697	0.398408
GO:0046028	electron transporter, transferring electrons from cytochrome b6/f complex of photosystem II activity	molecular_function	6	1	4004	3	25697	0.398408
GO:0004152	dihydroorotate dehydrogenase activity	molecular_function	7	1	4004	3	25697	0.398408
GO:0009374	biotin binding	molecular_function	5	1	4004	3	25697	0.398408
GO:1990259	histone-glutamine methyltransferase activity	molecular_function	9	1	4004	3	25697	0.398408
GO:0004764	shikimate 3-dehydrogenase (NADP+) activity	molecular_function	7	1	4004	3	25697	0.398408
GO:0015446	ATPase-coupled arsenite transmembrane transporter activity	molecular_function	7	1	4004	3	25697	0.398408
GO:0080150	S-adenosyl-L-methionine:benzoic acid carboxyl methyl transferase activity	molecular_function	8	1	4004	3	25697	0.398408
GO:0080115	myosin XI tail binding	molecular_function	9	1	4004	3	25697	0.398408
GO:0009013	succinate-semialdehyde dehydrogenase [NAD(P)+] activity	molecular_function	7	1	4004	3	25697	0.398408
GO:0016866	intramolecular transferase activity	molecular_function	5	1	4004	3	25697	0.398408
GO:0046975	histone methyltransferase activity (H3-K36 specific)	molecular_function	10	1	4004	3	25697	0.398408
GO:0010291	carotene beta-ring hydroxylase activity	molecular_function	6	1	4004	3	25697	0.398408
GO:0004765	shikimate kinase activity	molecular_function	7	1	4004	3	25697	0.398408
GO:0005457	GDP-fucose transmembrane transporter activity	molecular_function	8	1	4004	3	25697	0.398408
GO:0005351	carbohydrate:proton symporter activity	molecular_function	7	13	4004	76	25697	0.404041
GO:0001056	RNA polymerase III activity	molecular_function	10	7	4004	39	25697	0.406734
GO:0003700	DNA binding transcription factor activity	molecular_function	4	245	4004	1549	25697	0.407527
GO:0004298	threonine-type endopeptidase activity	molecular_function	8	6	4004	33	25697	0.410713
GO:0004175	endopeptidase activity	molecular_function	7	5	4004	27	25697	0.414657
GO:0001055	RNA polymerase II activity	molecular_function	10	4	4004	21	25697	0.418342
GO:0045300	acyl-[acyl-carrier-protein] desaturase activity	molecular_function	7	2	4004	9	25697	0.420576
GO:0008479	queuine tRNA-ribosyltransferase activity	molecular_function	7	2	4004	9	25697	0.420576
GO:0004435	phosphatidylinositol phospholipase C activity	molecular_function	9	2	4004	9	25697	0.420576
GO:0005093	Rab GDP-dissociation inhibitor activity	molecular_function	8	2	4004	9	25697	0.420576
GO:0000014	single-stranded DNA endodeoxyribonuclease activity	molecular_function	9	2	4004	9	25697	0.420576
GO:0102786	stearoyl-[acp] desaturase activity	molecular_function	7	2	4004	9	25697	0.420576
GO:0016799	hydrolase activity, hydrolyzing N-glycosyl compounds	molecular_function	6	2	4004	9	25697	0.420576
GO:0070403	NAD+ binding	molecular_function	6	2	4004	9	25697	0.420576
GO:0008469	histone-arginine N-methyltransferase activity	molecular_function	9	2	4004	9	25697	0.420576
GO:0004430	1-phosphatidylinositol 4-kinase activity	molecular_function	8	2	4004	9	25697	0.420576
GO:0004143	diacylglycerol kinase activity	molecular_function	7	2	4004	9	25697	0.420576
GO:0050278	sedoheptulose-bisphosphatase activity	molecular_function	8	2	4004	9	25697	0.420576
GO:0052890	oxidoreductase activity, acting on the CH-CH group of donors, with a flavin as acceptor	molecular_function	6	2	4004	9	25697	0.420576
GO:0010181	FMN binding	molecular_function	7	3	4004	15	25697	0.421125
GO:0005315	inorganic phosphate transmembrane transporter activity	molecular_function	7	3	4004	15	25697	0.421125
GO:0015386	potassium:proton antiporter activity	molecular_function	12	3	4004	15	25697	0.421125
GO:0004721	phosphoprotein phosphatase activity	molecular_function	8	10	4004	60	25697	0.462231
GO:0035197	siRNA binding	molecular_function	8	3	4004	16	25697	0.465063
GO:0004659	prenyltransferase activity	molecular_function	6	2	4004	10	25697	0.476946
GO:0000035	acyl binding	molecular_function	4	2	4004	10	25697	0.476946
GO:0004791	thioredoxin-disulfide reductase activity	molecular_function	7	2	4004	10	25697	0.476946
GO:0016688	L-ascorbate peroxidase activity	molecular_function	5	2	4004	10	25697	0.476946
GO:0008143	poly(A) binding	molecular_function	9	2	4004	10	25697	0.476946
GO:0004386	helicase activity	molecular_function	9	8	4004	48	25697	0.478227
GO:0004864	protein phosphatase inhibitor activity	molecular_function	7	8	4004	48	25697	0.478227
GO:0008536	Ran GTPase binding	molecular_function	9	5	4004	29	25697	0.479725
GO:0008568	microtubule-severing ATPase activity	molecular_function	11	5	4004	29	25697	0.479725
GO:0042802	identical protein binding	molecular_function	5	20	4004	125	25697	0.486453
GO:0004022	alcohol dehydrogenase (NAD) activity	molecular_function	7	4	4004	23	25697	0.491874
GO:0009916	alternative oxidase activity	molecular_function	7	1	4004	4	25697	0.492156
GO:0010385	double-stranded methylated DNA binding	molecular_function	8	1	4004	4	25697	0.492156
GO:0008441	3'(2'),5'-bisphosphate nucleotidase activity	molecular_function	9	1	4004	4	25697	0.492156
GO:0004582	dolichyl-phosphate beta-D-mannosyltransferase activity	molecular_function	8	1	4004	4	25697	0.492156
GO:0052579	(+)-pulegone reductase, (+)-isomenthone as substrate, activity	molecular_function	7	1	4004	4	25697	0.492156
GO:0050266	rosmarinate synthase activity	molecular_function	7	1	4004	4	25697	0.492156
GO:0008022	protein C-terminus binding	molecular_function	5	1	4004	4	25697	0.492156
GO:0016174	NAD(P)H oxidase activity	molecular_function	7	1	4004	4	25697	0.492156
GO:0047334	diphosphate-fructose-6-phosphate 1-phosphotransferase activity	molecular_function	8	1	4004	4	25697	0.492156
GO:0003935	GTP cyclohydrolase II activity	molecular_function	9	1	4004	4	25697	0.492156
GO:0046027	phospholipid:diacylglycerol acyltransferase activity	molecular_function	9	1	4004	4	25697	0.492156
GO:0042300	beta-amyrin synthase activity	molecular_function	7	1	4004	4	25697	0.492156
GO:0050377	UDP-glucose 4,6-dehydratase activity	molecular_function	7	1	4004	4	25697	0.492156
GO:0090448	glucosinolate:proton symporter activity	molecular_function	8	1	4004	4	25697	0.492156
GO:0050833	pyruvate transmembrane transporter activity	molecular_function	8	1	4004	4	25697	0.492156
GO:0031071	cysteine desulfurase activity	molecular_function	7	1	4004	4	25697	0.492156
GO:0004072	aspartate kinase activity	molecular_function	7	1	4004	4	25697	0.492156
GO:0004198	calcium-dependent cysteine-type endopeptidase activity	molecular_function	9	1	4004	4	25697	0.492156
GO:0019784	NEDD8-specific protease activity	molecular_function	9	1	4004	4	25697	0.492156
GO:0017150	tRNA dihydrouridine synthase activity	molecular_function	6	1	4004	4	25697	0.492156
GO:0008839	4-hydroxy-tetrahydrodipicolinate reductase	molecular_function	7	1	4004	4	25697	0.492156
GO:0010280	UDP-L-rhamnose synthase activity	molecular_function	5	1	4004	4	25697	0.492156
GO:0016595	glutamate binding	molecular_function	8	1	4004	4	25697	0.492156
GO:0042389	omega-3 fatty acid desaturase activity	molecular_function	6	1	4004	4	25697	0.492156
GO:0008199	ferric iron binding	molecular_function	9	1	4004	4	25697	0.492156
GO:0008686	3,4-dihydroxy-2-butanone-4-phosphate synthase activity	molecular_function	6	1	4004	4	25697	0.492156
GO:0008126	acetylesterase activity	molecular_function	8	1	4004	4	25697	0.492156
GO:0030414	peptidase inhibitor activity	molecular_function	6	1	4004	4	25697	0.492156
GO:0050291	sphingosine N-acyltransferase activity	molecular_function	8	1	4004	4	25697	0.492156
GO:0047760	butyrate-CoA ligase activity	molecular_function	7	1	4004	4	25697	0.492156
GO:0050152	omega-amidase activity	molecular_function	7	1	4004	4	25697	0.492156
GO:0017057	6-phosphogluconolactonase activity	molecular_function	7	1	4004	4	25697	0.492156
GO:0102721	ubiquinol:oxygen oxidoreductase activity	molecular_function	7	1	4004	4	25697	0.492156
GO:0042409	caffeoyl-CoA O-methyltransferase activity	molecular_function	8	1	4004	4	25697	0.492156
GO:0005313	L-glutamate transmembrane transporter activity	molecular_function	8	1	4004	4	25697	0.492156
GO:0052580	(+)-pulegone reductase, (-)-menthone as substrate, activity	molecular_function	7	1	4004	4	25697	0.492156
GO:0015189	L-lysine transmembrane transporter activity	molecular_function	7	1	4004	4	25697	0.492156
GO:0004602	glutathione peroxidase activity	molecular_function	5	1	4004	4	25697	0.492156
GO:0004169	dolichyl-phosphate-mannose-protein mannosyltransferase activity	molecular_function	8	1	4004	4	25697	0.492156
GO:0004766	spermidine synthase activity	molecular_function	6	1	4004	4	25697	0.492156
GO:0004348	glucosylceramidase activity	molecular_function	7	1	4004	4	25697	0.492156
GO:0017022	myosin binding	molecular_function	6	1	4004	4	25697	0.492156
GO:0004322	ferroxidase activity	molecular_function	7	1	4004	4	25697	0.492156
GO:0032266	phosphatidylinositol-3-phosphate binding	molecular_function	8	1	4004	4	25697	0.492156
GO:0051753	mannan synthase activity	molecular_function	9	3	4004	17	25697	0.507456
GO:0008422	beta-glucosidase activity	molecular_function	8	5	4004	30	25697	0.511343
GO:0004806	triglyceride lipase activity	molecular_function	7	6	4004	37	25697	0.526825
GO:0003691	double-stranded telomeric DNA binding	molecular_function	8	4	4004	24	25697	0.527161
GO:0004656	procollagen-proline 4-dioxygenase activity	molecular_function	9	2	4004	11	25697	0.529822
GO:0035614	snRNA stem-loop binding	molecular_function	8	2	4004	11	25697	0.529822
GO:0004849	uridine kinase activity	molecular_function	9	2	4004	11	25697	0.529822
GO:0016208	AMP binding	molecular_function	5	2	4004	11	25697	0.529822
GO:0008381	mechanosensitive ion channel activity	molecular_function	8	2	4004	11	25697	0.529822
GO:0008198	ferrous iron binding	molecular_function	9	2	4004	11	25697	0.529822
GO:0008514	organic anion transmembrane transporter activity	molecular_function	7	2	4004	11	25697	0.529822
GO:0016773	phosphotransferase activity, alcohol group as acceptor	molecular_function	6	2	4004	11	25697	0.529822
GO:0016621	cinnamoyl-CoA reductase activity	molecular_function	7	2	4004	11	25697	0.529822
GO:0043565	sequence-specific DNA binding	molecular_function	7	106	4004	683	25697	0.534693
GO:0004518	nuclease activity	molecular_function	6	7	4004	44	25697	0.539805
GO:0005524	ATP binding	molecular_function	5	312	4004	2010	25697	0.540665
GO:0031624	ubiquitin conjugating enzyme binding	molecular_function	7	5	4004	31	25697	0.542141
GO:0004675	transmembrane receptor protein serine/threonine kinase activity	molecular_function	9	26	4004	168	25697	0.54798
GO:0070180	large ribosomal subunit rRNA binding	molecular_function	8	3	4004	18	25697	0.548015
GO:0008270	zinc ion binding	molecular_function	8	114	4004	737	25697	0.550422
GO:0003954	NADH dehydrogenase activity	molecular_function	6	6	4004	38	25697	0.554455
GO:0005096	GTPase activator activity	molecular_function	6	11	4004	71	25697	0.558592
GO:0016779	nucleotidyltransferase activity	molecular_function	6	4	4004	25	25697	0.561206
GO:0019901	protein kinase binding	molecular_function	7	4	4004	25	25697	0.561206
GO:0016853	isomerase activity	molecular_function	4	7	4004	45	25697	0.565041
GO:0008409	5'-3' exonuclease activity	molecular_function	8	1	4004	5	25697	0.571299
GO:0047172	shikimate O-hydroxycinnamoyltransferase activity	molecular_function	9	1	4004	5	25697	0.571299
GO:0015245	fatty acid transmembrane transporter activity	molecular_function	5	1	4004	5	25697	0.571299
GO:0005534	galactose binding	molecular_function	6	1	4004	5	25697	0.571299
GO:0008253	5'-nucleotidase activity	molecular_function	9	1	4004	5	25697	0.571299
GO:0004337	geranyltranstransferase activity	molecular_function	7	1	4004	5	25697	0.571299
GO:0004559	alpha-mannosidase activity	molecular_function	8	1	4004	5	25697	0.571299
GO:0003861	3-isopropylmalate dehydratase activity	molecular_function	7	1	4004	5	25697	0.571299
GO:0015086	cadmium ion transmembrane transporter activity	molecular_function	10	1	4004	5	25697	0.571299
GO:0047205	quinate O-hydroxycinnamoyltransferase activity	molecular_function	9	1	4004	5	25697	0.571299
GO:0035529	NADH pyrophosphatase activity	molecular_function	9	1	4004	5	25697	0.571299
GO:0008474	palmitoyl-(protein) hydrolase activity	molecular_function	7	1	4004	5	25697	0.571299
GO:0070034	telomerase RNA binding	molecular_function	7	1	4004	5	25697	0.571299
GO:0097027	ubiquitin-protein transferase activator activity	molecular_function	6	1	4004	5	25697	0.571299
GO:0004824	lysine-tRNA ligase activity	molecular_function	7	1	4004	5	25697	0.571299
GO:0005262	calcium channel activity	molecular_function	8	1	4004	5	25697	0.571299
GO:0016651	oxidoreductase activity, acting on NAD(P)H	molecular_function	5	1	4004	5	25697	0.571299
GO:0035798	2-alkenal reductase (NADP+) activity	molecular_function	7	1	4004	5	25697	0.571299
GO:0019158	mannokinase activity	molecular_function	8	1	4004	5	25697	0.571299
GO:0047134	protein-disulfide reductase activity	molecular_function	7	1	4004	5	25697	0.571299
GO:0003913	DNA photolyase activity	molecular_function	6	1	4004	5	25697	0.571299
GO:0008517	folic acid transmembrane transporter activity	molecular_function	8	1	4004	5	25697	0.571299
GO:0004014	adenosylmethionine decarboxylase activity	molecular_function	7	1	4004	5	25697	0.571299
GO:1990136	linoleate 9S-lipoxygenase activity	molecular_function	7	1	4004	5	25697	0.571299
GO:0004489	methylenetetrahydrofolate reductase (NAD(P)H) activity	molecular_function	7	1	4004	5	25697	0.571299
GO:0004828	serine-tRNA ligase activity	molecular_function	7	1	4004	5	25697	0.571299
GO:0004553	hydrolase activity, hydrolyzing O-glycosyl compounds	molecular_function	6	31	4004	203	25697	0.578675
GO:0001653	peptide receptor activity	molecular_function	5	2	4004	12	25697	0.578924
GO:0019239	deaminase activity	molecular_function	5	2	4004	12	25697	0.578924
GO:0004177	aminopeptidase activity	molecular_function	8	2	4004	12	25697	0.578924
GO:0004040	amidase activity	molecular_function	7	2	4004	12	25697	0.578924
GO:0004564	beta-fructofuranosidase activity	molecular_function	7	2	4004	12	25697	0.578924
GO:0004867	serine-type endopeptidase inhibitor activity	molecular_function	8	2	4004	12	25697	0.578924
GO:0008374	O-acyltransferase activity	molecular_function	7	2	4004	12	25697	0.578924
GO:0004826	phenylalanine-tRNA ligase activity	molecular_function	7	2	4004	12	25697	0.578924
GO:0000049	tRNA binding	molecular_function	7	2	4004	12	25697	0.578924
GO:0004832	valine-tRNA ligase activity	molecular_function	7	2	4004	12	25697	0.578924
GO:0019887	protein kinase regulator activity	molecular_function	6	3	4004	19	25697	0.586535
GO:0010427	abscisic acid binding	molecular_function	6	7	4004	46	25697	0.589622
GO:0004222	metalloendopeptidase activity	molecular_function	8	7	4004	46	25697	0.589622
GO:0015171	amino acid transmembrane transporter activity	molecular_function	7	15	4004	99	25697	0.589706
GO:0001054	RNA polymerase I activity	molecular_function	10	4	4004	26	25697	0.593866
GO:0008757	S-adenosylmethionine-dependent methyltransferase activity	molecular_function	7	21	4004	139	25697	0.597353
GO:0008194	UDP-glycosyltransferase activity	molecular_function	6	5	4004	33	25697	0.600792
GO:0016787	hydrolase activity	molecular_function	4	63	4004	414	25697	0.602617
GO:0019825	oxygen binding	molecular_function	5	6	4004	40	25697	0.60732
GO:0000976	transcription regulatory region sequence-specific DNA binding	molecular_function	8	6	4004	40	25697	0.60732
GO:0004185	serine-type carboxypeptidase activity	molecular_function	9	7	4004	47	25697	0.613486
GO:0008559	xenobiotic transmembrane transporting ATPase activity	molecular_function	9	3	4004	20	25697	0.622878
GO:0015293	symporter activity	molecular_function	7	3	4004	20	25697	0.622878
GO:0016279	protein-lysine N-methyltransferase activity	molecular_function	8	2	4004	13	25697	0.624143
GO:0031072	heat shock protein binding	molecular_function	5	2	4004	13	25697	0.624143
GO:0008327	methyl-CpG binding	molecular_function	6	2	4004	13	25697	0.624143
GO:0016157	sucrose synthase activity	molecular_function	8	2	4004	13	25697	0.624143
GO:0003951	NAD+ kinase activity	molecular_function	7	2	4004	13	25697	0.624143
GO:0016161	beta-amylase activity	molecular_function	8	2	4004	13	25697	0.624143
GO:0042626	ATPase activity, coupled to transmembrane movement of substances	molecular_function	8	23	4004	155	25697	0.634792
GO:0047325	inositol tetrakisphosphate 1-kinase activity	molecular_function	8	1	4004	6	25697	0.63811
GO:0016811	hydrolase activity, acting on carbon-nitrogen (but not peptide) bonds, in linear amides	molecular_function	6	1	4004	6	25697	0.63811
GO:0008649	rRNA methyltransferase activity	molecular_function	8	1	4004	6	25697	0.63811
GO:0047769	arogenate dehydratase activity	molecular_function	7	1	4004	6	25697	0.63811
GO:0004749	ribose phosphate diphosphokinase activity	molecular_function	7	1	4004	6	25697	0.63811
GO:0016407	acetyltransferase activity	molecular_function	7	1	4004	6	25697	0.63811
GO:0004379	glycylpeptide N-tetradecanoyltransferase activity	molecular_function	8	1	4004	6	25697	0.63811
GO:0018674	(S)-limonene 3-monooxygenase activity	molecular_function	8	1	4004	6	25697	0.63811
GO:0030332	cyclin binding	molecular_function	5	1	4004	6	25697	0.63811
GO:0005337	nucleoside transmembrane transporter activity	molecular_function	6	1	4004	6	25697	0.63811
GO:0051980	iron-nicotianamine transmembrane transporter activity	molecular_function	12	1	4004	6	25697	0.63811
GO:0004861	cyclin-dependent protein serine/threonine kinase inhibitor activity	molecular_function	8	1	4004	6	25697	0.63811
GO:0003978	UDP-glucose 4-epimerase activity	molecular_function	7	1	4004	6	25697	0.63811
GO:0005546	phosphatidylinositol-4,5-bisphosphate binding	molecular_function	9	1	4004	6	25697	0.63811
GO:1990585	hydroxyproline O-arabinosyltransferase activity	molecular_function	7	1	4004	6	25697	0.63811
GO:0016710	trans-cinnamate 4-monooxygenase activity	molecular_function	7	1	4004	6	25697	0.63811
GO:0004445	inositol-polyphosphate 5-phosphatase activity	molecular_function	10	1	4004	6	25697	0.63811
GO:0000030	mannosyltransferase activity	molecular_function	7	1	4004	6	25697	0.63811
GO:0000339	RNA cap binding	molecular_function	7	1	4004	6	25697	0.63811
GO:0042500	aspartic endopeptidase activity, intramembrane cleaving	molecular_function	9	1	4004	6	25697	0.63811
GO:0004536	deoxyribonuclease activity	molecular_function	7	1	4004	6	25697	0.63811
GO:0052726	inositol-1,3,4-trisphosphate 5-kinase activity	molecular_function	8	1	4004	6	25697	0.63811
GO:0004108	citrate (Si)-synthase activity	molecular_function	8	1	4004	6	25697	0.63811
GO:0004340	glucokinase activity	molecular_function	8	1	4004	6	25697	0.63811
GO:0010997	anaphase-promoting complex binding	molecular_function	5	1	4004	6	25697	0.63811
GO:0004392	heme oxygenase (decyclizing) activity	molecular_function	6	1	4004	6	25697	0.63811
GO:0052691	UDP-arabinopyranose mutase activity	molecular_function	6	1	4004	6	25697	0.63811
GO:0000179	rRNA (adenine-N6,N6-)-dimethyltransferase activity	molecular_function	8	1	4004	6	25697	0.63811
GO:0043138	3'-5' DNA helicase activity	molecular_function	11	1	4004	6	25697	0.63811
GO:0004664	prephenate dehydratase activity	molecular_function	7	1	4004	6	25697	0.63811
GO:0008276	protein methyltransferase activity	molecular_function	7	1	4004	6	25697	0.63811
GO:0030267	glyoxylate reductase (NADP) activity	molecular_function	7	1	4004	6	25697	0.63811
GO:0030151	molybdenum ion binding	molecular_function	8	1	4004	6	25697	0.63811
GO:0008017	microtubule binding	molecular_function	7	10	4004	69	25697	0.64921
GO:0015140	malate transmembrane transporter activity	molecular_function	9	3	4004	21	25697	0.656968
GO:0019706	protein-cysteine S-palmitoyltransferase activity	molecular_function	8	3	4004	21	25697	0.656968
GO:0051015	actin filament binding	molecular_function	7	7	4004	49	25697	0.658859
GO:0061630	ubiquitin protein ligase activity	molecular_function	7	42	4004	283	25697	0.660004
GO:0042277	peptide binding	molecular_function	5	2	4004	14	25697	0.665497
GO:0016831	carboxy-lyase activity	molecular_function	6	2	4004	14	25697	0.665497
GO:0031418	L-ascorbic acid binding	molecular_function	6	2	4004	14	25697	0.665497
GO:0043140	ATP-dependent 3'-5' DNA helicase activity	molecular_function	12	2	4004	14	25697	0.665497
GO:0008574	ATP-dependent microtubule motor activity, plus-end-directed	molecular_function	12	2	4004	14	25697	0.665497
GO:0005432	calcium:sodium antiporter activity	molecular_function	10	2	4004	14	25697	0.665497
GO:0008794	arsenate reductase (glutaredoxin) activity	molecular_function	6	2	4004	14	25697	0.665497
GO:0047196	long-chain-alcohol O-fatty-acyltransferase activity	molecular_function	8	2	4004	14	25697	0.665497
GO:0031369	translation initiation factor binding	molecular_function	5	2	4004	14	25697	0.665497
GO:0001228	transcriptional activator activity, RNA polymerase II transcription regulatory region sequence-specific DNA binding	molecular_function	6	11	4004	77	25697	0.670848
GO:0008408	3'-5' exonuclease activity	molecular_function	8	4	4004	29	25697	0.682617
GO:0003899	DNA-directed 5'-3' RNA polymerase activity	molecular_function	9	4	4004	29	25697	0.682617
GO:0030246	carbohydrate binding	molecular_function	4	17	4004	119	25697	0.689909
GO:0003785	actin monomer binding	molecular_function	7	1	4004	7	25697	0.694512
GO:0015292	uniporter activity	molecular_function	7	1	4004	7	25697	0.694512
GO:0004514	nicotinate-nucleotide diphosphorylase (carboxylating) activity	molecular_function	7	1	4004	7	25697	0.694512
GO:0004860	protein kinase inhibitor activity	molecular_function	7	1	4004	7	25697	0.694512
GO:0031683	G-protein beta/gamma-subunit complex binding	molecular_function	5	1	4004	7	25697	0.694512
GO:0004130	cytochrome-c peroxidase activity	molecular_function	5	1	4004	7	25697	0.694512
GO:0031491	nucleosome binding	molecular_function	5	1	4004	7	25697	0.694512
GO:0015385	sodium:proton antiporter activity	molecular_function	12	1	4004	7	25697	0.694512
GO:0016620	oxidoreductase activity, acting on the aldehyde or oxo group of donors, NAD or NADP as acceptor	molecular_function	6	1	4004	7	25697	0.694512
GO:0080116	glucuronoxylan glucuronosyltransferase activity	molecular_function	8	1	4004	7	25697	0.694512
GO:0004311	farnesyltranstransferase activity	molecular_function	7	1	4004	7	25697	0.694512
GO:0004866	endopeptidase inhibitor activity	molecular_function	7	1	4004	7	25697	0.694512
GO:0008509	anion transmembrane transporter activity	molecular_function	6	1	4004	7	25697	0.694512
GO:0015081	sodium ion transmembrane transporter activity	molecular_function	9	1	4004	7	25697	0.694512
GO:0003995	acyl-CoA dehydrogenase activity	molecular_function	6	1	4004	7	25697	0.694512
GO:0052725	inositol-1,3,4-trisphosphate 6-kinase activity	molecular_function	8	1	4004	7	25697	0.694512
GO:0005049	nuclear export signal receptor activity	molecular_function	5	1	4004	7	25697	0.694512
GO:0052381	tRNA dimethylallyltransferase activity	molecular_function	6	1	4004	7	25697	0.694512
GO:0003989	acetyl-CoA carboxylase activity	molecular_function	7	1	4004	7	25697	0.694512
GO:0004045	aminoacyl-tRNA hydrolase activity	molecular_function	7	1	4004	7	25697	0.694512
GO:0019829	cation-transporting ATPase activity	molecular_function	8	1	4004	7	25697	0.694512
GO:0008964	phosphoenolpyruvate carboxylase activity	molecular_function	8	1	4004	7	25697	0.694512
GO:0016298	lipase activity	molecular_function	6	7	4004	51	25697	0.700849
GO:0005200	structural constituent of cytoskeleton	molecular_function	4	7	4004	51	25697	0.700849
GO:0008519	ammonium transmembrane transporter activity	molecular_function	7	2	4004	15	25697	0.703093
GO:0016706	oxidoreductase activity, acting on paired donors, with incorporation or reduction of molecular oxygen, 2-oxoglutarate as one donor, and incorporation of one atom each of oxygen into both donors	molecular_function	6	2	4004	15	25697	0.703093
GO:0004190	aspartic-type endopeptidase activity	molecular_function	8	13	4004	93	25697	0.707945
GO:0045551	cinnamyl-alcohol dehydrogenase activity	molecular_function	7	4	4004	30	25697	0.708966
GO:0000287	magnesium ion binding	molecular_function	7	20	4004	141	25697	0.711219
GO:0016491	oxidoreductase activity	molecular_function	4	34	4004	236	25697	0.717889
GO:0003678	DNA helicase activity	molecular_function	10	3	4004	23	25697	0.718309
GO:0015210	uracil transmembrane transporter activity	molecular_function	7	3	4004	23	25697	0.718309
GO:0004842	ubiquitin-protein transferase activity	molecular_function	6	54	4004	371	25697	0.729446
GO:0008483	transaminase activity	molecular_function	6	4	4004	31	25697	0.733681
GO:0016207	4-coumarate-CoA ligase activity	molecular_function	7	2	4004	16	25697	0.737097
GO:0004575	sucrose alpha-glucosidase activity	molecular_function	8	2	4004	16	25697	0.737097
GO:0016847	1-aminocyclopropane-1-carboxylate synthase activity	molecular_function	6	2	4004	16	25697	0.737097
GO:0031177	phosphopantetheine binding	molecular_function	6	1	4004	8	25697	0.742124
GO:0004834	tryptophan synthase activity	molecular_function	7	1	4004	8	25697	0.742124
GO:0030295	protein kinase activator activity	molecular_function	7	1	4004	8	25697	0.742124
GO:0008442	3-hydroxyisobutyrate dehydrogenase activity	molecular_function	7	1	4004	8	25697	0.742124
GO:0004321	fatty-acyl-CoA synthase activity	molecular_function	8	1	4004	8	25697	0.742124
GO:0035671	enone reductase activity	molecular_function	7	1	4004	8	25697	0.742124
GO:2001070	starch binding	molecular_function	6	1	4004	8	25697	0.742124
GO:0045544	gibberellin 20-oxidase activity	molecular_function	7	1	4004	8	25697	0.742124
GO:0046923	ER retention sequence binding	molecular_function	7	1	4004	8	25697	0.742124
GO:0003860	3-hydroxyisobutyryl-CoA hydrolase activity	molecular_function	8	1	4004	8	25697	0.742124
GO:0003841	1-acylglycerol-3-phosphate O-acyltransferase activity	molecular_function	9	1	4004	8	25697	0.742124
GO:0004066	asparagine synthase (glutamine-hydrolyzing) activity	molecular_function	7	1	4004	8	25697	0.742124
GO:0043015	gamma-tubulin binding	molecular_function	7	1	4004	8	25697	0.742124
GO:0042162	telomeric DNA binding	molecular_function	8	1	4004	8	25697	0.742124
GO:0008026	ATP-dependent helicase activity	molecular_function	10	1	4004	8	25697	0.742124
GO:0018458	isopiperitenol dehydrogenase activity	molecular_function	7	1	4004	8	25697	0.742124
GO:0004335	galactokinase activity	molecular_function	7	1	4004	8	25697	0.742124
GO:0005375	copper ion transmembrane transporter activity	molecular_function	10	1	4004	8	25697	0.742124
GO:0018459	carveol dehydrogenase activity	molecular_function	7	1	4004	8	25697	0.742124
GO:0000156	phosphorelay response regulator activity	molecular_function	4	3	4004	24	25697	0.745616
GO:0019104	DNA N-glycosylase activity	molecular_function	7	3	4004	24	25697	0.745616
GO:0046982	protein heterodimerization activity	molecular_function	6	11	4004	82	25697	0.750399
GO:0102336	3-oxo-arachidoyl-CoA synthase activity	molecular_function	7	4	4004	32	25697	0.75678
GO:0102337	3-oxo-cerotoyl-CoA synthase activity	molecular_function	7	4	4004	32	25697	0.75678
GO:0004857	enzyme inhibitor activity	molecular_function	5	4	4004	32	25697	0.75678
GO:0102756	very-long-chain 3-ketoacyl-CoA synthase activity	molecular_function	7	4	4004	32	25697	0.75678
GO:0102338	3-oxo-lignoceronyl-CoA synthase activity	molecular_function	7	4	4004	32	25697	0.75678
GO:0004197	cysteine-type endopeptidase activity	molecular_function	8	9	4004	69	25697	0.767627
GO:0036402	proteasome-activating ATPase activity	molecular_function	11	2	4004	17	25697	0.767716
GO:0001135	transcription factor activity, RNA polymerase II transcription factor recruiting	molecular_function	7	19	4004	140	25697	0.777484
GO:0019200	carbohydrate kinase activity	molecular_function	7	1	4004	9	25697	0.782318
GO:0005085	guanyl-nucleotide exchange factor activity	molecular_function	7	1	4004	9	25697	0.782318
GO:0016149	translation release factor activity, codon specific	molecular_function	10	1	4004	9	25697	0.782318
GO:0046524	sucrose-phosphate synthase activity	molecular_function	8	1	4004	9	25697	0.782318
GO:0004129	cytochrome-c oxidase activity	molecular_function	6	1	4004	9	25697	0.782318
GO:0016209	antioxidant activity	molecular_function	3	1	4004	9	25697	0.782318
GO:0004556	alpha-amylase activity	molecular_function	8	1	4004	9	25697	0.782318
GO:0046873	metal ion transmembrane transporter activity	molecular_function	8	1	4004	9	25697	0.782318
GO:0015297	antiporter activity	molecular_function	7	5	4004	41	25697	0.787176
GO:0003906	DNA-(apurinic or apyrimidinic site) lyase activity	molecular_function	5	2	4004	18	25697	0.795179
GO:0046556	alpha-L-arabinofuranosidase activity	molecular_function	7	2	4004	18	25697	0.795179
GO:0015112	nitrate transmembrane transporter activity	molecular_function	8	2	4004	18	25697	0.795179
GO:0009044	xylan 1,4-beta-xylosidase activity	molecular_function	8	2	4004	18	25697	0.795179
GO:0016746	transferase activity, transferring acyl groups	molecular_function	5	6	4004	49	25697	0.796347
GO:0000166	nucleotide binding	molecular_function	5	28	4004	205	25697	0.803267
GO:0004601	peroxidase activity	molecular_function	4	13	4004	101	25697	0.811633
GO:0017025	TBP-class protein binding	molecular_function	7	3	4004	27	25697	0.814937
GO:0008139	nuclear localization sequence binding	molecular_function	7	3	4004	27	25697	0.814937
GO:0052793	pectin acetylesterase activity	molecular_function	7	1	4004	10	25697	0.816248
GO:0009922	fatty acid elongase activity	molecular_function	8	1	4004	10	25697	0.816248
GO:0008429	phosphatidylethanolamine binding	molecular_function	6	1	4004	10	25697	0.816248
GO:0009672	auxin:proton symporter activity	molecular_function	11	1	4004	10	25697	0.816248
GO:0019139	cytokinin dehydrogenase activity	molecular_function	6	1	4004	10	25697	0.816248
GO:0004630	phospholipase D activity	molecular_function	8	1	4004	10	25697	0.816248
GO:0070290	N-acylphosphatidylethanolamine-specific phospholipase D activity	molecular_function	8	1	4004	10	25697	0.816248
GO:0046983	protein dimerization activity	molecular_function	5	24	4004	179	25697	0.817102
GO:0070402	NADPH binding	molecular_function	6	2	4004	19	25697	0.819725
GO:0004540	ribonuclease activity	molecular_function	7	2	4004	19	25697	0.819725
GO:0003756	protein disulfide isomerase activity	molecular_function	7	3	4004	28	25697	0.834173
GO:0016722	oxidoreductase activity, oxidizing metal ions	molecular_function	5	8	4004	67	25697	0.83959
GO:0003682	chromatin binding	molecular_function	4	17	4004	133	25697	0.844762
GO:0008420	CTD phosphatase activity	molecular_function	10	1	4004	11	25697	0.844891
GO:0005545	1-phosphatidylinositol binding	molecular_function	7	1	4004	11	25697	0.844891
GO:0102229	amylopectin maltohydrolase activity	molecular_function	7	1	4004	11	25697	0.844891
GO:0030619	U1 snRNA binding	molecular_function	8	1	4004	11	25697	0.844891
GO:0000978	RNA polymerase II proximal promoter sequence-specific DNA binding	molecular_function	10	1	4004	11	25697	0.844891
GO:0015250	water channel activity	molecular_function	7	7	4004	60	25697	0.845911
GO:0045735	nutrient reservoir activity	molecular_function	3	3	4004	29	25697	0.851661
GO:0004521	endoribonuclease activity	molecular_function	8	2	4004	21	25697	0.861032
GO:0008234	cysteine-type peptidase activity	molecular_function	7	2	4004	21	25697	0.861032
GO:0017056	structural constituent of nuclear pore	molecular_function	4	2	4004	21	25697	0.861032
GO:0003697	single-stranded DNA binding	molecular_function	7	9	4004	77	25697	0.866841
GO:0047617	acyl-CoA hydrolase activity	molecular_function	8	3	4004	30	25697	0.867516
GO:0004970	ionotropic glutamate receptor activity	molecular_function	7	3	4004	30	25697	0.867516
GO:0005217	intracellular ligand-gated ion channel activity	molecular_function	8	3	4004	30	25697	0.867516
GO:0044212	transcription regulatory region DNA binding	molecular_function	7	50	4004	367	25697	0.868337
GO:0008320	protein transmembrane transporter activity	molecular_function	6	1	4004	12	25697	0.86907
GO:0000036	acyl carrier activity	molecular_function	7	1	4004	12	25697	0.86907
GO:0000155	phosphorelay sensor kinase activity	molecular_function	9	1	4004	12	25697	0.86907
GO:0004673	protein histidine kinase activity	molecular_function	8	1	4004	12	25697	0.86907
GO:0009927	histidine phosphotransfer kinase activity	molecular_function	8	1	4004	12	25697	0.86907
GO:0008142	oxysterol binding	molecular_function	7	1	4004	12	25697	0.86907
GO:0004568	chitinase activity	molecular_function	7	4	4004	39	25697	0.877257
GO:0008375	acetylglucosaminyltransferase activity	molecular_function	7	4	4004	39	25697	0.877257
GO:0004743	pyruvate kinase activity	molecular_function	7	2	4004	22	25697	0.878257
GO:0045330	aspartyl esterase activity	molecular_function	6	2	4004	22	25697	0.878257
GO:0030955	potassium ion binding	molecular_function	8	2	4004	22	25697	0.878257
GO:0004714	transmembrane receptor protein tyrosine kinase activity	molecular_function	9	2	4004	22	25697	0.878257
GO:0004596	peptide alpha-N-acetyltransferase activity	molecular_function	10	2	4004	22	25697	0.878257
GO:0004565	beta-galactosidase activity	molecular_function	8	3	4004	31	25697	0.881855
GO:0009378	four-way junction helicase activity	molecular_function	11	1	4004	13	25697	0.88948
GO:0008353	RNA polymerase II carboxy-terminal domain kinase activity	molecular_function	9	1	4004	13	25697	0.88948
GO:0052581	(-)-isopiperitenone reductase activity	molecular_function	8	1	4004	13	25697	0.88948
GO:0030570	pectate lyase activity	molecular_function	7	2	4004	23	25697	0.893491
GO:0052689	carboxylic ester hydrolase activity	molecular_function	6	20	4004	162	25697	0.896952
GO:0004364	glutathione transferase activity	molecular_function	6	7	4004	65	25697	0.898105
GO:0050660	flavin adenine dinucleotide binding	molecular_function	6	14	4004	119	25697	0.903179
GO:0004519	endonuclease activity	molecular_function	7	27	4004	214	25697	0.90531
GO:0008171	O-methyltransferase activity	molecular_function	7	3	4004	33	25697	0.906444
GO:0030515	snoRNA binding	molecular_function	7	1	4004	14	25697	0.90671
GO:0052747	sinapyl alcohol dehydrogenase activity	molecular_function	7	2	4004	24	25697	0.906934
GO:0022857	transmembrane transporter activity	molecular_function	4	18	4004	151	25697	0.916571
GO:0005381	iron ion transmembrane transporter activity	molecular_function	10	2	4004	25	25697	0.918775
GO:0000981	RNA polymerase II transcription factor activity, sequence-specific DNA binding	molecular_function	5	19	4004	159	25697	0.919674
GO:0008970	phosphatidylcholine 1-acylhydrolase activity	molecular_function	8	1	4004	15	25697	0.921254
GO:0010329	auxin efflux transmembrane transporter activity	molecular_function	6	1	4004	15	25697	0.921254
GO:0015020	glucuronosyltransferase activity	molecular_function	7	1	4004	15	25697	0.921254
GO:0003779	actin binding	molecular_function	6	7	4004	68	25697	0.921561
GO:0015095	magnesium ion transmembrane transporter activity	molecular_function	9	3	4004	35	25697	0.9263
GO:0017137	Rab GTPase binding	molecular_function	9	2	4004	26	25697	0.929186
GO:0001085	RNA polymerase II transcription factor binding	molecular_function	6	2	4004	26	25697	0.929186
GO:0003774	motor activity	molecular_function	9	1	4004	16	25697	0.933531
GO:0031386	protein tag	molecular_function	3	1	4004	16	25697	0.933531
GO:0008146	sulfotransferase activity	molecular_function	6	1	4004	16	25697	0.933531
GO:0008378	galactosyltransferase activity	molecular_function	7	2	4004	27	25697	0.938326
GO:0004527	exonuclease activity	molecular_function	7	2	4004	27	25697	0.938326
GO:0016887	ATPase activity	molecular_function	9	21	4004	179	25697	0.941278
GO:0080019	fatty-acyl-CoA reductase (alcohol-forming) activity	molecular_function	7	1	4004	17	25697	0.943894
GO:0003680	AT DNA binding	molecular_function	9	1	4004	17	25697	0.943894
GO:0015254	glycerol channel activity	molecular_function	7	5	4004	55	25697	0.94418
GO:0008865	fructokinase activity	molecular_function	8	1	4004	18	25697	0.952642
GO:0030145	manganese ion binding	molecular_function	8	1	4004	18	25697	0.952642
GO:0080043	quercetin 3-O-glucosyltransferase activity	molecular_function	8	27	4004	228	25697	0.955203
GO:0080044	quercetin 7-O-glucosyltransferase activity	molecular_function	8	27	4004	228	25697	0.955203
GO:0047372	acylglycerol lipase activity	molecular_function	7	1	4004	19	25697	0.960026
GO:0019912	cyclin-dependent protein kinase activating kinase activity	molecular_function	8	1	4004	19	25697	0.960026
GO:0016702	oxidoreductase activity, acting on single donors with incorporation of molecular oxygen, incorporation of two atoms of oxygen	molecular_function	6	1	4004	19	25697	0.960026
GO:0008061	chitin binding	molecular_function	5	3	4004	40	25697	0.960205
GO:0035251	UDP-glucosyltransferase activity	molecular_function	7	1	4004	20	25697	0.96626
GO:0030247	polysaccharide binding	molecular_function	5	11	4004	111	25697	0.968911
GO:0051213	dioxygenase activity	molecular_function	5	14	4004	135	25697	0.969064
GO:0005249	voltage-gated potassium channel activity	molecular_function	9	3	4004	42	25697	0.969114
GO:0008094	DNA-dependent ATPase activity	molecular_function	11	2	4004	32	25697	0.969505
GO:0003887	DNA-directed DNA polymerase activity	molecular_function	8	2	4004	33	25697	0.973574
GO:0016538	cyclin-dependent protein serine/threonine kinase regulator activity	molecular_function	7	2	4004	34	25697	0.977115
GO:0008134	transcription factor binding	molecular_function	5	1	4004	23	25697	0.979711
GO:0015179	L-amino acid transmembrane transporter activity	molecular_function	8	1	4004	23	25697	0.979711
GO:0005384	manganese ion transmembrane transporter activity	molecular_function	10	1	4004	23	25697	0.979711
GO:0003777	microtubule motor activity	molecular_function	10	5	4004	65	25697	0.981187
GO:0003690	double-stranded DNA binding	molecular_function	7	8	4004	92	25697	0.981913
GO:0033612	receptor serine/threonine kinase binding	molecular_function	6	2	4004	36	25697	0.982871
GO:0003727	single-stranded RNA binding	molecular_function	7	3	4004	48	25697	0.985846
GO:0009055	electron transfer activity	molecular_function	5	17	4004	169	25697	0.985868
GO:0043621	protein self-association	molecular_function	5	5	4004	70	25697	0.989411
GO:0004693	cyclin-dependent protein serine/threonine kinase activity	molecular_function	9	4	4004	66	25697	0.994821
GO:0016614	oxidoreductase activity, acting on CH-OH group of donors	molecular_function	5	5	4004	78	25697	0.995924
GO:0043531	ADP binding	molecular_function	9	61	4004	524	25697	0.996095
GO:0030599	pectinesterase activity	molecular_function	7	5	4004	82	25697	0.997507
GO:0046910	pectinesterase inhibitor activity	molecular_function	6	3	4004	61	25697	0.997591
GO:0008810	cellulase activity	molecular_function	7	1	4004	36	25697	0.997762
GO:0016740	transferase activity	molecular_function	4	27	4004	275	25697	0.998032
GO:0016413	O-acetyltransferase activity	molecular_function	8	3	4004	63	25697	0.99818
GO:0051119	sugar transmembrane transporter activity	molecular_function	6	1	4004	38	25697	0.998406
GO:0003964	RNA-directed DNA polymerase activity	molecular_function	8	2	4004	54	25697	0.998841
GO:0000977	RNA polymerase II regulatory region sequence-specific DNA binding	molecular_function	9	14	4004	176	25697	0.999156
GO:0016788	hydrolase activity, acting on ester bonds	molecular_function	5	8	4004	123	25697	0.999348
GO:0016301	kinase activity	molecular_function	6	113	4004	942	25697	0.999391
GO:0016829	lyase activity	molecular_function	4	6	4004	104	25697	0.999421
GO:0010334	sesquiterpene synthase activity	molecular_function	8	2	4004	59	25697	0.999462
GO:0004650	polygalacturonase activity	molecular_function	7	3	4004	72	25697	0.999494
GO:0033810	anthocyanin 5-O-glucoside 6'''-O-malonyltransferase activity	molecular_function	7	1	4004	50	25697	0.999792
GO:0042349	guiding stereospecific synthesis activity	molecular_function	5	1	4004	54	25697	0.999895
GO:0016747	transferase activity, transferring acyl groups other than amino-acyl groups	molecular_function	6	9	4004	168	25697	0.99999
GO:0004674	protein serine/threonine kinase activity	molecular_function	8	131	4004	1166	25697	0.999995
GO:0016709	oxidoreductase activity, acting on paired donors, with incorporation or reduction of molecular oxygen, NAD(P)H as one donor, and incorporation of one atom of oxygen	molecular_function	6	27	4004	358	25697	0.999999
GO:0003674	molecular_function	molecular_function	2	401	4004	3225	25697	1
GO enrichment analyses of DEMs targeting degradome transcripts in LOr vs NOr
GO_ID	GO_Term	GO_function	GO_class	S gene number	TS gene number	B gene number	TB gene number	pvalue
GO:0009570	chloroplast stroma	cellular_component	8	154	3841	528	25697	0
GO:0009941	chloroplast envelope	cellular_component	7	136	3841	428	25697	0
GO:0005829	cytosol	cellular_component	6	440	3841	1824	25697	4.44089e-16
GO:0009409	response to cold	biological_process	5	93	3841	270	25697	5.55112e-16
GO:0009507	chloroplast	cellular_component	7	538	3841	2728	25697	5.17142e-13
GO:0046686	response to cadmium ion	biological_process	7	89	3841	289	25697	5.60718e-12
GO:0009535	chloroplast thylakoid membrane	cellular_component	8	91	3841	299	25697	6.74383e-12
GO:0048046	apoplast	cellular_component	4	87	3841	287	25697	2.45222e-11
GO:0009579	thylakoid	cellular_component	5	55	3841	150	25697	4.38453e-11
GO:0005515	protein binding	molecular_function	4	531	3841	2763	25697	5.99018e-11
GO:0003729	mRNA binding	molecular_function	7	80	3841	267	25697	2.84936e-10
GO:0005774	vacuolar membrane	cellular_component	7	101	3841	370	25697	5.06366e-10
GO:0009651	response to salt stress	biological_process	6	102	3841	385	25697	2.44156e-09
GO:0005794	Golgi apparatus	cellular_component	6	207	3841	955	25697	9.84398e-09
GO:0005737	cytoplasm	cellular_component	5	641	3841	3562	25697	4.17415e-08
GO:0006094	gluconeogenesis	biological_process	9	15	3841	24	25697	1.37517e-07
GO:0009534	chloroplast thylakoid	cellular_component	7	47	3841	152	25697	4.5687e-07
GO:0009737	response to abscisic acid	biological_process	6	87	3841	347	25697	4.89438e-07
GO:0042742	defense response to bacterium	biological_process	8	65	3841	240	25697	7.82289e-07
GO:0045036	protein targeting to chloroplast	biological_process	12	10	3841	13	25697	1.01879e-06
GO:0010287	plastoglobule	cellular_component	8	31	3841	87	25697	1.46439e-06
GO:0030170	pyridoxal phosphate binding	molecular_function	6	35	3841	104	25697	1.48858e-06
GO:0010319	stromule	cellular_component	7	17	3841	35	25697	2.70431e-06
GO:0016168	chlorophyll binding	molecular_function	6	16	3841	33	25697	5.48172e-06
GO:0005516	calmodulin binding	molecular_function	5	51	3841	185	25697	6.6743e-06
GO:0009768	photosynthesis, light harvesting in photosystem I	biological_process	7	13	3841	24	25697	8.92589e-06
GO:0031409	pigment binding	molecular_function	4	13	3841	24	25697	8.92589e-06
GO:0006397	mRNA processing	biological_process	10	46	3841	163	25697	9.50235e-06
GO:0035198	miRNA binding	molecular_function	8	6	3841	6	25697	1.11155e-05
GO:0009735	response to cytokinin	biological_process	6	42	3841	147	25697	1.63822e-05
GO:0005773	vacuole	cellular_component	6	95	3841	420	25697	1.69182e-05
GO:0050661	NADP binding	molecular_function	6	15	3841	32	25697	1.80542e-05
GO:0009414	response to water deprivation	biological_process	5	69	3841	285	25697	2.44787e-05
GO:0006096	glycolytic process	biological_process	10	27	3841	81	25697	2.74927e-05
GO:0005802	trans-Golgi network	cellular_component	7	63	3841	260	25697	5.24197e-05
GO:0003677	DNA binding	molecular_function	6	280	3841	1515	25697	6.15076e-05
GO:0009855	determination of bilateral symmetry	biological_process	6	6	3841	7	25697	6.78528e-05
GO:0006006	glucose metabolic process	biological_process	8	10	3841	18	25697	7.5625e-05
GO:0015979	photosynthesis	biological_process	5	24	3841	73	25697	9.6349e-05
GO:0048471	perinuclear region of cytoplasm	cellular_component	6	7	3841	10	25697	0.00013099
GO:0010072	primary shoot apical meristem specification	biological_process	5	9	3841	16	25697	0.000154878
GO:0019253	reductive pentose-phosphate cycle	biological_process	8	8	3841	13	25697	0.00015692
GO:0015995	chlorophyll biosynthetic process	biological_process	9	14	3841	34	25697	0.000194216
GO:0009611	response to wounding	biological_process	5	52	3841	214	25697	0.000208633
GO:0048366	leaf development	biological_process	7	28	3841	95	25697	0.000223957
GO:0009416	response to light stimulus	biological_process	6	56	3841	236	25697	0.000236179
GO:0010501	RNA secondary structure unwinding	biological_process	9	25	3841	82	25697	0.0002677
GO:0006355	regulation of transcription, DNA-templated	biological_process	8	319	3841	1787	25697	0.000268266
GO:0009789	positive regulation of abscisic acid-activated signaling pathway	biological_process	9	11	3841	24	25697	0.000308026
GO:0042542	response to hydrogen peroxide	biological_process	7	22	3841	70	25697	0.000381203
GO:0010043	response to zinc ion	biological_process	7	13	3841	32	25697	0.000383666
GO:0004784	superoxide dismutase activity	molecular_function	4	5	3841	6	25697	0.000391105
GO:0004300	enoyl-CoA hydratase activity	molecular_function	7	5	3841	6	25697	0.000391105
GO:0005777	peroxisome	cellular_component	7	47	3841	194	25697	0.000438762
GO:0033180	proton-transporting V-type ATPase, V1 domain	cellular_component	6	4	3841	4	25697	0.000498506
GO:0046034	ATP metabolic process	biological_process	4	4	3841	4	25697	0.000498506
GO:0004176	ATP-dependent peptidase activity	molecular_function	11	12	3841	29	25697	0.000524872
GO:0016762	xyloglucan:xyloglucosyl transferase activity	molecular_function	8	14	3841	37	25697	0.000548348
GO:0006457	protein folding	biological_process	4	51	3841	217	25697	0.000552704
GO:0005730	nucleolus	cellular_component	6	58	3841	255	25697	0.000585678
GO:0051082	unfolded protein binding	molecular_function	5	22	3841	72	25697	0.000588981
GO:0034765	regulation of ion transmembrane transport	biological_process	8	6	3841	9	25697	0.000620034
GO:0005507	copper ion binding	molecular_function	8	39	3841	156	25697	0.000675963
GO:0006351	transcription, DNA-templated	biological_process	8	268	3841	1502	25697	0.000842423
GO:0048829	root cap development	biological_process	5	8	3841	16	25697	0.00102963
GO:0004004	ATP-dependent RNA helicase activity	molecular_function	11	27	3841	99	25697	0.00108688
GO:0010411	xyloglucan metabolic process	biological_process	9	16	3841	48	25697	0.00114262
GO:0007389	pattern specification process	biological_process	4	5	3841	7	25697	0.00119923
GO:0030126	COPI vesicle coat	cellular_component	8	5	3841	7	25697	0.00119923
GO:0016593	Cdc73/Paf1 complex	cellular_component	5	5	3841	7	25697	0.00119923
GO:0009723	response to ethylene	biological_process	6	41	3841	171	25697	0.00121415
GO:0009706	chloroplast inner membrane	cellular_component	7	21	3841	71	25697	0.00123798
GO:0003735	structural constituent of ribosome	molecular_function	4	85	3841	415	25697	0.00134376
GO:0006412	translation	biological_process	8	67	3841	314	25697	0.00142597
GO:0006970	response to osmotic stress	biological_process	5	33	3841	131	25697	0.00146218
GO:0042546	cell wall biogenesis	biological_process	5	16	3841	49	25697	0.00146416
GO:0048481	plant ovule development	biological_process	5	12	3841	32	25697	0.00147852
GO:0006635	fatty acid beta-oxidation	biological_process	11	12	3841	32	25697	0.00147852
GO:0006368	transcription elongation from RNA polymerase II promoter	biological_process	9	11	3841	28	25697	0.00148889
GO:0008380	RNA splicing	biological_process	10	22	3841	77	25697	0.00158113
GO:0018105	peptidyl-serine phosphorylation	biological_process	10	27	3841	102	25697	0.00175716
GO:0005768	endosome	cellular_component	7	57	3841	262	25697	0.00195506
GO:0005983	starch catabolic process	biological_process	10	9	3841	21	25697	0.00195822
GO:0005741	mitochondrial outer membrane	cellular_component	6	10	3841	25	25697	0.00207274
GO:0046933	proton-transporting ATP synthase activity, rotational mechanism	molecular_function	10	7	3841	14	25697	0.00215479
GO:0004345	glucose-6-phosphate dehydrogenase activity	molecular_function	7	4	3841	5	25697	0.00219474
GO:0071277	cellular response to calcium ion	biological_process	8	4	3841	5	25697	0.00219474
GO:0016656	monodehydroascorbate reductase (NADH) activity	molecular_function	7	4	3841	5	25697	0.00219474
GO:2000038	regulation of stomatal complex development	biological_process	8	4	3841	5	25697	0.00219474
GO:0005634	nucleus	cellular_component	6	1125	3841	7040	25697	0.00240975
GO:0005739	mitochondrion	cellular_component	6	343	3841	2001	25697	0.002622
GO:0006751	glutathione catabolic process	biological_process	9	5	3841	8	25697	0.00280331
GO:0019430	removal of superoxide radicals	biological_process	7	5	3841	8	25697	0.00280331
GO:0006333	chromatin assembly or disassembly	biological_process	6	5	3841	8	25697	0.00280331
GO:0009514	glyoxysome	cellular_component	8	5	3841	8	25697	0.00280331
GO:0008692	3-hydroxybutyryl-CoA epimerase activity	molecular_function	7	3	3841	3	25697	0.00333731
GO:0052631	sphingolipid delta-8 desaturase activity	molecular_function	6	3	3841	3	25697	0.00333731
GO:0005652	nuclear lamina	cellular_component	6	3	3841	3	25697	0.00333731
GO:0003988	acetyl-CoA C-acyltransferase activity	molecular_function	8	3	3841	3	25697	0.00333731
GO:0004853	uroporphyrinogen decarboxylase activity	molecular_function	7	3	3841	3	25697	0.00333731
GO:0051592	response to calcium ion	biological_process	7	3	3841	3	25697	0.00333731
GO:0019395	fatty acid oxidation	biological_process	10	3	3841	3	25697	0.00333731
GO:0047100	glyceraldehyde-3-phosphate dehydrogenase (NADP+) (phosphorylating) activity	molecular_function	8	3	3841	3	25697	0.00333731
GO:0006882	cellular zinc ion homeostasis	biological_process	12	3	3841	3	25697	0.00333731
GO:0010111	glyoxysome organization	biological_process	7	3	3841	3	25697	0.00333731
GO:0010014	meristem initiation	biological_process	4	7	3841	15	25697	0.003522
GO:0019843	rRNA binding	molecular_function	7	16	3841	53	25697	0.00360617
GO:0010150	leaf senescence	biological_process	6	26	3841	102	25697	0.00370898
GO:0016798	hydrolase activity, acting on glycosyl bonds	molecular_function	5	14	3841	44	25697	0.00371279
GO:0010206	photosystem II repair	biological_process	9	8	3841	19	25697	0.00397967
GO:0005740	mitochondrial envelope	cellular_component	6	8	3841	19	25697	0.00397967
GO:0006783	heme biosynthetic process	biological_process	9	8	3841	19	25697	0.00397967
GO:0070417	cellular response to cold	biological_process	6	8	3841	19	25697	0.00397967
GO:0071013	catalytic step 2 spliceosome	cellular_component	7	18	3841	63	25697	0.00404875
GO:0009931	calcium-dependent protein serine/threonine kinase activity	molecular_function	9	14	3841	45	25697	0.00466055
GO:0000325	plant-type vacuole	cellular_component	7	14	3841	45	25697	0.00466055
GO:0004683	calmodulin-dependent protein kinase activity	molecular_function	9	14	3841	45	25697	0.00466055
GO:0010304	PSII associated light-harvesting complex II catabolic process	biological_process	9	5	3841	9	25697	0.0055324
GO:0006535	cysteine biosynthetic process from serine	biological_process	12	5	3841	9	25697	0.0055324
GO:0034707	chloride channel complex	cellular_component	7	5	3841	9	25697	0.0055324
GO:0006098	pentose-phosphate shunt	biological_process	7	5	3841	9	25697	0.0055324
GO:0004365	glyceraldehyde-3-phosphate dehydrogenase (NAD+) (phosphorylating) activity	molecular_function	8	5	3841	9	25697	0.0055324
GO:0005247	voltage-gated chloride channel activity	molecular_function	9	5	3841	9	25697	0.0055324
GO:0006955	immune response	biological_process	4	5	3841	9	25697	0.0055324
GO:0030148	sphingolipid biosynthetic process	biological_process	9	9	3841	24	25697	0.00571294
GO:0010029	regulation of seed germination	biological_process	9	9	3841	24	25697	0.00571294
GO:0007623	circadian rhythm	biological_process	4	18	3841	65	25697	0.00580158
GO:0004332	fructose-bisphosphate aldolase activity	molecular_function	7	4	3841	6	25697	0.00580202
GO:0045335	phagocytic vesicle	cellular_component	8	4	3841	6	25697	0.00580202
GO:0051693	actin filament capping	biological_process	10	4	3841	6	25697	0.00580202
GO:0016514	SWI/SNF complex	cellular_component	8	4	3841	6	25697	0.00580202
GO:0009610	response to symbiotic fungus	biological_process	8	4	3841	6	25697	0.00580202
GO:0042549	photosystem II stabilization	biological_process	9	4	3841	6	25697	0.00580202
GO:0010325	raffinose family oligosaccharide biosynthetic process	biological_process	8	4	3841	6	25697	0.00580202
GO:0043484	regulation of RNA splicing	biological_process	8	4	3841	6	25697	0.00580202
GO:0003723	RNA binding	molecular_function	6	137	3841	748	25697	0.00600224
GO:0022625	cytosolic large ribosomal subunit	cellular_component	8	39	3841	176	25697	0.00670843
GO:0005783	endoplasmic reticulum	cellular_component	6	106	3841	564	25697	0.00681388
GO:0005198	structural molecule activity	molecular_function	3	14	3841	47	25697	0.00713931
GO:0009744	response to sucrose	biological_process	8	14	3841	47	25697	0.00713931
GO:0016055	Wnt signaling pathway	biological_process	7	6	3841	13	25697	0.00738693
GO:0009536	plastid	cellular_component	6	53	3841	256	25697	0.00781953
GO:0045037	protein import into chloroplast stroma	biological_process	11	7	3841	17	25697	0.00809909
GO:0005622	intracellular	cellular_component	4	55	3841	268	25697	0.00819712
GO:0031966	mitochondrial membrane	cellular_component	5	11	3841	34	25697	0.00841489
GO:0006897	endocytosis	biological_process	7	15	3841	53	25697	0.00910065
GO:0003746	translation elongation factor activity	molecular_function	8	15	3841	53	25697	0.00910065
GO:0008219	cell death	biological_process	4	12	3841	39	25697	0.00935838
GO:1900865	chloroplast RNA modification	biological_process	10	10	3841	30	25697	0.009384
GO:0045087	innate immune response	biological_process	5	18	3841	68	25697	0.00954427
GO:0070413	trehalose metabolism in response to stress	biological_process	9	5	3841	10	25697	0.00971121
GO:0006779	porphyrin-containing compound biosynthetic process	biological_process	8	5	3841	10	25697	0.00971121
GO:0045926	negative regulation of growth	biological_process	6	5	3841	10	25697	0.00971121
GO:0009051	pentose-phosphate shunt, oxidative branch	biological_process	7	5	3841	10	25697	0.00971121
GO:0003825	alpha,alpha-trehalose-phosphate synthase (UDP-forming) activity	molecular_function	8	5	3841	10	25697	0.00971121
GO:0010120	camalexin biosynthetic process	biological_process	9	5	3841	10	25697	0.00971121
GO:0007035	vacuolar acidification	biological_process	13	5	3841	10	25697	0.00971121
GO:0033962	cytoplasmic mRNA processing body assembly	biological_process	9	5	3841	10	25697	0.00971121
GO:0010154	fruit development	biological_process	6	9	3841	26	25697	0.0103223
GO:0009266	response to temperature stimulus	biological_process	5	9	3841	26	25697	0.0103223
GO:0003714	transcription corepressor activity	molecular_function	5	9	3841	26	25697	0.0103223
GO:0010025	wax biosynthetic process	biological_process	7	9	3841	26	25697	0.0103223
GO:0010468	regulation of gene expression	biological_process	7	25	3841	105	25697	0.0108936
GO:0009862	systemic acquired resistance, salicylic acid mediated signaling pathway	biological_process	6	6	3841	14	25697	0.011311
GO:0010205	photoinhibition	biological_process	9	6	3841	14	25697	0.011311
GO:0005215	transporter activity	molecular_function	3	41	3841	193	25697	0.0115438
GO:0008360	regulation of cell shape	biological_process	8	7	3841	18	25697	0.0115681
GO:0015986	ATP synthesis coupled proton transport	biological_process	13	7	3841	18	25697	0.0115681
GO:0006452	translational frameshifting	biological_process	9	3	3841	4	25697	0.0118537
GO:0047760	butyrate-CoA ligase activity	molecular_function	7	3	3841	4	25697	0.0118537
GO:0090156	cellular sphingolipid homeostasis	biological_process	6	3	3841	4	25697	0.0118537
GO:0010112	regulation of systemic acquired resistance	biological_process	8	3	3841	4	25697	0.0118537
GO:0010336	gibberellic acid homeostasis	biological_process	9	3	3841	4	25697	0.0118537
GO:0080136	priming of cellular response to stress	biological_process	7	3	3841	4	25697	0.0118537
GO:0045901	positive regulation of translational elongation	biological_process	11	3	3841	4	25697	0.0118537
GO:0017070	U6 snRNA binding	molecular_function	8	3	3841	4	25697	0.0118537
GO:0061062	regulation of nematode larval development	biological_process	8	3	3841	4	25697	0.0118537
GO:0004930	G-protein coupled receptor activity	molecular_function	6	3	3841	4	25697	0.0118537
GO:0017183	peptidyl-diphthamide biosynthetic process from peptidyl-histidine	biological_process	12	3	3841	4	25697	0.0118537
GO:0030527	structural constituent of chromatin	molecular_function	4	3	3841	4	25697	0.0118537
GO:0019605	butyrate metabolic process	biological_process	11	3	3841	4	25697	0.0118537
GO:0045905	positive regulation of translational termination	biological_process	11	3	3841	4	25697	0.0118537
GO:0004013	adenosylhomocysteinase activity	molecular_function	7	3	3841	4	25697	0.0118537
GO:0045153	electron transporter, transferring electrons within CoQH2-cytochrome c reductase complex activity	molecular_function	6	3	3841	4	25697	0.0118537
GO:0080151	positive regulation of salicylic acid mediated signaling pathway	biological_process	9	3	3841	4	25697	0.0118537
GO:0003839	gamma-glutamylcyclotransferase activity	molecular_function	7	3	3841	4	25697	0.0118537
GO:0061927	TOC-TIC supercomplex I	cellular_component	4	3	3841	4	25697	0.0118537
GO:0016620	oxidoreductase activity, acting on the aldehyde or oxo group of donors, NAD or NADP as acceptor	molecular_function	6	4	3841	7	25697	0.0119391
GO:0043682	copper-transporting ATPase activity	molecular_function	11	4	3841	7	25697	0.0119391
GO:0051090	regulation of DNA binding transcription factor activity	biological_process	9	4	3841	7	25697	0.0119391
GO:0006997	nucleus organization	biological_process	6	4	3841	7	25697	0.0119391
GO:0004069	L-aspartate:2-oxoglutarate aminotransferase activity	molecular_function	7	4	3841	7	25697	0.0119391
GO:0004165	dodecenoyl-CoA delta-isomerase activity	molecular_function	7	4	3841	7	25697	0.0119391
GO:0008483	transaminase activity	molecular_function	6	10	3841	31	25697	0.0120338
GO:0016032	viral process	biological_process	6	13	3841	45	25697	0.0122593
GO:0005654	nucleoplasm	cellular_component	6	25	3841	106	25697	0.0122822
GO:0031977	thylakoid lumen	cellular_component	6	11	3841	36	25697	0.0133059
GO:0043022	ribosome binding	molecular_function	6	9	3841	27	25697	0.0134702
GO:0080008	Cul4-RING E3 ubiquitin ligase complex	cellular_component	7	22	3841	91	25697	0.0136008
GO:0001666	response to hypoxia	biological_process	5	12	3841	41	25697	0.0142075
GO:0009734	auxin-activated signaling pathway	biological_process	6	31	3841	140	25697	0.0145619
GO:0005852	eukaryotic translation initiation factor 3 complex	cellular_component	4	8	3841	23	25697	0.0148561
GO:0005834	heterotrimeric G-protein complex	cellular_component	5	18	3841	71	25697	0.0150036
GO:0009617	response to bacterium	biological_process	7	25	3841	108	25697	0.0154851
GO:0006879	cellular iron ion homeostasis	biological_process	12	5	3841	11	25697	0.0156358
GO:0008541	proteasome regulatory particle, lid subcomplex	cellular_component	4	5	3841	11	25697	0.0156358
GO:0010192	mucilage biosynthetic process	biological_process	6	7	3841	19	25697	0.0159946
GO:0008237	metallopeptidase activity	molecular_function	7	11	3841	37	25697	0.0164378
GO:0050826	response to freezing	biological_process	6	6	3841	15	25697	0.0165037
GO:0008266	poly(U) RNA binding	molecular_function	9	6	3841	15	25697	0.0165037
GO:0030014	CCR4-NOT complex	cellular_component	4	6	3841	15	25697	0.0165037
GO:0003743	translation initiation factor activity	molecular_function	8	19	3841	77	25697	0.0168789
GO:0005509	calcium ion binding	molecular_function	7	44	3841	215	25697	0.0173409
GO:0009620	response to fungus	biological_process	7	13	3841	47	25697	0.0177374
GO:0009644	response to high light intensity	biological_process	8	16	3841	62	25697	0.0178673
GO:0043565	sequence-specific DNA binding	molecular_function	7	122	3841	683	25697	0.0190713
GO:0006511	ubiquitin-dependent protein catabolic process	biological_process	10	34	3841	160	25697	0.0198904
GO:0019344	cysteine biosynthetic process	biological_process	11	4	3841	8	25697	0.0210748
GO:0006782	protoporphyrinogen IX biosynthetic process	biological_process	9	4	3841	8	25697	0.0210748
GO:0031053	primary miRNA processing	biological_process	11	4	3841	8	25697	0.0210748
GO:0052692	raffinose alpha-galactosidase activity	molecular_function	9	4	3841	8	25697	0.0210748
GO:0030007	cellular potassium ion homeostasis	biological_process	11	4	3841	8	25697	0.0210748
GO:0031593	polyubiquitin modification-dependent protein binding	molecular_function	6	4	3841	8	25697	0.0210748
GO:0034484	raffinose catabolic process	biological_process	8	4	3841	8	25697	0.0210748
GO:0000822	inositol hexakisphosphate binding	molecular_function	5	4	3841	8	25697	0.0210748
GO:0003959	NADPH dehydrogenase activity	molecular_function	6	4	3841	8	25697	0.0210748
GO:0004386	helicase activity	molecular_function	9	13	3841	48	25697	0.0210863
GO:0000027	ribosomal large subunit assembly	biological_process	9	13	3841	48	25697	0.0210863
GO:0009741	response to brassinosteroid	biological_process	6	14	3841	53	25697	0.0211485
GO:0000932	P-body	cellular_component	8	14	3841	53	25697	0.0211485
GO:0046961	proton-transporting ATPase activity, rotational mechanism	molecular_function	10	7	3841	20	25697	0.0214983
GO:0005388	calcium-transporting ATPase activity	molecular_function	10	7	3841	20	25697	0.0214983
GO:0009532	plastid stroma	cellular_component	7	9	3841	29	25697	0.0218082
GO:0051017	actin filament bundle assembly	biological_process	6	9	3841	29	25697	0.0218082
GO:0047886	farnesol dehydrogenase activity	molecular_function	7	2	3841	2	25697	0.0223371
GO:0031349	positive regulation of defense response	biological_process	8	2	3841	2	25697	0.0223371
GO:0008987	quinolinate synthetase A activity	molecular_function	6	2	3841	2	25697	0.0223371
GO:0034272	phosphatidylinositol 3-kinase complex, class III, type II	cellular_component	9	2	3841	2	25697	0.0223371
GO:0006235	dTTP biosynthetic process	biological_process	12	2	3841	2	25697	0.0223371
GO:0043182	vacuolar sequestering of sodium ion	biological_process	6	2	3841	2	25697	0.0223371
GO:0000024	maltose biosynthetic process	biological_process	9	2	3841	2	25697	0.0223371
GO:0034470	ncRNA processing	biological_process	10	2	3841	2	25697	0.0223371
GO:0004073	aspartate-semialdehyde dehydrogenase activity	molecular_function	7	2	3841	2	25697	0.0223371
GO:0034271	phosphatidylinositol 3-kinase complex, class III, type I	cellular_component	9	2	3841	2	25697	0.0223371
GO:0036002	pre-mRNA binding	molecular_function	7	2	3841	2	25697	0.0223371
GO:0004798	thymidylate kinase activity	molecular_function	8	2	3841	2	25697	0.0223371
GO:0048263	determination of dorsal identity	biological_process	7	2	3841	2	25697	0.0223371
GO:0071486	cellular response to high light intensity	biological_process	9	2	3841	2	25697	0.0223371
GO:0004134	4-alpha-glucanotransferase activity	molecular_function	5	2	3841	2	25697	0.0223371
GO:0000276	mitochondrial proton-transporting ATP synthase complex, coupling factor F(o	cellular_component	7	2	3841	2	25697	0.0223371
GO:0010351	lithium ion transport	biological_process	9	2	3841	2	25697	0.0223371
GO:2000030	regulation of response to red or far red light	biological_process	6	2	3841	2	25697	0.0223371
GO:0047517	1,4-beta-D-xylan synthase activity	molecular_function	7	2	3841	2	25697	0.0223371
GO:0010606	positive regulation of cytoplasmic mRNA processing body assembly	biological_process	8	2	3841	2	25697	0.0223371
GO:0052722	fatty acid in-chain hydroxylase activity	molecular_function	6	2	3841	2	25697	0.0223371
GO:0004829	threonine-tRNA ligase activity	molecular_function	7	2	3841	2	25697	0.0223371
GO:0102500	beta-maltose 4-alpha-glucanotransferase activity	molecular_function	7	2	3841	2	25697	0.0223371
GO:0005267	potassium channel activity	molecular_function	8	2	3841	2	25697	0.0223371
GO:0047268	galactinol-raffinose galactosyltransferase activity	molecular_function	8	2	3841	2	25697	0.0223371
GO:0000025	maltose catabolic process	biological_process	9	2	3841	2	25697	0.0223371
GO:2000025	regulation of leaf formation	biological_process	9	2	3841	2	25697	0.0223371
GO:0046166	glyceraldehyde-3-phosphate biosynthetic process	biological_process	7	2	3841	2	25697	0.0223371
GO:0019441	tryptophan catabolic process to kynurenine	biological_process	12	2	3841	2	25697	0.0223371
GO:0004347	glucose-6-phosphate isomerase activity	molecular_function	7	2	3841	2	25697	0.0223371
GO:0030912	response to deep water	biological_process	7	2	3841	2	25697	0.0223371
GO:0003923	GPI-anchor transamidase activity	molecular_function	5	2	3841	2	25697	0.0223371
GO:0000900	translation repressor activity, mRNA regulatory element binding	molecular_function	5	2	3841	2	25697	0.0223371
GO:0004807	triose-phosphate isomerase activity	molecular_function	7	2	3841	2	25697	0.0223371
GO:0016417	S-acyltransferase activity	molecular_function	7	2	3841	2	25697	0.0223371
GO:0008793	aromatic-amino-acid:2-oxoglutarate aminotransferase activity	molecular_function	7	2	3841	2	25697	0.0223371
GO:0071492	cellular response to UV-A	biological_process	9	2	3841	2	25697	0.0223371
GO:0006227	dUDP biosynthetic process	biological_process	12	2	3841	2	25697	0.0223371
GO:0006435	threonyl-tRNA aminoacylation	biological_process	13	2	3841	2	25697	0.0223371
GO:0006233	dTDP biosynthetic process	biological_process	12	2	3841	2	25697	0.0223371
GO:0010297	heteropolysaccharide binding	molecular_function	6	2	3841	2	25697	0.0223371
GO:0033587	shikimate biosynthetic process	biological_process	10	2	3841	2	25697	0.0223371
GO:0009408	response to heat	biological_process	5	35	3841	167	25697	0.0223693
GO:0005759	mitochondrial matrix	cellular_component	7	18	3841	74	25697	0.0226408
GO:0017148	negative regulation of translation	biological_process	10	6	3841	16	25697	0.0231297
GO:0005750	mitochondrial respiratory chain complex III	cellular_component	6	6	3841	16	25697	0.0231297
GO:0008152	metabolic process	biological_process	3	17	3841	69	25697	0.0233086
GO:0004012	phospholipid-translocating ATPase activity	molecular_function	6	5	3841	12	25697	0.0235555
GO:0010337	regulation of salicylic acid metabolic process	biological_process	8	5	3841	12	25697	0.0235555
GO:0045038	protein import into chloroplast thylakoid membrane	biological_process	13	5	3841	12	25697	0.0235555
GO:0019288	isopentenyl diphosphate biosynthetic process, methylerythritol 4-phosphate pathway	biological_process	10	5	3841	12	25697	0.0235555
GO:0009773	photosynthetic electron transport in photosystem I	biological_process	8	5	3841	12	25697	0.0235555
GO:0047274	galactinol-sucrose galactosyltransferase activity	molecular_function	8	5	3841	12	25697	0.0235555
GO:0009231	riboflavin biosynthetic process	biological_process	8	5	3841	12	25697	0.0235555
GO:0007033	vacuole organization	biological_process	6	5	3841	12	25697	0.0235555
GO:0008236	serine-type peptidase activity	molecular_function	6	5	3841	12	25697	0.0235555
GO:0009082	branched-chain amino acid biosynthetic process	biological_process	10	5	3841	12	25697	0.0235555
GO:0019760	glucosinolate metabolic process	biological_process	8	13	3841	49	25697	0.0248852
GO:0051287	NAD binding	molecular_function	6	13	3841	49	25697	0.0248852
GO:0015079	potassium ion transmembrane transporter activity	molecular_function	9	8	3841	25	25697	0.024918
GO:0005789	endoplasmic reticulum membrane	cellular_component	5	67	3841	356	25697	0.0259201
GO:0004722	protein serine/threonine phosphatase activity	molecular_function	9	29	3841	135	25697	0.0259881
GO:0008661	1-deoxy-D-xylulose-5-phosphate synthase activity	molecular_function	6	3	3841	5	25697	0.0263422
GO:0009678	hydrogen-translocating pyrophosphatase activity	molecular_function	8	3	3841	5	25697	0.0263422
GO:0003984	acetolactate synthase activity	molecular_function	6	3	3841	5	25697	0.0263422
GO:0097708	intracellular vesicle	cellular_component	6	3	3841	5	25697	0.0263422
GO:0004124	cysteine synthase activity	molecular_function	6	3	3841	5	25697	0.0263422
GO:0055062	phosphate ion homeostasis	biological_process	10	3	3841	5	25697	0.0263422
GO:0008312	7S RNA binding	molecular_function	7	3	3841	5	25697	0.0263422
GO:0046592	polyamine oxidase activity	molecular_function	7	3	3841	5	25697	0.0263422
GO:0045261	proton-transporting ATP synthase complex, catalytic core F(1	cellular_component	6	3	3841	5	25697	0.0263422
GO:0033353	S-adenosylmethionine cycle	biological_process	6	3	3841	5	25697	0.0263422
GO:0006617	SRP-dependent cotranslational protein targeting to membrane, signal sequence recognition	biological_process	8	3	3841	5	25697	0.0263422
GO:0006598	polyamine catabolic process	biological_process	10	3	3841	5	25697	0.0263422
GO:0009555	pollen development	biological_process	6	28	3841	130	25697	0.0274132
GO:0050832	defense response to fungus	biological_process	8	41	3841	204	25697	0.0276237
GO:0016569	covalent chromatin modification	biological_process	6	15	3841	60	25697	0.0281631
GO:0009932	cell tip growth	biological_process	8	7	3841	21	25697	0.0281866
GO:0009911	positive regulation of flower development	biological_process	9	7	3841	21	25697	0.0281866
GO:2000022	regulation of jasmonic acid mediated signaling pathway	biological_process	8	7	3841	21	25697	0.0281866
GO:0019706	protein-cysteine S-palmitoyltransferase activity	molecular_function	8	7	3841	21	25697	0.0281866
GO:0009504	cell plate	cellular_component	6	7	3841	21	25697	0.0281866
GO:0000139	Golgi membrane	cellular_component	7	49	3841	251	25697	0.0284606
GO:0006886	intracellular protein transport	biological_process	10	32	3841	153	25697	0.0287062
GO:0016226	iron-sulfur cluster assembly	biological_process	6	11	3841	40	25697	0.0291276
GO:0048510	regulation of timing of transition from vegetative to reproductive phase	biological_process	8	11	3841	40	25697	0.0291276
GO:0003713	transcription coactivator activity	molecular_function	5	12	3841	45	25697	0.0293208
GO:0050662	coenzyme binding	molecular_function	5	12	3841	45	25697	0.0293208
GO:0015031	protein transport	biological_process	9	38	3841	188	25697	0.0304054
GO:0006979	response to oxidative stress	biological_process	5	39	3841	194	25697	0.0309309
GO:0015991	ATP hydrolysis coupled proton transport	biological_process	11	6	3841	17	25697	0.0313281
GO:0045298	tubulin complex	cellular_component	4	6	3841	17	25697	0.0313281
GO:0006520	cellular amino acid metabolic process	biological_process	8	8	3841	26	25697	0.031405
GO:0030176	integral component of endoplasmic reticulum membrane	cellular_component	7	8	3841	26	25697	0.031405
GO:0042752	regulation of circadian rhythm	biological_process	5	8	3841	26	25697	0.031405
GO:0000398	mRNA splicing, via spliceosome	biological_process	13	21	3841	93	25697	0.032179
GO:0031965	nuclear membrane	cellular_component	5	9	3841	31	25697	0.0333097
GO:0032502	developmental process	biological_process	3	9	3841	31	25697	0.0333097
GO:0015288	porin activity	molecular_function	8	4	3841	9	25697	0.0335087
GO:0030665	clathrin-coated vesicle membrane	cellular_component	8	4	3841	9	25697	0.0335087
GO:0045309	protein phosphorylated amino acid binding	molecular_function	6	4	3841	9	25697	0.0335087
GO:0035999	tetrahydrofolate interconversion	biological_process	6	4	3841	9	25697	0.0335087
GO:0005753	mitochondrial proton-transporting ATP synthase complex	cellular_component	7	4	3841	9	25697	0.0335087
GO:2000033	regulation of seed dormancy process	biological_process	10	4	3841	9	25697	0.0335087
GO:0016602	CCAAT-binding factor complex	cellular_component	7	5	3841	13	25697	0.0336609
GO:0036263	L-DOPA monooxygenase activity	molecular_function	8	5	3841	13	25697	0.0336609
GO:0004503	monophenol monooxygenase activity	molecular_function	7	5	3841	13	25697	0.0336609
GO:0004805	trehalose-phosphatase activity	molecular_function	9	5	3841	13	25697	0.0336609
GO:0003700	DNA binding transcription factor activity	molecular_function	4	257	3841	1549	25697	0.0345004
GO:0010105	negative regulation of ethylene-activated signaling pathway	biological_process	11	7	3841	22	25697	0.0361521
GO:0009654	photosystem II oxygen evolving complex	cellular_component	6	7	3841	22	25697	0.0361521
GO:0010207	photosystem II assembly	biological_process	8	7	3841	22	25697	0.0361521
GO:0009738	abscisic acid-activated signaling pathway	biological_process	6	49	3841	255	25697	0.0366179
GO:0003924	GTPase activity	molecular_function	9	36	3841	179	25697	0.0367003
GO:0009658	chloroplast organization	biological_process	7	26	3841	122	25697	0.0367086
GO:0006508	proteolysis	biological_process	7	54	3841	286	25697	0.0395599
GO:0005544	calcium-dependent phospholipid binding	molecular_function	6	9	3841	32	25697	0.0403921
GO:0009506	plasmodesma	cellular_component	5	151	3841	884	25697	0.0407015
GO:0009695	jasmonic acid biosynthetic process	biological_process	10	10	3841	37	25697	0.0408937
GO:0048364	root development	biological_process	6	30	3841	146	25697	0.0411463
GO:0005543	phospholipid binding	molecular_function	5	6	3841	18	25697	0.0412082
GO:0010228	vegetative to reproductive phase transition of meristem	biological_process	5	18	3841	79	25697	0.0414787
GO:0030154	cell differentiation	biological_process	5	52	3841	275	25697	0.0417013
GO:0035091	phosphatidylinositol binding	molecular_function	6	14	3841	58	25697	0.0436643
GO:0005770	late endosome	cellular_component	8	7	3841	23	25697	0.0454691
GO:0009294	DNA mediated transformation	biological_process	6	7	3841	23	25697	0.0454691
GO:0000148	1,3-beta-D-glucan synthase complex	cellular_component	6	5	3841	14	25697	0.0460774
GO:0019538	protein metabolic process	biological_process	6	5	3841	14	25697	0.0460774
GO:0006814	sodium ion transport	biological_process	9	5	3841	14	25697	0.0460774
GO:0003843	1,3-beta-D-glucan synthase activity	molecular_function	8	5	3841	14	25697	0.0460774
GO:0003730	mRNA 3'-UTR binding	molecular_function	8	5	3841	14	25697	0.0460774
GO:1904278	positive regulation of wax biosynthetic process	biological_process	8	3	3841	6	25697	0.0468825
GO:0071556	integral component of lumenal side of endoplasmic reticulum membrane	cellular_component	8	3	3841	6	25697	0.0468825
GO:0006415	translational termination	biological_process	8	3	3841	6	25697	0.0468825
GO:0016114	terpenoid biosynthetic process	biological_process	9	3	3841	6	25697	0.0468825
GO:0042500	aspartic endopeptidase activity, intramembrane cleaving	molecular_function	9	3	3841	6	25697	0.0468825
GO:0006833	water transport	biological_process	7	3	3841	6	25697	0.0468825
GO:0033554	cellular response to stress	biological_process	5	3	3841	6	25697	0.0468825
GO:0042578	phosphoric ester hydrolase activity	molecular_function	6	3	3841	6	25697	0.0468825
GO:0030660	Golgi-associated vesicle membrane	cellular_component	7	3	3841	6	25697	0.0468825
GO:0005684	U2-type spliceosomal complex	cellular_component	7	3	3841	6	25697	0.0468825
GO:0000220	vacuolar proton-transporting V-type ATPase, V0 domain	cellular_component	7	3	3841	6	25697	0.0468825
GO:0046429	4-hydroxy-3-methylbut-2-en-1-yl diphosphate synthase activity	molecular_function	7	3	3841	6	25697	0.0468825
GO:0048655	anther wall tapetum morphogenesis	biological_process	5	3	3841	6	25697	0.0468825
GO:0045732	positive regulation of protein catabolic process	biological_process	8	3	3841	6	25697	0.0468825
GO:2000037	regulation of stomatal complex patterning	biological_process	7	3	3841	6	25697	0.0468825
GO:0004096	catalase activity	molecular_function	5	3	3841	6	25697	0.0468825
GO:0030151	molybdenum ion binding	molecular_function	8	3	3841	6	25697	0.0468825
GO:0016811	hydrolase activity, acting on carbon-nitrogen (but not peptide) bonds, in linear amides	molecular_function	6	3	3841	6	25697	0.0468825
GO:0003747	translation release factor activity	molecular_function	9	3	3841	6	25697	0.0468825
GO:0080060	integument development	biological_process	5	3	3841	6	25697	0.0468825
GO:0051920	peroxiredoxin activity	molecular_function	4	3	3841	6	25697	0.0468825
GO:0050992	dimethylallyl diphosphate biosynthetic process	biological_process	9	3	3841	6	25697	0.0468825
GO:0033619	membrane protein proteolysis	biological_process	8	3	3841	6	25697	0.0468825
GO:0005253	anion channel activity	molecular_function	7	3	3841	6	25697	0.0468825
GO:0019264	glycine biosynthetic process from serine	biological_process	13	3	3841	6	25697	0.0468825
GO:0031359	integral component of chloroplast outer membrane	cellular_component	9	3	3841	6	25697	0.0468825
GO:0045727	positive regulation of translation	biological_process	10	3	3841	6	25697	0.0468825
GO:0000462	maturation of SSU-rRNA from tricistronic rRNA transcript (SSU-rRNA, 5.8S rRNA, LSU-rRNA)	biological_process	13	11	3841	43	25697	0.0476264
GO:0006623	protein targeting to vacuole	biological_process	12	8	3841	28	25697	0.0476288
GO:0005385	zinc ion transmembrane transporter activity	molecular_function	10	8	3841	28	25697	0.0476288
GO:0042393	histone binding	molecular_function	5	10	3841	38	25697	0.0483239
GO:0043130	ubiquitin binding	molecular_function	6	10	3841	38	25697	0.0483239
GO:0022627	cytosolic small ribosomal subunit	cellular_component	8	21	3841	97	25697	0.0484224
GO:0010196	nonphotochemical quenching	biological_process	8	4	3841	10	25697	0.0493737
GO:0019904	protein domain specific binding	molecular_function	5	4	3841	10	25697	0.0493737
GO:0009625	response to insect	biological_process	7	4	3841	10	25697	0.0493737
GO:0000035	acyl binding	molecular_function	4	4	3841	10	25697	0.0493737
GO:0008948	oxaloacetate decarboxylase activity	molecular_function	7	4	3841	10	25697	0.0493737
GO:0009099	valine biosynthetic process	biological_process	11	4	3841	10	25697	0.0493737
GO:0051131	chaperone-mediated protein complex assembly	biological_process	8	4	3841	10	25697	0.0493737
GO:0009698	phenylpropanoid metabolic process	biological_process	6	4	3841	10	25697	0.0493737
GO:0046930	pore complex	cellular_component	5	4	3841	10	25697	0.0493737
GO:0004888	transmembrane signaling receptor activity	molecular_function	5	4	3841	10	25697	0.0493737
GO:0009423	chorismate biosynthetic process	biological_process	10	4	3841	10	25697	0.0493737
GO:0009501	amyloplast	cellular_component	7	4	3841	10	25697	0.0493737
GO:0042538	hyperosmotic salinity response	biological_process	7	13	3841	54	25697	0.0516637
GO:0008131	primary amine oxidase activity	molecular_function	7	6	3841	19	25697	0.0528452
GO:0018107	peptidyl-threonine phosphorylation	biological_process	10	6	3841	19	25697	0.0528452
GO:0005623	cell	cellular_component	3	11	3841	44	25697	0.0552449
GO:0006338	chromatin remodeling	biological_process	6	11	3841	44	25697	0.0552449
GO:0016887	ATPase activity	molecular_function	9	35	3841	179	25697	0.055376
GO:0006820	anion transport	biological_process	7	7	3841	24	25697	0.056192
GO:0006636	unsaturated fatty acid biosynthetic process	biological_process	11	7	3841	24	25697	0.056192
GO:0031047	gene silencing by RNA	biological_process	5	7	3841	24	25697	0.056192
GO:0009867	jasmonic acid mediated signaling pathway	biological_process	6	14	3841	60	25697	0.0562031
GO:0009739	response to gibberellin	biological_process	6	20	3841	93	25697	0.0563824
GO:0010027	thylakoid membrane organization	biological_process	7	9	3841	34	25697	0.0574458
GO:0008113	peptide-methionine (S)-S-oxide reductase activity	molecular_function	7	2	3841	3	25697	0.0603368
GO:0032438	melanosome organization	biological_process	8	2	3841	3	25697	0.0603368
GO:0004827	proline-tRNA ligase activity	molecular_function	7	2	3841	3	25697	0.0603368
GO:0030835	negative regulation of actin filament depolymerization	biological_process	9	2	3841	3	25697	0.0603368
GO:0006370	7-methylguanosine mRNA capping	biological_process	11	2	3841	3	25697	0.0603368
GO:0018812	3-hydroxyacyl-CoA dehydratase activity	molecular_function	7	2	3841	3	25697	0.0603368
GO:0006809	nitric oxide biosynthetic process	biological_process	8	2	3841	3	25697	0.0603368
GO:0015700	arsenite transport	biological_process	9	2	3841	3	25697	0.0603368
GO:0004816	asparagine-tRNA ligase activity	molecular_function	7	2	3841	3	25697	0.0603368
GO:0004801	sedoheptulose-7-phosphate:D-glyceraldehyde-3-phosphate glyceronetransferase activity	molecular_function	6	2	3841	3	25697	0.0603368
GO:0033730	arogenate dehydrogenase (NADP+) activity	molecular_function	7	2	3841	3	25697	0.0603368
GO:0003983	UTP:glucose-1-phosphate uridylyltransferase activity	molecular_function	9	2	3841	3	25697	0.0603368
GO:0009107	lipoate biosynthetic process	biological_process	11	2	3841	3	25697	0.0603368
GO:0004665	prephenate dehydrogenase (NADP+) activity	molecular_function	7	2	3841	3	25697	0.0603368
GO:0008023	transcription elongation factor complex	cellular_component	4	2	3841	3	25697	0.0603368
GO:0006721	terpenoid metabolic process	biological_process	8	2	3841	3	25697	0.0603368
GO:0004618	phosphoglycerate kinase activity	molecular_function	7	2	3841	3	25697	0.0603368
GO:0006024	glycosaminoglycan biosynthetic process	biological_process	8	2	3841	3	25697	0.0603368
GO:0006562	proline catabolic process	biological_process	12	2	3841	3	25697	0.0603368
GO:0008977	prephenate dehydrogenase (NAD+) activity	molecular_function	7	2	3841	3	25697	0.0603368
GO:0045595	regulation of cell differentiation	biological_process	6	2	3841	3	25697	0.0603368
GO:0004823	leucine-tRNA ligase activity	molecular_function	7	2	3841	3	25697	0.0603368
GO:0080005	photosystem stoichiometry adjustment	biological_process	8	2	3841	3	25697	0.0603368
GO:0006656	phosphatidylcholine biosynthetic process	biological_process	10	2	3841	3	25697	0.0603368
GO:0004594	pantothenate kinase activity	molecular_function	7	2	3841	3	25697	0.0603368
GO:0008428	ribonuclease inhibitor activity	molecular_function	6	2	3841	3	25697	0.0603368
GO:0047443	4-hydroxy-4-methyl-2-oxoglutarate aldolase activity	molecular_function	7	2	3841	3	25697	0.0603368
GO:0010222	stem vascular tissue pattern formation	biological_process	7	2	3841	3	25697	0.0603368
GO:0005980	glycogen catabolic process	biological_process	10	2	3841	3	25697	0.0603368
GO:0006793	phosphorus metabolic process	biological_process	5	2	3841	3	25697	0.0603368
GO:0046863	ribulose-1,5-bisphosphate carboxylase/oxygenase activator activity	molecular_function	6	2	3841	3	25697	0.0603368
GO:0004042	acetyl-CoA:L-glutamate N-acetyltransferase activity	molecular_function	9	2	3841	3	25697	0.0603368
GO:0032012	regulation of ARF protein signal transduction	biological_process	11	2	3841	3	25697	0.0603368
GO:0030427	site of polarized growth	cellular_component	4	2	3841	3	25697	0.0603368
GO:0008265	Mo-molybdopterin cofactor sulfurase activity	molecular_function	7	2	3841	3	25697	0.0603368
GO:0006065	UDP-glucuronate biosynthetic process	biological_process	10	2	3841	3	25697	0.0603368
GO:0070262	peptidyl-serine dephosphorylation	biological_process	10	2	3841	3	25697	0.0603368
GO:0006011	UDP-glucose metabolic process	biological_process	6	2	3841	3	25697	0.0603368
GO:0000956	nuclear-transcribed mRNA catabolic process	biological_process	11	2	3841	3	25697	0.0603368
GO:0009512	cytochrome b6f complex	cellular_component	6	2	3841	3	25697	0.0603368
GO:0004657	proline dehydrogenase activity	molecular_function	6	2	3841	3	25697	0.0603368
GO:0072598	protein localization to chloroplast	biological_process	8	2	3841	3	25697	0.0603368
GO:0043481	anthocyanin accumulation in tissues in response to UV light	biological_process	10	2	3841	3	25697	0.0603368
GO:0000244	spliceosomal tri-snRNP complex assembly	biological_process	10	2	3841	3	25697	0.0603368
GO:0005846	nuclear cap binding complex	cellular_component	5	2	3841	3	25697	0.0603368
GO:0030124	AP-4 adaptor complex	cellular_component	7	2	3841	3	25697	0.0603368
GO:0004612	phosphoenolpyruvate carboxykinase (ATP) activity	molecular_function	8	2	3841	3	25697	0.0603368
GO:0010201	response to continuous far red light stimulus by the high-irradiance response system	biological_process	9	2	3841	3	25697	0.0603368
GO:0008535	respiratory chain complex IV assembly	biological_process	9	2	3841	3	25697	0.0603368
GO:0010288	response to lead ion	biological_process	7	2	3841	3	25697	0.0603368
GO:0035061	interchromatin granule	cellular_component	8	2	3841	3	25697	0.0603368
GO:0006421	asparaginyl-tRNA aminoacylation	biological_process	13	2	3841	3	25697	0.0603368
GO:0016487	farnesol metabolic process	biological_process	10	2	3841	3	25697	0.0603368
GO:0006429	leucyl-tRNA aminoacylation	biological_process	13	2	3841	3	25697	0.0603368
GO:2000068	regulation of defense response to insect	biological_process	7	2	3841	3	25697	0.0603368
GO:0051252	regulation of RNA metabolic process	biological_process	8	2	3841	3	25697	0.0603368
GO:0008184	glycogen phosphorylase activity	molecular_function	8	2	3841	3	25697	0.0603368
GO:0034628	'de novo' NAD biosynthetic process from aspartate	biological_process	13	2	3841	3	25697	0.0603368
GO:0060148	positive regulation of posttranscriptional gene silencing	biological_process	7	2	3841	3	25697	0.0603368
GO:1900060	negative regulation of ceramide biosynthetic process	biological_process	9	2	3841	3	25697	0.0603368
GO:0009226	nucleotide-sugar biosynthetic process	biological_process	9	2	3841	3	25697	0.0603368
GO:0035339	SPOTS complex	cellular_component	9	2	3841	3	25697	0.0603368
GO:0005048	signal sequence binding	molecular_function	6	2	3841	3	25697	0.0603368
GO:0015446	ATPase-coupled arsenite transmembrane transporter activity	molecular_function	7	2	3841	3	25697	0.0603368
GO:0051245	negative regulation of cellular defense response	biological_process	9	2	3841	3	25697	0.0603368
GO:0010476	gibberellin mediated signaling pathway	biological_process	6	2	3841	3	25697	0.0603368
GO:0009496	plastoquinol--plastocyanin reductase activity	molecular_function	7	2	3841	3	25697	0.0603368
GO:0009569	chloroplast starch grain	cellular_component	8	2	3841	3	25697	0.0603368
GO:0016992	lipoate synthase activity	molecular_function	7	2	3841	3	25697	0.0603368
GO:0044571	[2Fe-2S] cluster assembly	biological_process	7	2	3841	3	25697	0.0603368
GO:0016236	macroautophagy	biological_process	7	2	3841	3	25697	0.0603368
GO:0046500	S-adenosylmethionine metabolic process	biological_process	7	2	3841	3	25697	0.0603368
GO:0004105	choline-phosphate cytidylyltransferase activity	molecular_function	8	2	3841	3	25697	0.0603368
GO:0003979	UDP-glucose 6-dehydrogenase activity	molecular_function	7	2	3841	3	25697	0.0603368
GO:0006433	prolyl-tRNA aminoacylation	biological_process	13	2	3841	3	25697	0.0603368
GO:0009374	biotin binding	molecular_function	5	2	3841	3	25697	0.0603368
GO:0010133	proline catabolic process to glutamate	biological_process	12	2	3841	3	25697	0.0603368
GO:1900386	positive regulation of flavonol biosynthetic process	biological_process	9	2	3841	3	25697	0.0603368
GO:0006413	translational initiation	biological_process	5	17	3841	77	25697	0.060369
GO:0009787	regulation of abscisic acid-activated signaling pathway	biological_process	8	5	3841	15	25697	0.0608643
GO:0006526	arginine biosynthetic process	biological_process	12	5	3841	15	25697	0.0608643
GO:0016441	posttranscriptional gene silencing	biological_process	9	5	3841	15	25697	0.0608643
GO:0015450	P-P-bond-hydrolysis-driven protein transmembrane transporter activity	molecular_function	7	5	3841	15	25697	0.0608643
GO:0071577	zinc II ion transmembrane transport	biological_process	11	5	3841	15	25697	0.0608643
GO:0045892	negative regulation of transcription, DNA-templated	biological_process	9	28	3841	140	25697	0.063103
GO:0016607	nuclear speck	cellular_component	8	14	3841	61	25697	0.0633087
GO:0009926	auxin polar transport	biological_process	8	10	3841	40	25697	0.0657661
GO:0005778	peroxisomal membrane	cellular_component	8	10	3841	40	25697	0.0657661
GO:0006891	intra-Golgi vesicle-mediated transport	biological_process	8	10	3841	40	25697	0.0657661
GO:0004707	MAP kinase activity	molecular_function	9	6	3841	20	25697	0.0662796
GO:2000377	regulation of reactive oxygen species metabolic process	biological_process	7	6	3841	20	25697	0.0662796
GO:0009817	defense response to fungus, incompatible interaction	biological_process	7	6	3841	20	25697	0.0662796
GO:0043424	protein histidine kinase binding	molecular_function	8	7	3841	25	25697	0.0683541
GO:0036459	thiol-dependent ubiquitinyl hydrolase activity	molecular_function	9	8	3841	30	25697	0.0684952
GO:0006349	regulation of gene expression by genetic imprinting	biological_process	9	4	3841	11	25697	0.0686525
GO:0009864	induced systemic resistance, jasmonic acid mediated signaling pathway	biological_process	6	4	3841	11	25697	0.0686525
GO:0005884	actin filament	cellular_component	7	4	3841	11	25697	0.0686525
GO:0042594	response to starvation	biological_process	5	4	3841	11	25697	0.0686525
GO:0006821	chloride transport	biological_process	9	4	3841	11	25697	0.0686525
GO:0008514	organic anion transmembrane transporter activity	molecular_function	7	4	3841	11	25697	0.0686525
GO:0032968	positive regulation of transcription elongation from RNA polymerase II promoter	biological_process	11	4	3841	11	25697	0.0686525
GO:0008610	lipid biosynthetic process	biological_process	6	4	3841	11	25697	0.0686525
GO:0005199	structural constituent of cell wall	molecular_function	4	4	3841	11	25697	0.0686525
GO:0080167	response to karrikin	biological_process	5	21	3841	101	25697	0.0698416
GO:0009873	ethylene-activated signaling pathway	biological_process	7	39	3841	207	25697	0.0726429
GO:0004477	methenyltetrahydrofolate cyclohydrolase activity	molecular_function	8	3	3841	7	25697	0.07309
GO:0000993	RNA polymerase II core binding	molecular_function	7	3	3841	7	25697	0.07309
GO:0006537	glutamate biosynthetic process	biological_process	12	3	3841	7	25697	0.07309
GO:0000050	urea cycle	biological_process	8	3	3841	7	25697	0.07309
GO:0004488	methylenetetrahydrofolate dehydrogenase (NADP+) activity	molecular_function	7	3	3841	7	25697	0.07309
GO:0042539	hypotonic salinity response	biological_process	7	3	3841	7	25697	0.07309
GO:0006544	glycine metabolic process	biological_process	11	3	3841	7	25697	0.07309
GO:0004617	phosphoglycerate dehydrogenase activity	molecular_function	7	3	3841	7	25697	0.07309
GO:0007267	cell-cell signaling	biological_process	5	3	3841	7	25697	0.07309
GO:0010277	chlorophyllide a oxygenase [overall] activity	molecular_function	7	3	3841	7	25697	0.07309
GO:0016717	oxidoreductase activity, acting on paired donors, with oxidation of a pair of donors resulting in the reduction of molecular oxygen to two molecules of water	molecular_function	6	3	3841	7	25697	0.07309
GO:0051555	flavonol biosynthetic process	biological_process	8	3	3841	7	25697	0.07309
GO:0047681	aryl-alcohol dehydrogenase (NADP+) activity	molecular_function	7	3	3841	7	25697	0.07309
GO:0070301	cellular response to hydrogen peroxide	biological_process	8	3	3841	7	25697	0.07309
GO:0004838	L-tyrosine:2-oxoglutarate aminotransferase activity	molecular_function	8	3	3841	7	25697	0.07309
GO:0008453	alanine-glyoxylate transaminase activity	molecular_function	7	3	3841	7	25697	0.07309
GO:0009070	serine family amino acid biosynthetic process	biological_process	11	3	3841	7	25697	0.07309
GO:0046029	mannitol dehydrogenase activity	molecular_function	7	3	3841	7	25697	0.07309
GO:0009635	response to herbicide	biological_process	5	3	3841	7	25697	0.07309
GO:0071258	cellular response to gravity	biological_process	6	3	3841	7	25697	0.07309
GO:0010508	positive regulation of autophagy	biological_process	9	3	3841	7	25697	0.07309
GO:0004372	glycine hydroxymethyltransferase activity	molecular_function	7	3	3841	7	25697	0.07309
GO:0048316	seed development	biological_process	5	13	3841	57	25697	0.0748233
GO:0009624	response to nematode	biological_process	7	10	3841	41	25697	0.0758202
GO:0016051	carbohydrate biosynthetic process	biological_process	6	10	3841	41	25697	0.0758202
GO:0003676	nucleic acid binding	molecular_function	5	56	3841	311	25697	0.077104
GO:0008299	isoprenoid biosynthetic process	biological_process	8	5	3841	16	25697	0.0780164
GO:0035064	methylated histone binding	molecular_function	6	5	3841	16	25697	0.0780164
GO:0003712	transcription cofactor activity	molecular_function	4	5	3841	16	25697	0.0780164
GO:0009819	drought recovery	biological_process	6	5	3841	16	25697	0.0780164
GO:0009523	photosystem II	cellular_component	7	5	3841	16	25697	0.0780164
GO:0000974	Prp19 complex	cellular_component	4	5	3841	16	25697	0.0780164
GO:0090332	stomatal closure	biological_process	5	5	3841	16	25697	0.0780164
GO:0009060	aerobic respiration	biological_process	8	5	3841	16	25697	0.0780164
GO:0004843	thiol-dependent ubiquitin-specific protease activity	molecular_function	10	9	3841	36	25697	0.0785459
GO:0042335	cuticle development	biological_process	5	9	3841	36	25697	0.0785459
GO:0048653	anther development	biological_process	5	9	3841	36	25697	0.0785459
GO:0004402	histone acetyltransferase activity	molecular_function	11	8	3841	31	25697	0.0807336
GO:0047262	polygalacturonate 4-alpha-galacturonosyltransferase activity	molecular_function	7	6	3841	21	25697	0.0815168
GO:0016575	histone deacetylation	biological_process	11	6	3841	21	25697	0.0815168
GO:0000288	nuclear-transcribed mRNA catabolic process, deadenylation-dependent decay	biological_process	12	6	3841	21	25697	0.0815168
GO:0004029	aldehyde dehydrogenase (NAD) activity	molecular_function	7	6	3841	21	25697	0.0815168
GO:0001055	RNA polymerase II activity	molecular_function	10	6	3841	21	25697	0.0815168
GO:0006012	galactose metabolic process	biological_process	8	7	3841	26	25697	0.0819669
GO:0034605	cellular response to heat	biological_process	6	7	3841	26	25697	0.0819669
GO:0009965	leaf morphogenesis	biological_process	6	13	3841	58	25697	0.0838248
GO:0042254	ribosome biogenesis	biological_process	6	13	3841	58	25697	0.0838248
GO:0009626	plant-type hypersensitive response	biological_process	6	28	3841	144	25697	0.0839775
GO:0009908	flower development	biological_process	6	35	3841	186	25697	0.0862927
GO:0006364	rRNA processing	biological_process	11	12	3841	53	25697	0.0885972
GO:0010224	response to UV-B	biological_process	8	12	3841	53	25697	0.0885972
GO:0004806	triglyceride lipase activity	molecular_function	7	9	3841	37	25697	0.0906484
GO:0035066	positive regulation of histone acetylation	biological_process	11	4	3841	12	25697	0.0912011
GO:0000184	nuclear-transcribed mRNA catabolic process, nonsense-mediated decay	biological_process	12	4	3841	12	25697	0.0912011
GO:0030659	cytoplasmic vesicle membrane	cellular_component	6	4	3841	12	25697	0.0912011
GO:0090351	seedling development	biological_process	5	4	3841	12	25697	0.0912011
GO:0009725	response to hormone	biological_process	5	4	3841	12	25697	0.0912011
GO:0004427	inorganic diphosphatase activity	molecular_function	8	4	3841	12	25697	0.0912011
GO:0009269	response to desiccation	biological_process	6	4	3841	12	25697	0.0912011
GO:0010380	regulation of chlorophyll biosynthetic process	biological_process	9	4	3841	12	25697	0.0912011
GO:0004034	aldose 1-epimerase activity	molecular_function	7	4	3841	12	25697	0.0912011
GO:0071458	integral component of cytoplasmic side of endoplasmic reticulum membrane	cellular_component	8	4	3841	12	25697	0.0912011
GO:0008308	voltage-gated anion channel activity	molecular_function	10	4	3841	12	25697	0.0912011
GO:0048765	root hair cell differentiation	biological_process	8	4	3841	12	25697	0.0912011
GO:0006097	glyoxylate cycle	biological_process	7	4	3841	12	25697	0.0912011
GO:0005786	signal recognition particle, endoplasmic reticulum targeting	cellular_component	7	4	3841	12	25697	0.0912011
GO:0055114	oxidation-reduction process	biological_process	4	137	3841	823	25697	0.0914534
GO:0009543	chloroplast thylakoid lumen	cellular_component	8	13	3841	59	25697	0.09348
GO:0051539	4 iron, 4 sulfur cluster binding	molecular_function	6	13	3841	59	25697	0.09348
GO:0030276	clathrin binding	molecular_function	5	8	3841	32	25697	0.0941807
GO:0004175	endopeptidase activity	molecular_function	7	7	3841	27	25697	0.0970206
GO:0000245	spliceosomal complex assembly	biological_process	9	7	3841	27	25697	0.0970206
GO:0009863	salicylic acid mediated signaling pathway	biological_process	5	7	3841	27	25697	0.0970206
GO:0004407	histone deacetylase activity	molecular_function	7	5	3841	17	25697	0.0974698
GO:0006887	exocytosis	biological_process	7	14	3841	65	25697	0.097585
GO:0009944	polarity specification of adaxial/abaxial axis	biological_process	6	6	3841	22	25697	0.0985286
GO:0010073	meristem maintenance	biological_process	4	6	3841	22	25697	0.0985286
GO:0010020	chloroplast fission	biological_process	8	6	3841	22	25697	0.0985286
GO:0009853	photorespiration	biological_process	6	6	3841	22	25697	0.0985286
GO:0005819	spindle	cellular_component	6	10	3841	43	25697	0.0986428
GO:0000209	protein polyubiquitination	biological_process	12	19	3841	94	25697	0.101699
GO:0003333	amino acid transmembrane transport	biological_process	11	16	3841	77	25697	0.103948
GO:0009086	methionine biosynthetic process	biological_process	11	3	3841	8	25697	0.104299
GO:0033169	histone H3-K9 demethylation	biological_process	13	3	3841	8	25697	0.104299
GO:0005746	mitochondrial respiratory chain	cellular_component	5	3	3841	8	25697	0.104299
GO:0035671	enone reductase activity	molecular_function	7	3	3841	8	25697	0.104299
GO:0006563	L-serine metabolic process	biological_process	11	3	3841	8	25697	0.104299
GO:0070370	cellular heat acclimation	biological_process	7	3	3841	8	25697	0.104299
GO:0007276	gamete generation	biological_process	5	3	3841	8	25697	0.104299
GO:0032041	NAD-dependent histone deacetylase activity (H3-K14 specific)	molecular_function	9	3	3841	8	25697	0.104299
GO:0030234	enzyme regulator activity	molecular_function	4	3	3841	8	25697	0.104299
GO:0000407	phagophore assembly site	cellular_component	6	3	3841	8	25697	0.104299
GO:0005742	mitochondrial outer membrane translocase complex	cellular_component	6	3	3841	8	25697	0.104299
GO:0048194	Golgi vesicle budding	biological_process	8	3	3841	8	25697	0.104299
GO:2001070	starch binding	molecular_function	6	3	3841	8	25697	0.104299
GO:0043248	proteasome assembly	biological_process	8	3	3841	8	25697	0.104299
GO:0006122	mitochondrial electron transport, ubiquinol to cytochrome c	biological_process	8	3	3841	8	25697	0.104299
GO:1990019	protein storage vacuole organization	biological_process	7	3	3841	8	25697	0.104299
GO:0006614	SRP-dependent cotranslational protein targeting to membrane	biological_process	14	3	3841	8	25697	0.104299
GO:0008047	enzyme activator activity	molecular_function	5	3	3841	8	25697	0.104299
GO:0045893	positive regulation of transcription, DNA-templated	biological_process	9	44	3841	244	25697	0.10434
GO:0045454	cell redox homeostasis	biological_process	5	23	3841	118	25697	0.106706
GO:0042765	GPI-anchor transamidase complex	cellular_component	7	2	3841	4	25697	0.10882
GO:0009729	detection of brassinosteroid stimulus	biological_process	7	2	3841	4	25697	0.10882
GO:2000122	negative regulation of stomatal complex development	biological_process	9	2	3841	4	25697	0.10882
GO:0010007	magnesium chelatase complex	cellular_component	8	2	3841	4	25697	0.10882
GO:0000350	generation of catalytic spliceosome for second transesterification step	biological_process	9	2	3841	4	25697	0.10882
GO:0003878	ATP citrate synthase activity	molecular_function	7	2	3841	4	25697	0.10882
GO:0050684	regulation of mRNA processing	biological_process	8	2	3841	4	25697	0.10882
GO:0006085	acetyl-CoA biosynthetic process	biological_process	9	2	3841	4	25697	0.10882
GO:0070126	mitochondrial translational termination	biological_process	9	2	3841	4	25697	0.10882
GO:0009312	oligosaccharide biosynthetic process	biological_process	7	2	3841	4	25697	0.10882
GO:0000015	phosphopyruvate hydratase complex	cellular_component	7	2	3841	4	25697	0.10882
GO:0006571	tyrosine biosynthetic process	biological_process	11	2	3841	4	25697	0.10882
GO:0010242	oxygen evolving activity	molecular_function	5	2	3841	4	25697	0.10882
GO:0009970	cellular response to sulfate starvation	biological_process	9	2	3841	4	25697	0.10882
GO:0046677	response to antibiotic	biological_process	5	2	3841	4	25697	0.10882
GO:0042389	omega-3 fatty acid desaturase activity	molecular_function	6	2	3841	4	25697	0.10882
GO:2000014	regulation of endosperm development	biological_process	9	2	3841	4	25697	0.10882
GO:0080036	regulation of cytokinin-activated signaling pathway	biological_process	8	2	3841	4	25697	0.10882
GO:0000304	response to singlet oxygen	biological_process	7	2	3841	4	25697	0.10882
GO:0019674	NAD metabolic process	biological_process	4	2	3841	4	25697	0.10882
GO:0051176	positive regulation of sulfur metabolic process	biological_process	8	2	3841	4	25697	0.10882
GO:0010248	establishment or maintenance of transmembrane electrochemical gradient	biological_process	8	2	3841	4	25697	0.10882
GO:0004634	phosphopyruvate hydratase activity	molecular_function	7	2	3841	4	25697	0.10882
GO:0010498	proteasomal protein catabolic process	biological_process	8	2	3841	4	25697	0.10882
GO:0006741	NADP biosynthetic process	biological_process	5	2	3841	4	25697	0.10882
GO:0080085	signal recognition particle, chloroplast targeting	cellular_component	7	2	3841	4	25697	0.10882
GO:0000023	maltose metabolic process	biological_process	8	2	3841	4	25697	0.10882
GO:0052865	1-deoxy-D-xylulose 5-phosphate biosynthetic process	biological_process	8	2	3841	4	25697	0.10882
GO:0009113	purine nucleobase biosynthetic process	biological_process	10	2	3841	4	25697	0.10882
GO:0008534	oxidized purine nucleobase lesion DNA N-glycosylase activity	molecular_function	9	2	3841	4	25697	0.10882
GO:0045324	late endosome to vacuole transport	biological_process	7	2	3841	4	25697	0.10882
GO:0071470	cellular response to osmotic stress	biological_process	6	2	3841	4	25697	0.10882
GO:0051745	4-hydroxy-3-methylbut-2-en-1-yl diphosphate reductase activity	molecular_function	7	2	3841	4	25697	0.10882
GO:0000967	rRNA 5'-end processing	biological_process	12	2	3841	4	25697	0.10882
GO:0019003	GDP binding	molecular_function	8	2	3841	4	25697	0.10882
GO:0043953	protein transport by the Tat complex	biological_process	11	2	3841	4	25697	0.10882
GO:0031897	Tic complex	cellular_component	8	2	3841	4	25697	0.10882
GO:0030388	fructose 1,6-bisphosphate metabolic process	biological_process	7	2	3841	4	25697	0.10882
GO:0003987	acetate-CoA ligase activity	molecular_function	7	2	3841	4	25697	0.10882
GO:0048589	developmental growth	biological_process	4	2	3841	4	25697	0.10882
GO:0015194	L-serine transmembrane transporter activity	molecular_function	9	2	3841	4	25697	0.10882
GO:0016255	attachment of GPI anchor to protein	biological_process	9	2	3841	4	25697	0.10882
GO:0048359	mucilage metabolic process involved in seed coat development	biological_process	6	2	3841	4	25697	0.10882
GO:0000032	cell wall mannoprotein biosynthetic process	biological_process	10	2	3841	4	25697	0.10882
GO:1902417	(+)-abscisic acid D-glucopyranosyl ester transmembrane transporter activity	molecular_function	7	2	3841	4	25697	0.10882
GO:0080187	floral organ senescence	biological_process	5	2	3841	4	25697	0.10882
GO:0048438	floral whorl development	biological_process	5	2	3841	4	25697	0.10882
GO:0009772	photosynthetic electron transport in photosystem II	biological_process	8	2	3841	4	25697	0.10882
GO:0044375	regulation of peroxisome size	biological_process	6	2	3841	4	25697	0.10882
GO:0010289	homogalacturonan biosynthetic process	biological_process	9	2	3841	4	25697	0.10882
GO:0035304	regulation of protein dephosphorylation	biological_process	9	2	3841	4	25697	0.10882
GO:0008886	glyceraldehyde-3-phosphate dehydrogenase (NADP+) (non-phosphorylating) activity	molecular_function	7	2	3841	4	25697	0.10882
GO:0006723	cuticle hydrocarbon biosynthetic process	biological_process	5	2	3841	4	25697	0.10882
GO:0042132	fructose 1,6-bisphosphate 1-phosphatase activity	molecular_function	10	2	3841	4	25697	0.10882
GO:0010071	root meristem specification	biological_process	5	2	3841	4	25697	0.10882
GO:0009346	citrate lyase complex	cellular_component	4	2	3841	4	25697	0.10882
GO:0071461	cellular response to redox state	biological_process	5	2	3841	4	25697	0.10882
GO:0046244	salicylic acid catabolic process	biological_process	8	2	3841	4	25697	0.10882
GO:0019784	NEDD8-specific protease activity	molecular_function	9	2	3841	4	25697	0.10882
GO:0031537	regulation of anthocyanin metabolic process	biological_process	7	2	3841	4	25697	0.10882
GO:0006123	mitochondrial electron transport, cytochrome c to oxygen	biological_process	10	2	3841	4	25697	0.10882
GO:0035194	posttranscriptional gene silencing by RNA	biological_process	10	2	3841	4	25697	0.10882
GO:0006083	acetate metabolic process	biological_process	7	2	3841	4	25697	0.10882
GO:0009001	serine O-acetyltransferase activity	molecular_function	9	2	3841	4	25697	0.10882
GO:0043619	regulation of transcription from RNA polymerase II promoter in response to oxidative stress	biological_process	11	2	3841	4	25697	0.10882
GO:0046274	lignin catabolic process	biological_process	8	2	3841	4	25697	0.10882
GO:1902418	(+)-abscisic acid D-glucopyranosyl ester transmembrane transport	biological_process	10	2	3841	4	25697	0.10882
GO:0008289	lipid binding	molecular_function	4	27	3841	142	25697	0.108841
GO:0016758	transferase activity, transferring hexosyl groups	molecular_function	6	12	3841	55	25697	0.110423
GO:0005681	spliceosomal complex	cellular_component	6	12	3841	55	25697	0.110423
GO:0031347	regulation of defense response	biological_process	7	10	3841	44	25697	0.111407
GO:0000103	sulfate assimilation	biological_process	6	10	3841	44	25697	0.111407
GO:0031902	late endosome membrane	cellular_component	9	7	3841	28	25697	0.113485
GO:0031408	oxylipin biosynthetic process	biological_process	11	7	3841	28	25697	0.113485
GO:0009693	ethylene biosynthetic process	biological_process	6	7	3841	28	25697	0.113485
GO:0016757	transferase activity, transferring glycosyl groups	molecular_function	5	60	3841	345	25697	0.115266
GO:0016161	beta-amylase activity	molecular_function	8	4	3841	13	25697	0.116774
GO:0070449	elongin complex	cellular_component	5	4	3841	13	25697	0.116774
GO:0016308	1-phosphatidylinositol-4-phosphate 5-kinase activity	molecular_function	8	4	3841	13	25697	0.116774
GO:0003951	NAD+ kinase activity	molecular_function	7	4	3841	13	25697	0.116774
GO:0061512	protein localization to cilium	biological_process	8	4	3841	13	25697	0.116774
GO:0005929	cilium	cellular_component	4	4	3841	13	25697	0.116774
GO:0004616	phosphogluconate dehydrogenase (decarboxylating) activity	molecular_function	7	4	3841	13	25697	0.116774
GO:0002020	protease binding	molecular_function	6	4	3841	13	25697	0.116774
GO:0042255	ribosome assembly	biological_process	9	4	3841	13	25697	0.116774
GO:0016165	linoleate 13S-lipoxygenase activity	molecular_function	7	4	3841	13	25697	0.116774
GO:0009508	plastid chromosome	cellular_component	8	4	3841	13	25697	0.116774
GO:0009097	isoleucine biosynthetic process	biological_process	11	4	3841	13	25697	0.116774
GO:0006402	mRNA catabolic process	biological_process	10	4	3841	13	25697	0.116774
GO:0009295	nucleoid	cellular_component	3	6	3841	23	25697	0.117255
GO:0048511	rhythmic process	biological_process	3	6	3841	23	25697	0.117255
GO:0006906	vesicle fusion	biological_process	7	11	3841	50	25697	0.117505
GO:0009615	response to virus	biological_process	7	9	3841	39	25697	0.117937
GO:0015116	sulfate transmembrane transporter activity	molecular_function	8	5	3841	18	25697	0.119109
GO:0004439	phosphatidylinositol-4,5-bisphosphate 5-phosphatase activity	molecular_function	10	5	3841	18	25697	0.119109
GO:0005992	trehalose biosynthetic process	biological_process	9	5	3841	18	25697	0.119109
GO:1901001	negative regulation of response to salt stress	biological_process	7	5	3841	18	25697	0.119109
GO:0005524	ATP binding	molecular_function	5	319	3841	2010	25697	0.120117
GO:0009826	unidimensional cell growth	biological_process	7	21	3841	108	25697	0.121189
GO:0016791	phosphatase activity	molecular_function	7	12	3841	56	25697	0.12241
GO:0005840	ribosome	cellular_component	6	12	3841	56	25697	0.12241
GO:0009845	seed germination	biological_process	4	12	3841	56	25697	0.12241
GO:0009751	response to salicylic acid	biological_process	6	30	3841	162	25697	0.122833
GO:0010200	response to chitin	biological_process	7	27	3841	144	25697	0.123307
GO:0009631	cold acclimation	biological_process	6	8	3841	34	25697	0.124631
GO:0007568	aging	biological_process	4	8	3841	34	25697	0.124631
GO:0016874	ligase activity	molecular_function	4	14	3841	68	25697	0.129556
GO:0007017	microtubule-based process	biological_process	4	7	3841	29	25697	0.131309
GO:0000302	response to reactive oxygen species	biological_process	6	7	3841	29	25697	0.131309
GO:0010218	response to far red light	biological_process	8	7	3841	29	25697	0.131309
GO:0009524	phragmoplast	cellular_component	6	15	3841	74	25697	0.132122
GO:0005528	FK506 binding	molecular_function	6	6	3841	24	25697	0.13761
GO:0045489	pectin biosynthetic process	biological_process	8	6	3841	24	25697	0.13761
GO:0006108	malate metabolic process	biological_process	9	6	3841	24	25697	0.13761
GO:0003691	double-stranded telomeric DNA binding	molecular_function	8	6	3841	24	25697	0.13761
GO:0042026	protein refolding	biological_process	5	6	3841	24	25697	0.13761
GO:0019898	extrinsic component of membrane	cellular_component	4	10	3841	46	25697	0.139571
GO:0009753	response to jasmonic acid	biological_process	6	23	3841	122	25697	0.13963
GO:0004143	diacylglycerol kinase activity	molecular_function	7	3	3841	9	25697	0.139694
GO:0007205	protein kinase C-activating G-protein coupled receptor signaling pathway	biological_process	6	3	3841	9	25697	0.139694
GO:0046685	response to arsenic-containing substance	biological_process	5	3	3841	9	25697	0.139694
GO:1901002	positive regulation of response to salt stress	biological_process	7	3	3841	9	25697	0.139694
GO:0050278	sedoheptulose-bisphosphatase activity	molecular_function	8	3	3841	9	25697	0.139694
GO:0006572	tyrosine catabolic process	biological_process	11	3	3841	9	25697	0.139694
GO:0071669	plant-type cell wall organization or biogenesis	biological_process	5	3	3841	9	25697	0.139694
GO:0009963	positive regulation of flavonoid biosynthetic process	biological_process	8	3	3841	9	25697	0.139694
GO:0016149	translation release factor activity, codon specific	molecular_function	10	3	3841	9	25697	0.139694
GO:2000031	regulation of salicylic acid mediated signaling pathway	biological_process	8	3	3841	9	25697	0.139694
GO:0009956	radial pattern formation	biological_process	6	3	3841	9	25697	0.139694
GO:0004028	3-chloroallyl aldehyde dehydrogenase activity	molecular_function	7	3	3841	9	25697	0.139694
GO:1902584	positive regulation of response to water deprivation	biological_process	7	3	3841	9	25697	0.139694
GO:0009052	pentose-phosphate shunt, non-oxidative branch	biological_process	6	3	3841	9	25697	0.139694
GO:0046785	microtubule polymerization	biological_process	9	3	3841	9	25697	0.139694
GO:0000014	single-stranded DNA endodeoxyribonuclease activity	molecular_function	9	3	3841	9	25697	0.139694
GO:0048826	cotyledon morphogenesis	biological_process	5	3	3841	9	25697	0.139694
GO:0008017	microtubule binding	molecular_function	7	14	3841	69	25697	0.141388
GO:0031348	negative regulation of defense response	biological_process	8	5	3841	19	25697	0.142774
GO:0035556	intracellular signal transduction	biological_process	5	39	3841	220	25697	0.143561
GO:0005856	cytoskeleton	cellular_component	6	11	3841	52	25697	0.144587
GO:0034219	carbohydrate transmembrane transport	biological_process	8	4	3841	14	25697	0.145053
GO:0060548	negative regulation of cell death	biological_process	7	4	3841	14	25697	0.145053
GO:0016559	peroxisome fission	biological_process	7	4	3841	14	25697	0.145053
GO:0006405	RNA export from nucleus	biological_process	10	4	3841	14	25697	0.145053
GO:0030686	90S preribosome	cellular_component	6	4	3841	14	25697	0.145053
GO:0010075	regulation of meristem growth	biological_process	7	4	3841	14	25697	0.145053
GO:0004672	protein kinase activity	molecular_function	7	56	3841	326	25697	0.145229
GO:0010155	regulation of proton transport	biological_process	10	1	3841	1	25697	0.149473
GO:0097250	mitochondrial respiratory chain supercomplex assembly	biological_process	7	1	3841	1	25697	0.149473
GO:0044208	'de novo' AMP biosynthetic process	biological_process	13	1	3841	1	25697	0.149473
GO:0052889	9,9'-di-cis-zeta-carotene desaturation to 7,9,7',9'-tetra-cis-lycopene	biological_process	10	1	3841	1	25697	0.149473
GO:1903070	negative regulation of ER-associated ubiquitin-dependent protein catabolic process	biological_process	13	1	3841	1	25697	0.149473
GO:0010303	limit dextrinase activity	molecular_function	7	1	3841	1	25697	0.149473
GO:0030951	establishment or maintenance of microtubule cytoskeleton polarity	biological_process	8	1	3841	1	25697	0.149473
GO:0006580	ethanolamine metabolic process	biological_process	7	1	3841	1	25697	0.149473
GO:0043014	alpha-tubulin binding	molecular_function	7	1	3841	1	25697	0.149473
GO:0070973	protein localization to endoplasmic reticulum exit site	biological_process	9	1	3841	1	25697	0.149473
GO:0043864	indoleacetamide hydrolase activity	molecular_function	7	1	3841	1	25697	0.149473
GO:0000476	maturation of 4.5S rRNA	biological_process	12	1	3841	1	25697	0.149473
GO:0006422	aspartyl-tRNA aminoacylation	biological_process	13	1	3841	1	25697	0.149473
GO:0072709	cellular response to sorbitol	biological_process	8	1	3841	1	25697	0.149473
GO:0071286	cellular response to magnesium ion	biological_process	8	1	3841	1	25697	0.149473
GO:1902039	negative regulation of seed dormancy process	biological_process	11	1	3841	1	25697	0.149473
GO:0006499	N-terminal protein myristoylation	biological_process	11	1	3841	1	25697	0.149473
GO:0080049	L-gulono-1,4-lactone dehydrogenase activity	molecular_function	7	1	3841	1	25697	0.149473
GO:0004328	formamidase activity	molecular_function	7	1	3841	1	25697	0.149473
GO:0015773	raffinose transport	biological_process	10	1	3841	1	25697	0.149473
GO:0034286	response to maltose	biological_process	8	1	3841	1	25697	0.149473
GO:0015379	potassium:chloride symporter activity	molecular_function	10	1	3841	1	25697	0.149473
GO:0000274	mitochondrial proton-transporting ATP synthase, stator stalk	cellular_component	6	1	3841	1	25697	0.149473
GO:0050521	alpha-glucan, water dikinase activity	molecular_function	7	1	3841	1	25697	0.149473
GO:0006754	ATP biosynthetic process	biological_process	12	1	3841	1	25697	0.149473
GO:0009918	sterol delta7 reductase activity	molecular_function	6	1	3841	1	25697	0.149473
GO:0071490	cellular response to far red light	biological_process	9	1	3841	1	25697	0.149473
GO:0010350	cellular response to magnesium starvation	biological_process	9	1	3841	1	25697	0.149473
GO:0090414	molybdate ion export from vacuole	biological_process	10	1	3841	1	25697	0.149473
GO:0010038	response to metal ion	biological_process	6	1	3841	1	25697	0.149473
GO:0034455	t-UTP complex	cellular_component	4	1	3841	1	25697	0.149473
GO:0015670	carbon dioxide transport	biological_process	7	1	3841	1	25697	0.149473
GO:0070985	TFIIK complex	cellular_component	7	1	3841	1	25697	0.149473
GO:0018160	peptidyl-pyrromethane cofactor linkage	biological_process	10	1	3841	1	25697	0.149473
GO:0002131	wobble position cytosine ribose methylation	biological_process	14	1	3841	1	25697	0.149473
GO:0048227	plasma membrane to endosome transport	biological_process	7	1	3841	1	25697	0.149473
GO:0030941	chloroplast targeting sequence binding	molecular_function	7	1	3841	1	25697	0.149473
GO:0008863	formate dehydrogenase (NAD+) activity	molecular_function	7	1	3841	1	25697	0.149473
GO:0043200	response to amino acid	biological_process	6	1	3841	1	25697	0.149473
GO:0047429	nucleoside-triphosphate diphosphatase activity	molecular_function	8	1	3841	1	25697	0.149473
GO:1990071	TRAPPII protein complex	cellular_component	6	1	3841	1	25697	0.149473
GO:0051060	pullulanase activity	molecular_function	7	1	3841	1	25697	0.149473
GO:0050464	nitrate reductase (NADPH) activity	molecular_function	7	1	3841	1	25697	0.149473
GO:0048208	COPII vesicle coating	biological_process	8	1	3841	1	25697	0.149473
GO:0004019	adenylosuccinate synthase activity	molecular_function	6	1	3841	1	25697	0.149473
GO:0071141	SMAD protein complex	cellular_component	5	1	3841	1	25697	0.149473
GO:2000636	positive regulation of primary miRNA processing	biological_process	10	1	3841	1	25697	0.149473
GO:0047513	1,2-alpha-L-fucosidase activity	molecular_function	9	1	3841	1	25697	0.149473
GO:0034247	snoRNA splicing	biological_process	11	1	3841	1	25697	0.149473
GO:0009871	jasmonic acid and ethylene-dependent systemic resistance, ethylene mediated signaling pathway	biological_process	8	1	3841	1	25697	0.149473
GO:0071561	nucleus-vacuole junction	cellular_component	5	1	3841	1	25697	0.149473
GO:0005948	acetolactate synthase complex	cellular_component	6	1	3841	1	25697	0.149473
GO:0031115	negative regulation of microtubule polymerization	biological_process	10	1	3841	1	25697	0.149473
GO:0040019	positive regulation of embryonic development	biological_process	8	1	3841	1	25697	0.149473
GO:0009703	nitrate reductase (NADH) activity	molecular_function	7	1	3841	1	25697	0.149473
GO:0047889	ferredoxin-nitrate reductase activity	molecular_function	7	1	3841	1	25697	0.149473
GO:0008940	nitrate reductase activity	molecular_function	6	1	3841	1	25697	0.149473
GO:0071025	RNA surveillance	biological_process	10	1	3841	1	25697	0.149473
GO:0006475	internal protein amino acid acetylation	biological_process	11	1	3841	1	25697	0.149473
GO:0042795	snRNA transcription by RNA polymerase II	biological_process	10	1	3841	1	25697	0.149473
GO:0070481	nuclear-transcribed mRNA catabolic process, non-stop decay	biological_process	12	1	3841	1	25697	0.149473
GO:0004329	formate-tetrahydrofolate ligase activity	molecular_function	6	1	3841	1	25697	0.149473
GO:0015334	high-affinity oligopeptide transmembrane transporter activity	molecular_function	8	1	3841	1	25697	0.149473
GO:0043325	phosphatidylinositol-3,4-bisphosphate binding	molecular_function	9	1	3841	1	25697	0.149473
GO:0042964	thioredoxin reduction	biological_process	5	1	3841	1	25697	0.149473
GO:0097298	regulation of nucleus size	biological_process	6	1	3841	1	25697	0.149473
GO:1990206	jasmonyl-Ile conjugate hydrolase activity	molecular_function	6	1	3841	1	25697	0.149473
GO:0034498	early endosome to Golgi transport	biological_process	9	1	3841	1	25697	0.149473
GO:0050830	defense response to Gram-positive bacterium	biological_process	9	1	3841	1	25697	0.149473
GO:0004567	beta-mannosidase activity	molecular_function	8	1	3841	1	25697	0.149473
GO:0018063	cytochrome c-heme linkage	biological_process	11	1	3841	1	25697	0.149473
GO:0045134	uridine-diphosphatase activity	molecular_function	9	1	3841	1	25697	0.149473
GO:0070681	glutaminyl-tRNAGln biosynthesis via transamidation	biological_process	12	1	3841	1	25697	0.149473
GO:0071007	U2-type catalytic step 2 spliceosome	cellular_component	8	1	3841	1	25697	0.149473
GO:0051258	protein polymerization	biological_process	8	1	3841	1	25697	0.149473
GO:0010586	miRNA metabolic process	biological_process	10	1	3841	1	25697	0.149473
GO:0010372	positive regulation of gibberellin biosynthetic process	biological_process	9	1	3841	1	25697	0.149473
GO:0009765	photosynthesis, light harvesting	biological_process	6	1	3841	1	25697	0.149473
GO:0019146	arabinose-5-phosphate isomerase activity	molecular_function	7	1	3841	1	25697	0.149473
GO:0004061	arylformamidase activity	molecular_function	7	1	3841	1	25697	0.149473
GO:0004350	glutamate-5-semialdehyde dehydrogenase activity	molecular_function	7	1	3841	1	25697	0.149473
GO:0070127	tRNA aminoacylation for mitochondrial protein translation	biological_process	10	1	3841	1	25697	0.149473
GO:0008777	acetylornithine deacetylase activity	molecular_function	7	1	3841	1	25697	0.149473
GO:0042183	formate catabolic process	biological_process	8	1	3841	1	25697	0.149473
GO:0010006	Toc complex	cellular_component	8	1	3841	1	25697	0.149473
GO:0010157	response to chlorate	biological_process	6	1	3841	1	25697	0.149473
GO:0036381	pyridoxal 5'-phosphate synthase (glutamine hydrolysing) activity	molecular_function	7	1	3841	1	25697	0.149473
GO:0004641	phosphoribosylformylglycinamidine cyclo-ligase activity	molecular_function	7	1	3841	1	25697	0.149473
GO:0071712	ER-associated misfolded protein catabolic process	biological_process	10	1	3841	1	25697	0.149473
GO:0008836	diaminopimelate decarboxylase activity	molecular_function	7	1	3841	1	25697	0.149473
GO:0009405	pathogenesis	biological_process	5	1	3841	1	25697	0.149473
GO:0004418	hydroxymethylbilane synthase activity	molecular_function	6	1	3841	1	25697	0.149473
GO:0052925	dol-P-Man:Man(5)GlcNAc(2)-PP-Dol alpha-1,3-mannosyltransferase activity	molecular_function	9	1	3841	1	25697	0.149473
GO:0042794	plastid rRNA transcription	biological_process	11	1	3841	1	25697	0.149473
GO:0030286	dynein complex	cellular_component	5	1	3841	1	25697	0.149473
GO:0032441	pheophorbide a oxygenase activity	molecular_function	6	1	3841	1	25697	0.149473
GO:0042908	xenobiotic transport	biological_process	6	1	3841	1	25697	0.149473
GO:0001736	establishment of planar polarity	biological_process	6	1	3841	1	25697	0.149473
GO:0006592	ornithine biosynthetic process	biological_process	11	1	3841	1	25697	0.149473
GO:0006431	methionyl-tRNA aminoacylation	biological_process	13	1	3841	1	25697	0.149473
GO:0004648	O-phospho-L-serine:2-oxoglutarate aminotransferase activity	molecular_function	7	1	3841	1	25697	0.149473
GO:0044715	8-oxo-dGDP phosphatase activity	molecular_function	9	1	3841	1	25697	0.149473
GO:0071566	UFM1 activating enzyme activity	molecular_function	7	1	3841	1	25697	0.149473
GO:0070573	metallodipeptidase activity	molecular_function	9	1	3841	1	25697	0.149473
GO:0052887	7,9,9'-tricis-neurosporene:quinone oxidoreductase activity	molecular_function	7	1	3841	1	25697	0.149473
GO:0055063	sulfate ion homeostasis	biological_process	10	1	3841	1	25697	0.149473
GO:0017168	5-oxoprolinase (ATP-hydrolyzing) activity	molecular_function	7	1	3841	1	25697	0.149473
GO:0043546	molybdopterin cofactor binding	molecular_function	6	1	3841	1	25697	0.149473
GO:0030899	calcium-dependent ATPase activity	molecular_function	11	1	3841	1	25697	0.149473
GO:0051880	G-quadruplex DNA binding	molecular_function	7	1	3841	1	25697	0.149473
GO:0005463	UDP-N-acetylgalactosamine transmembrane transporter activity	molecular_function	8	1	3841	1	25697	0.149473
GO:0006982	response to lipid hydroperoxide	biological_process	6	1	3841	1	25697	0.149473
GO:0033328	peroxisome membrane targeting sequence binding	molecular_function	8	1	3841	1	25697	0.149473
GO:0006679	glucosylceramide biosynthetic process	biological_process	12	1	3841	1	25697	0.149473
GO:0046040	IMP metabolic process	biological_process	11	1	3841	1	25697	0.149473
GO:0051716	cellular response to stimulus	biological_process	4	1	3841	1	25697	0.149473
GO:0042789	mRNA transcription by RNA polymerase II	biological_process	10	1	3841	1	25697	0.149473
GO:0009143	nucleoside triphosphate catabolic process	biological_process	9	1	3841	1	25697	0.149473
GO:0071325	cellular response to mannitol stimulus	biological_process	8	1	3841	1	25697	0.149473
GO:2000630	positive regulation of miRNA metabolic process	biological_process	9	1	3841	1	25697	0.149473
GO:0036071	N-glycan fucosylation	biological_process	6	1	3841	1	25697	0.149473
GO:0050281	serine-glyoxylate transaminase activity	molecular_function	7	1	3841	1	25697	0.149473
GO:1903415	flavonoid transport from endoplasmic reticulum to plant-type vacuole	biological_process	7	1	3841	1	25697	0.149473
GO:0042796	snRNA transcription by RNA polymerase III	biological_process	10	1	3841	1	25697	0.149473
GO:0010255	glucose mediated signaling pathway	biological_process	8	1	3841	1	25697	0.149473
GO:0042754	negative regulation of circadian rhythm	biological_process	6	1	3841	1	25697	0.149473
GO:0048529	magnesium-protoporphyrin IX monomethyl ester (oxidative) cyclase activity	molecular_function	7	1	3841	1	25697	0.149473
GO:0017198	N-terminal peptidyl-serine acetylation	biological_process	12	1	3841	1	25697	0.149473
GO:0008495	protoheme IX farnesyltransferase activity	molecular_function	8	1	3841	1	25697	0.149473
[truncated: 5,790 more rows]
