# Supplementary material for: Integrated miRNAome, transcriptome, and degradome analyses reveal the role of miRNA–mRNA modules in the biosynthesis of oridonin in Isodon rubescens
Source: Front Plant Sci. 2025 Jun 18;16:1566354. doi: 10.3389/fpls.2025.1566354 (PMC12213554; doi:10.3389/fpls.2025.1566354)
Supplement: Supplementary file 1 [file DataSheet1.zip › Supplementary Material/Supplementary Table S18.xlsx]

## Sheet: Sheet1
Supplementary Table S18 KEGG pathway enrichment analyses of DEMs targeting degradome transcripts in three comparison groups
KEGG pathway enrichment analyses of DEMs targeting degradome transcripts in HOr vs NOr
pathway_id	pathway_name	S gene number	TS gene number	B gene number	TB gene number	pvalue
ko04626	Plant-pathogen interaction	143	1689	1227	9908	1
ko04075	Plant hormone signal transduction	101	1689	605	9908	0.611756
ko03010	Ribosome	89	1689	387	9908	0.00133758
ko04141	Protein processing in endoplasmic reticulum	85	1689	367	9908	0.00136359
ko03013	RNA transport	76	1689	346	9908	0.00960442
ko03040	Spliceosome	75	1689	279	9908	1.95769e-05
ko04016	MAPK signaling pathway - plant	68	1689	494	9908	0.981902
ko00500	Starch and sucrose metabolism	60	1689	423	9908	0.954708
ko04144	Endocytosis	56	1689	274	9908	0.0783075
ko00010	Glycolysis / Gluconeogenesis	49	1689	172	9908	0.000115159
ko04145	Phagosome	46	1689	156	9908	7.49562e-05
ko00190	Oxidative phosphorylation	45	1689	147	9908	3.27272e-05
ko03015	mRNA surveillance pathway	45	1689	193	9908	0.0149072
ko00230	Purine metabolism	43	1689	302	9908	0.921162
ko00520	Amino sugar and nucleotide sugar metabolism	41	1689	197	9908	0.0949686
ko03018	RNA degradation	41	1689	205	9908	0.148844
ko00630	Glyoxylate and dicarboxylate metabolism	40	1689	105	9908	1.94105e-07
ko00940	Phenylpropanoid biosynthesis	40	1689	404	9908	0.999988
ko00710	Carbon fixation in photosynthetic organisms	35	1689	94	9908	2.0763e-06
ko00270	Cysteine and methionine metabolism	35	1689	167	9908	0.10725
ko04120	Ubiquitin mediated proteolysis	35	1689	209	9908	0.575641
ko00240	Pyrimidine metabolism	35	1689	241	9908	0.874538
ko04146	Peroxisome	34	1689	145	9908	0.028878
ko00052	Galactose metabolism	32	1689	200	9908	0.683394
ko00030	Pentose phosphate pathway	29	1689	83	9908	6.03962e-05
ko00970	Aminoacyl-tRNA biosynthesis	29	1689	147	9908	0.220517
ko00620	Pyruvate metabolism	28	1689	118	9908	0.0385329
ko00941	Flavonoid biosynthesis	28	1689	235	9908	0.988987
ko00020	Citrate cycle (TCA cycle)	27	1689	72	9908	2.56941e-05
ko00260	Glycine, serine and threonine metabolism	27	1689	101	9908	0.00929744
ko00860	Porphyrin and chlorophyll metabolism	26	1689	75	9908	0.000165579
ko04070	Phosphatidylinositol signaling system	26	1689	136	9908	0.291418
ko00040	Pentose and glucuronate interconversions	26	1689	247	9908	0.998668
ko00480	Glutathione metabolism	25	1689	132	9908	0.313873
ko00195	Photosynthesis	24	1689	76	9908	0.00133885
ko04712	Circadian rhythm - plant	23	1689	104	9908	0.107866
ko03060	Protein export	22	1689	80	9908	0.0127402
ko00562	Inositol phosphate metabolism	22	1689	113	9908	0.280585
ko00330	Arginine and proline metabolism	21	1689	77	9908	0.0161787
ko00051	Fructose and mannose metabolism	21	1689	82	9908	0.0318455
ko00280	Valine, leucine and isoleucine degradation	20	1689	74	9908	0.0205305
ko00592	alpha-Linolenic acid metabolism	20	1689	79	9908	0.03982
ko00250	Alanine, aspartate and glutamate metabolism	19	1689	57	9908	0.00205195
ko00900	Terpenoid backbone biosynthesis	19	1689	81	9908	0.0856705
ko00510	N-Glycan biosynthesis	19	1689	92	9908	0.212887
ko03008	Ribosome biogenesis in eukaryotes	19	1689	125	9908	0.744678
ko02010	ABC transporters	19	1689	139	9908	0.883322
ko00561	Glycerolipid metabolism	19	1689	148	9908	0.935184
ko00071	Fatty acid degradation	17	1689	65	9908	0.0417297
ko00053	Ascorbate and aldarate metabolism	17	1689	74	9908	0.116216
ko03050	Proteasome	17	1689	99	9908	0.528724
ko00350	Tyrosine metabolism	17	1689	142	9908	0.963318
ko00410	beta-Alanine metabolism	16	1689	56	9908	0.0217422
ko00360	Phenylalanine metabolism	16	1689	151	9908	0.990618
ko00910	Nitrogen metabolism	15	1689	52	9908	0.023705
ko00400	Phenylalanine, tyrosine and tryptophan biosynthesis	15	1689	68	9908	0.171968
ko00600	Sphingolipid metabolism	15	1689	129	9908	0.966452
ko00640	Propanoate metabolism	14	1689	45	9908	0.014666
ko00220	Arginine biosynthesis	14	1689	48	9908	0.0258083
ko00950	Isoquinoline alkaloid biosynthesis	14	1689	107	9908	0.892982
ko00564	Glycerophospholipid metabolism	14	1689	153	9908	0.998269
ko00945	Stilbenoid, diarylheptanoid and gingerol biosynthesis	14	1689	190	9908	0.999974
ko00196	Photosynthesis - antenna proteins	13	1689	24	9908	3.78976e-05
ko00920	Sulfur metabolism	13	1689	35	9908	0.00353194
ko00770	Pantothenate and CoA biosynthesis	13	1689	42	9908	0.0191473
ko00061	Fatty acid biosynthesis	13	1689	63	9908	0.269219
ko00460	Cyanoamino acid metabolism	13	1689	90	9908	0.78503
ko03420	Nucleotide excision repair	13	1689	109	9908	0.945862
ko03020	RNA polymerase	13	1689	127	9908	0.989124
ko00380	Tryptophan metabolism	13	1689	135	9908	0.99506
ko00760	Nicotinate and nicotinamide metabolism	12	1689	47	9908	0.0918255
ko04130	SNARE interactions in vesicular transport	12	1689	61	9908	0.341762
ko00450	Selenocompound metabolism	12	1689	65	9908	0.430891
ko00130	Ubiquinone and other terpenoid-quinone biosynthesis	12	1689	74	9908	0.623717
ko00310	Lysine degradation	11	1689	59	9908	0.424467
ko04933	AGE-RAGE signaling pathway in diabetic complications	11	1689	62	9908	0.494462
ko00511	Other glycan degradation	11	1689	101	9908	0.969012
ko00906	Carotenoid biosynthesis	10	1689	92	9908	0.963906
ko00909	Sesquiterpenoid and triterpenoid biosynthesis	10	1689	107	9908	0.992058
ko03440	Homologous recombination	10	1689	127	9908	0.999178
ko03410	Base excision repair	9	1689	71	9908	0.876019
ko03030	DNA replication	9	1689	95	9908	0.987642
ko00670	One carbon pool by folate	8	1689	26	9908	0.0618561
ko00740	Riboflavin metabolism	8	1689	33	9908	0.188511
ko00591	Linoleic acid metabolism	8	1689	53	9908	0.703093
ko00565	Ether lipid metabolism	8	1689	87	9908	0.987527
ko00750	Vitamin B6 metabolism	7	1689	18	9908	0.02308
ko00730	Thiamine metabolism	7	1689	28	9908	0.188163
ko00650	Butanoate metabolism	7	1689	29	9908	0.21399
ko00514	Other types of O-glycan biosynthesis	7	1689	39	9908	0.506263
ko00960	Tropane, piperidine and pyridine alkaloid biosynthesis	7	1689	43	9908	0.616422
ko01040	Biosynthesis of unsaturated fatty acids	7	1689	43	9908	0.616422
ko00073	Cutin, suberine and wax biosynthesis	7	1689	96	9908	0.998454
ko00261	Monobactam biosynthesis	6	1689	18	9908	0.0713736
ko00290	Valine, leucine and isoleucine biosynthesis	6	1689	30	9908	0.405485
ko00100	Steroid biosynthesis	6	1689	45	9908	0.802809
ko00590	Arachidonic acid metabolism	6	1689	59	9908	0.95147
ko00531	Glycosaminoglycan degradation	6	1689	75	9908	0.992636
ko03430	Mismatch repair	6	1689	77	9908	0.994274
ko00440	Phosphonate and phosphinate metabolism	5	1689	13	9908	0.0555452
ko00780	Biotin metabolism	5	1689	31	9908	0.628226
ko00790	Folate biosynthesis	5	1689	36	9908	0.758729
ko04136	Autophagy - other eukaryotes	5	1689	42	9908	0.865923
ko00908	Zeatin biosynthesis	5	1689	53	9908	0.960673
ko00604	Glycosphingolipid biosynthesis - ganglio series	5	1689	56	9908	0.972596
ko00904	Diterpenoid biosynthesis	5	1689	95	9908	0.999869
ko00660	C5-Branched dibasic acid metabolism	4	1689	17	9908	0.326951
ko00300	Lysine biosynthesis	4	1689	19	9908	0.410735
ko00340	Histidine metabolism	4	1689	22	9908	0.531001
ko00062	Fatty acid elongation	4	1689	50	9908	0.979848
ko00905	Brassinosteroid biosynthesis	4	1689	54	9908	0.988253
ko03022	Basal transcription factors	4	1689	55	9908	0.989758
ko00942	Anthocyanin biosynthesis	4	1689	58	9908	0.993247
ko04122	Sulfur relay system	3	1689	12	9908	0.336087
ko00966	Glucosinolate biosynthesis	3	1689	15	9908	0.483947
ko00785	Lipoic acid metabolism	2	1689	8	9908	0.407208
ko00903	Limonene and pinene degradation	2	1689	8	9908	0.407208
ko00333	Prodigiosin biosyntheses	2	1689	12	9908	0.632174
ko00943	Isoflavonoid biosynthesis	2	1689	14	9908	0.716961
ko00402	Benzoxazinoid biosynthesis	2	1689	15	9908	0.752809
ko00563	Glycosylphosphatidylinositol(GPI)-anchor biosynthesis	2	1689	40	9908	0.994838
ko00901	Indole alkaloid biosynthesis	2	1689	94	9908	1
ko01051	Biosynthesis of ansamycins	1	1689	2	9908	0.311891
ko00524	Neomycin, kanamycin and gentamicin biosynthesis	1	1689	5	9908	0.607287
ko00405	Phenazine biosynthesis	1	1689	6	9908	0.674266
ko00072	Synthesis and degradation of ketone bodies	1	1689	7	9908	0.729827
ko03450	Non-homologous end-joining	1	1689	11	9908	0.87216
ko00944	Flavone and flavonol biosynthesis	1	1689	12	9908	0.893977
ko00902	Monoterpenoid biosynthesis	1	1689	50	9908	0.999915
ko00965	Betalain biosynthesis	1	1689	68	9908	0.999997
KEGG pathway enrichment analyses of DEMs targeting degradome transcripts in LOr vs NOr
pathway_id	pathway_name	S gene number	TS gene number	B gene number	TB gene number	pvalue
ko03040	Spliceosome	76	1608	279	9908	1.60185e-06
ko00710	Carbon fixation in photosynthetic organisms	34	1608	94	9908	1.97961e-06
ko00196	Photosynthesis - antenna proteins	13	1608	24	9908	2.20055e-05
ko00030	Pentose phosphate pathway	28	1608	83	9908	6.68976e-05
ko00860	Porphyrin and chlorophyll metabolism	25	1608	75	9908	0.000200351
ko00630	Glyoxylate and dicarboxylate metabolism	31	1608	105	9908	0.000440043
ko04145	Phagosome	41	1608	156	9908	0.00085836
ko00010	Glycolysis / Gluconeogenesis	44	1608	172	9908	0.00103837
ko00250	Alanine, aspartate and glutamate metabolism	19	1608	57	9908	0.001129
ko03010	Ribosome	85	1608	387	9908	0.00160654
ko00410	beta-Alanine metabolism	18	1608	56	9908	0.00239602
ko00190	Oxidative phosphorylation	37	1608	147	9908	0.00337265
ko00330	Arginine and proline metabolism	22	1608	77	9908	0.00441051
ko00770	Pantothenate and CoA biosynthesis	14	1608	42	9908	0.00489699
ko00280	Valine, leucine and isoleucine degradation	21	1608	74	9908	0.00581074
ko03015	mRNA surveillance pathway	45	1608	193	9908	0.00628016
ko00220	Arginine biosynthesis	15	1608	48	9908	0.00716515
ko00195	Photosynthesis	21	1608	76	9908	0.00807256
ko00260	Glycine, serine and threonine metabolism	26	1608	101	9908	0.00937659
ko00290	Valine, leucine and isoleucine biosynthesis	10	1608	30	9908	0.0163752
ko00270	Cysteine and methionine metabolism	38	1608	167	9908	0.016732
ko00920	Sulfur metabolism	11	1608	35	9908	0.0190955
ko00053	Ascorbate and aldarate metabolism	19	1608	74	9908	0.024676
ko04141	Protein processing in endoplasmic reticulum	73	1608	367	9908	0.0333908
ko00480	Glutathione metabolism	29	1608	132	9908	0.0503099
ko00750	Vitamin B6 metabolism	6	1608	18	9908	0.0583078
ko00261	Monobactam biosynthesis	6	1608	18	9908	0.0583078
ko03013	RNA transport	67	1608	346	9908	0.0646777
ko00020	Citrate cycle (TCA cycle)	17	1608	72	9908	0.0661177
ko00910	Nitrogen metabolism	13	1608	52	9908	0.0683759
ko00970	Aminoacyl-tRNA biosynthesis	31	1608	147	9908	0.070626
ko00300	Lysine biosynthesis	6	1608	19	9908	0.0739479
ko00592	alpha-Linolenic acid metabolism	18	1608	79	9908	0.080046
ko00650	Butanoate metabolism	8	1608	29	9908	0.085315
ko00071	Fatty acid degradation	15	1608	65	9908	0.0949423
ko00051	Fructose and mannose metabolism	18	1608	82	9908	0.106487
ko00670	One carbon pool by folate	7	1608	26	9908	0.11563
ko00903	Limonene and pinene degradation	3	1608	8	9908	0.126674
ko00660	C5-Branched dibasic acid metabolism	5	1608	17	9908	0.127998
ko00400	Phenylalanine, tyrosine and tryptophan biosynthesis	15	1608	68	9908	0.12808
ko04146	Peroxisome	29	1608	145	9908	0.130937
ko00340	Histidine metabolism	6	1608	22	9908	0.133467
ko00740	Riboflavin metabolism	8	1608	33	9908	0.154618
ko00900	Terpenoid backbone biosynthesis	17	1608	81	9908	0.154883
ko03018	RNA degradation	39	1608	205	9908	0.158253
ko04712	Circadian rhythm - plant	21	1608	104	9908	0.165736
ko00640	Propanoate metabolism	10	1608	45	9908	0.183732
ko04120	Ubiquitin mediated proteolysis	39	1608	209	9908	0.1911
ko00620	Pyruvate metabolism	23	1608	118	9908	0.197732
ko00562	Inositol phosphate metabolism	22	1608	113	9908	0.205804
ko03060	Protein export	16	1608	80	9908	0.21758
ko02010	ABC transporters	26	1608	139	9908	0.243546
ko00450	Selenocompound metabolism	13	1608	65	9908	0.248363
ko00514	Other types of O-glycan biosynthesis	8	1608	39	9908	0.292886
ko00730	Thiamine metabolism	6	1608	28	9908	0.296742
ko01051	Biosynthesis of ansamycins	1	1608	2	9908	0.298261
ko04144	Endocytosis	48	1608	274	9908	0.302648
ko03050	Proteasome	18	1608	99	9908	0.338023
ko00760	Nicotinate and nicotinamide metabolism	9	1608	47	9908	0.350309
ko00440	Phosphonate and phosphinate metabolism	3	1608	13	9908	0.355082
ko04070	Phosphatidylinositol signaling system	24	1608	136	9908	0.360542
ko00520	Amino sugar and nucleotide sugar metabolism	34	1608	197	9908	0.375481
ko00785	Lipoic acid metabolism	2	1608	8	9908	0.38164
ko01040	Biosynthesis of unsaturated fatty acids	8	1608	43	9908	0.397347
ko00960	Tropane, piperidine and pyridine alkaloid biosynthesis	8	1608	43	9908	0.397347
ko04130	SNARE interactions in vesicular transport	11	1608	61	9908	0.402835
ko00130	Ubiquinone and other terpenoid-quinone biosynthesis	13	1608	74	9908	0.424875
ko04933	AGE-RAGE signaling pathway in diabetic complications	11	1608	62	9908	0.42509
ko03008	Ribosome biogenesis in eukaryotes	21	1608	125	9908	0.468553
ko00310	Lysine degradation	10	1608	59	9908	0.494678
ko00510	N-Glycan biosynthesis	15	1608	92	9908	0.536247
ko00561	Glycerolipid metabolism	24	1608	148	9908	0.536724
ko00790	Folate biosynthesis	6	1608	36	9908	0.54131
ko00061	Fatty acid biosynthesis	10	1608	63	9908	0.58371
ko00524	Neomycin, kanamycin and gentamicin biosynthesis	1	1608	5	9908	0.587546
ko00333	Prodigiosin biosyntheses	2	1608	12	9908	0.603069
ko04122	Sulfur relay system	2	1608	12	9908	0.603069
ko00430	Taurine and hypotaurine metabolism	2	1608	12	9908	0.603069
ko04075	Plant hormone signal transduction	96	1608	605	9908	0.616198
ko00591	Linoleic acid metabolism	8	1608	53	9908	0.646215
ko00405	Phenazine biosynthesis	1	1608	6	9908	0.654518
ko03022	Basal transcription factors	8	1608	55	9908	0.688516
ko00943	Isoflavonoid biosynthesis	2	1608	14	9908	0.689075
ko04136	Autophagy - other eukaryotes	6	1608	42	9908	0.697474
ko00966	Glucosinolate biosynthesis	2	1608	15	9908	0.725988
ko00100	Steroid biosynthesis	6	1608	45	9908	0.760643
ko00780	Biotin metabolism	4	1608	31	9908	0.764473
ko00950	Isoquinoline alkaloid biosynthesis	15	1608	107	9908	0.771151
ko00460	Cyanoamino acid metabolism	12	1608	90	9908	0.812219
ko00052	Galactose metabolism	28	1608	200	9908	0.831357
ko00350	Tyrosine metabolism	19	1608	142	9908	0.852073
ko03450	Non-homologous end-joining	1	1608	11	9908	0.857588
ko00600	Sphingolipid metabolism	17	1608	129	9908	0.857971
ko00944	Flavone and flavonol biosynthesis	1	1608	12	9908	0.880726
ko00511	Other glycan degradation	12	1608	101	9908	0.912323
ko00062	Fatty acid elongation	5	1608	50	9908	0.925756
ko00402	Benzoxazinoid biosynthesis	1	1608	15	9908	0.929937
ko03020	RNA polymerase	15	1608	127	9908	0.935588
ko03440	Homologous recombination	15	1608	127	9908	0.935588
ko00360	Phenylalanine metabolism	18	1608	151	9908	0.945184
ko00908	Zeatin biosynthesis	5	1608	53	9908	0.946252
ko03430	Mismatch repair	8	1608	77	9908	0.946647
ko00240	Pyrimidine metabolism	30	1608	241	9908	0.959215
ko00604	Glycosphingolipid biosynthesis - ganglio series	5	1608	56	9908	0.961486
ko00563	Glycosylphosphatidylinositol(GPI)-anchor biosynthesis	3	1608	40	9908	0.968346
ko00230	Purine metabolism	38	1608	302	9908	0.969219
ko04016	MAPK signaling pathway - plant	66	1608	494	9908	0.969273
ko00531	Glycosaminoglycan degradation	7	1608	75	9908	0.970296
ko00590	Arachidonic acid metabolism	5	1608	59	9908	0.972659
ko03420	Nucleotide excision repair	11	1608	109	9908	0.975653
ko00603	Glycosphingolipid biosynthesis - globo and isoglobo series	1	1608	21	9908	0.975837
ko03410	Base excision repair	6	1608	71	9908	0.981448
ko00564	Glycerophospholipid metabolism	16	1608	153	9908	0.984599
ko00500	Starch and sucrose metabolism	53	1608	423	9908	0.987313
ko00380	Tryptophan metabolism	12	1608	135	9908	0.99556
ko03030	DNA replication	7	1608	95	9908	0.99678
ko00565	Ether lipid metabolism	6	1608	87	9908	0.997208
ko00942	Anthocyanin biosynthesis	3	1608	58	9908	0.997481
ko00941	Flavonoid biosynthesis	23	1608	235	9908	0.998491
ko00902	Monoterpenoid biosynthesis	2	1608	50	9908	0.998503
ko00906	Carotenoid biosynthesis	6	1608	92	9908	0.998507
ko00905	Brassinosteroid biosynthesis	2	1608	54	9908	0.999212
ko00073	Cutin, suberine and wax biosynthesis	5	1608	96	9908	0.999767
ko00909	Sesquiterpenoid and triterpenoid biosynthesis	6	1608	107	9908	0.999789
ko00965	Betalain biosynthesis	2	1608	68	9908	0.99992
ko00040	Pentose and glucuronate interconversions	19	1608	247	9908	0.99998
ko00901	Indole alkaloid biosynthesis	3	1608	94	9908	0.99999
ko00945	Stilbenoid, diarylheptanoid and gingerol biosynthesis	12	1608	190	9908	0.999991
ko00904	Diterpenoid biosynthesis	2	1608	95	9908	0.999999
ko00940	Phenylpropanoid biosynthesis	33	1608	404	9908	1
ko04626	Plant-pathogen interaction	142	1608	1227	9908	1
KEGG pathway enrichment analyses of DEMs targeting degradome transcripts in HOr vs LOr
pathway_id	pathway_name	S gene number	TS gene number	B gene number	TB gene number	pvalue
ko03040	Spliceosome	83	1787	279	9908	8.83683e-07
ko00020	Citrate cycle (TCA cycle)	29	1787	72	9908	7.86531e-06
ko00010	Glycolysis / Gluconeogenesis	54	1787	172	9908	1.3301e-05
ko03010	Ribosome	102	1787	387	9908	2.18651e-05
ko00630	Glyoxylate and dicarboxylate metabolism	36	1787	105	9908	4.67566e-05
ko00710	Carbon fixation in photosynthetic organisms	32	1787	94	9908	0.00014096
ko00280	Valine, leucine and isoleucine degradation	26	1787	74	9908	0.000328831
ko00770	Pantothenate and CoA biosynthesis	17	1787	42	9908	0.000549636
ko04145	Phagosome	45	1787	156	9908	0.000574357
ko00330	Arginine and proline metabolism	26	1787	77	9908	0.000663117
ko00030	Pentose phosphate pathway	27	1787	83	9908	0.00101095
ko00410	beta-Alanine metabolism	20	1787	56	9908	0.00123089
ko00640	Propanoate metabolism	17	1787	45	9908	0.00138193
ko00190	Oxidative phosphorylation	40	1787	147	9908	0.00365131
ko00250	Alanine, aspartate and glutamate metabolism	19	1787	57	9908	0.00397435
ko00620	Pyruvate metabolism	33	1787	118	9908	0.00499122
ko04146	Peroxisome	39	1787	145	9908	0.00503972
ko00910	Nitrogen metabolism	17	1787	52	9908	0.00778439
ko00261	Monobactam biosynthesis	8	1787	18	9908	0.00866943
ko00740	Riboflavin metabolism	12	1787	33	9908	0.00961902
ko00270	Cysteine and methionine metabolism	42	1787	167	9908	0.0127464
ko03013	RNA transport	78	1787	346	9908	0.0177216
ko00220	Arginine biosynthesis	15	1787	48	9908	0.0185075
ko00860	Porphyrin and chlorophyll metabolism	21	1787	75	9908	0.021855
ko00195	Photosynthesis	21	1787	76	9908	0.0252234
ko00260	Glycine, serine and threonine metabolism	26	1787	101	9908	0.0331116
ko04141	Protein processing in endoplasmic reticulum	80	1787	367	9908	0.0350073
ko00053	Ascorbate and aldarate metabolism	20	1787	74	9908	0.035601
ko00071	Fatty acid degradation	18	1787	65	9908	0.0357102
ko04130	SNARE interactions in vesicular transport	17	1787	61	9908	0.0382625
ko00903	Limonene and pinene degradation	4	1787	8	9908	0.0399401
ko00300	Lysine biosynthesis	7	1787	19	9908	0.0413295
ko00760	Nicotinate and nicotinamide metabolism	13	1787	47	9908	0.0682886
ko00440	Phosphonate and phosphinate metabolism	5	1787	13	9908	0.0684189
ko04144	Endocytosis	59	1787	274	9908	0.0761531
ko00920	Sulfur metabolism	10	1787	35	9908	0.0852299
ko00340	Histidine metabolism	7	1787	22	9908	0.0858615
ko00051	Fructose and mannose metabolism	20	1787	82	9908	0.0904572
ko00400	Phenylalanine, tyrosine and tryptophan biosynthesis	17	1787	68	9908	0.0934846
ko00970	Aminoacyl-tRNA biosynthesis	33	1787	147	9908	0.100054
ko03015	mRNA surveillance pathway	42	1787	193	9908	0.104744
ko03060	Protein export	19	1787	80	9908	0.11919
ko00290	Valine, leucine and isoleucine biosynthesis	8	1787	30	9908	0.159196
ko00785	Lipoic acid metabolism	3	1787	8	9908	0.16147
ko00310	Lysine degradation	14	1787	59	9908	0.164884
ko00450	Selenocompound metabolism	15	1787	65	9908	0.182414
ko00900	Terpenoid backbone biosynthesis	18	1787	81	9908	0.198122
ko00520	Amino sugar and nucleotide sugar metabolism	40	1787	197	9908	0.226166
ko04120	Ubiquitin mediated proteolysis	42	1787	209	9908	0.241497
ko00592	alpha-Linolenic acid metabolism	17	1787	79	9908	0.248652
ko00196	Photosynthesis - antenna proteins	6	1787	24	9908	0.255591
ko00480	Glutathione metabolism	27	1787	132	9908	0.264927
ko00562	Inositol phosphate metabolism	23	1787	113	9908	0.294614
ko00670	One carbon pool by folate	6	1787	26	9908	0.32333
ko01051	Biosynthesis of ansamycins	1	1787	2	9908	0.328204
ko00061	Fatty acid biosynthesis	13	1787	63	9908	0.343365
ko00130	Ubiquinone and other terpenoid-quinone biosynthesis	15	1787	74	9908	0.352826
ko00660	C5-Branched dibasic acid metabolism	4	1787	17	9908	0.368377
ko00960	Tropane, piperidine and pyridine alkaloid biosynthesis	9	1787	43	9908	0.369188
ko00333	Prodigiosin biosyntheses	3	1787	12	9908	0.371498
ko03008	Ribosome biogenesis in eukaryotes	24	1787	125	9908	0.402616
ko04070	Phosphatidylinositol signaling system	26	1787	136	9908	0.405108
ko00750	Vitamin B6 metabolism	4	1787	18	9908	0.412858
ko04712	Circadian rhythm - plant	20	1787	104	9908	0.414457
ko00650	Butanoate metabolism	6	1787	29	9908	0.428067
ko04933	AGE-RAGE signaling pathway in diabetic complications	12	1787	62	9908	0.444367
ko00510	N-Glycan biosynthesis	17	1787	92	9908	0.498642
ko00966	Glucosinolate biosynthesis	3	1787	15	9908	0.525013
ko00514	Other types of O-glycan biosynthesis	7	1787	39	9908	0.571072
ko00561	Glycerolipid metabolism	26	1787	148	9908	0.593225
ko00230	Purine metabolism	53	1787	302	9908	0.61225
ko03450	Non-homologous end-joining	2	1787	11	9908	0.616471
ko03050	Proteasome	17	1787	99	9908	0.629857
ko00524	Neomycin, kanamycin and gentamicin biosynthesis	1	1787	5	9908	0.630154
ko00591	Linoleic acid metabolism	9	1787	53	9908	0.635143
ko00430	Taurine and hypotaurine metabolism	2	1787	12	9908	0.665466
ko04122	Sulfur relay system	2	1787	12	9908	0.665466
ko03018	RNA degradation	35	1787	205	9908	0.669624
ko01040	Biosynthesis of unsaturated fatty acids	7	1787	43	9908	0.679193
ko00780	Biotin metabolism	5	1787	31	9908	0.68108
ko00240	Pyrimidine metabolism	40	1787	241	9908	0.746401
ko00072	Synthesis and degradation of ketone bodies	1	1787	7	9908	0.751594
ko00730	Thiamine metabolism	4	1787	28	9908	0.770094
ko00402	Benzoxazinoid biosynthesis	2	1787	15	9908	0.782503
ko04016	MAPK signaling pathway - plant	82	1787	494	9908	0.81865
ko04075	Plant hormone signal transduction	101	1787	605	9908	0.826207
ko00950	Isoquinoline alkaloid biosynthesis	16	1787	107	9908	0.8312
ko02010	ABC transporters	21	1787	139	9908	0.845383
ko00052	Galactose metabolism	31	1787	200	9908	0.850186
ko00590	Arachidonic acid metabolism	8	1787	59	9908	0.858687
ko00600	Sphingolipid metabolism	19	1787	129	9908	0.86543
ko00908	Zeatin biosynthesis	7	1787	53	9908	0.865837
ko00563	Glycosylphosphatidylinositol(GPI)-anchor biosynthesis	5	1787	40	9908	0.87176
ko04136	Autophagy - other eukaryotes	5	1787	42	9908	0.897608
ko00500	Starch and sucrose metabolism	67	1787	423	9908	0.898663
ko00604	Glycosphingolipid biosynthesis - ganglio series	7	1787	56	9908	0.900226
ko00460	Cyanoamino acid metabolism	12	1787	90	9908	0.90798
ko00380	Tryptophan metabolism	19	1787	135	9908	0.909677
ko00790	Folate biosynthesis	4	1787	36	9908	0.910648
ko03410	Base excision repair	9	1787	71	9908	0.914066
ko00360	Phenylalanine metabolism	21	1787	151	9908	0.928405
ko00943	Isoflavonoid biosynthesis	1	1787	14	9908	0.938362
ko00531	Glycosaminoglycan degradation	9	1787	75	9908	0.941564
ko00350	Tyrosine metabolism	19	1787	142	9908	0.945482
ko03022	Basal transcription factors	6	1787	55	9908	0.947933
ko00062	Fatty acid elongation	5	1787	50	9908	0.960996
ko03020	RNA polymerase	16	1787	127	9908	0.962291
ko00100	Steroid biosynthesis	4	1787	45	9908	0.973002
ko00906	Carotenoid biosynthesis	10	1787	92	9908	0.979013
ko00511	Other glycan degradation	11	1787	101	9908	0.982731
ko00603	Glycosphingolipid biosynthesis - globo and isoglobo series	1	1787	21	9908	0.984722
ko03030	DNA replication	10	1787	95	9908	0.984785
ko00564	Glycerophospholipid metabolism	18	1787	153	9908	0.987334
ko00909	Sesquiterpenoid and triterpenoid biosynthesis	11	1787	107	9908	0.990898
ko00905	Brassinosteroid biosynthesis	4	1787	54	9908	0.992613
ko00902	Monoterpenoid biosynthesis	3	1787	50	9908	0.996635
ko03430	Mismatch repair	6	1787	77	9908	0.996892
ko03420	Nucleotide excision repair	10	1787	109	9908	0.996936
ko00565	Ether lipid metabolism	7	1787	87	9908	0.997547
ko03440	Homologous recombination	12	1787	127	9908	0.997781
ko00942	Anthocyanin biosynthesis	3	1787	58	9908	0.999105
ko00040	Pentose and glucuronate interconversions	26	1787	247	9908	0.999653
ko00073	Cutin, suberine and wax biosynthesis	6	1787	96	9908	0.999801
ko00965	Betalain biosynthesis	3	1787	68	9908	0.999837
ko00901	Indole alkaloid biosynthesis	4	1787	94	9908	0.999988
ko00904	Diterpenoid biosynthesis	4	1787	95	9908	0.99999
ko00941	Flavonoid biosynthesis	20	1787	235	9908	0.999991
ko04626	Plant-pathogen interaction	166	1787	1227	9908	0.999997
ko00940	Phenylpropanoid biosynthesis	36	1787	404	9908	1
ko00945	Stilbenoid, diarylheptanoid and gingerol biosynthesis	10	1787	190	9908	1
