# Supplementary material for: Integrated miRNAome, transcriptome, and degradome analyses reveal the role of miRNA–mRNA modules in the biosynthesis of oridonin in Isodon rubescens
Source: Front Plant Sci. 2025 Jun 18;16:1566354. doi: 10.3389/fpls.2025.1566354 (PMC12213554; doi:10.3389/fpls.2025.1566354)
Supplement: Supplementary file 1 [file DataSheet1.zip › Supplementary Material/Supplementary Table S19.xlsx]

## Sheet: Sheet1
Supplementary Table S19 PutativeMiRNAs-mRNAs modules involved in terpenoid backbone and diterpenoid biosynthesis pathways based on three degradome transcripts
Query	Transcript	GnenID	Symbol	Description	GO	KEGG	TStart	TStop	TSlice	MFEratio	AllenScore	Sequence	DegradomeRawReads(HOr)	DegradomeNormReads(HOr)	DegradomeCategory(HOr)	DegradomePval(HOr)	Tplot_file_path(HOr)	DegradomeRawReads(NOr)	DegradomeNormReads(NOr)	DegradomeCategory(NOr)	DegradomePval(NOr)	Tplot_file_path(NOr)	HOr	NOr	log2(fold_change)	regulation	pvalue	qvalue
PC-3p-111162_46	RrubChr5G00134400.1	RrubChr5G00134400	RrubChr5G00134400	uncharacterized protein LOC105162704 [Sesamum indicum]	GO:0003674(molecular_function);GO:0005634(nucleus);GO:0008150(biological_process);GO:0016021(integral component of membrane)	ko00900(Terpenoid backbone biosynthesis)	1367	1386	1375	0.660377	6	CUGUGCCUUCUCCAUCUCCU&AGG-GAUGGA-AGGGCAGAG	1	76.7813	4	1	Output/HOr/cleaveLand_result/t_plot/PC-3p-111162_46_RrubChr5G00134400.1_1375_TPlot.pdf	0	0	NA	NA	NA	76.7813	0	Inf	up	1.9069e-18	2.83708e-18
PC-3p-238343_22	RrubChr12G00288560.1	RrubChr12G00288560	RrubChr12G00288560	1-hydroxy-2-methyl-2-(E)-butenyl-4-diphosphate reductase [Mentha x piperita]	GO:0009507(chloroplast);GO:0009570(chloroplast stroma);GO:0019288(isopentenyl diphosphate biosynthetic process, methylerythritol 4-phosphate pathway);GO:0046429(4-hydroxy-3-methylbut-2-en-1-yl diphosphate synthase activity);GO:0046677(response to antibiotic);GO:0046872(metal ion binding);GO:0050992(dimethylallyl diphosphate biosynthetic process);GO:0051538(3 iron, 4 sulfur cluster binding);GO:005…	ko00900(Terpenoid backbone biosynthesis)	1158	1177	1168	0.680982	5.5	UGGG-GUCGAAAAUGCUACUG&AAGUAGUAUUUU-GGCACCCA	3	230.344	2	0.653995	Output/HOr/cleaveLand_result/t_plot/PC-3p-238343_22_RrubChr12G00288560.1_1168_TPlot.pdf	0	0	NA	NA	NA	230.344	0	Inf	up	4.9493e-52	3.77645e-51
PC-3p-238343_22	RrubChr2G00056650.1	RrubChr2G00056650	RrubChr2G00056650	isopentenyl pyrophosphate isomerase [Salvia miltiorrhiza]	GO:0004452(isopentenyl-diphosphate delta-isomerase activity);GO:0005739(mitochondrion);GO:0005829(cytosol);GO:0008299(isoprenoid biosynthetic process);GO:0009240(isopentenyl diphosphate biosynthetic process);GO:0009507(chloroplast);GO:0009908(flower development);GO:0015979(photosynthesis);GO:0015995(chlorophyll biosynthetic process);GO:0016787(hydrolase activity);GO:0046872(metal ion binding);GO:…	ko00900(Terpenoid backbone biosynthesis)	725	743	734	0.671779	7	GGGGUGA-GAAAUGCUGCUC&AAGUAGUAUUUUGGCACCCA	4	307.125	2	0.724378	Output/HOr/cleaveLand_result/t_plot/PC-3p-238343_22_RrubChr2G00056650.1_734_TPlot.pdf	4	226.77	2	0.554096	Output/NOr/cleaveLand_result/t_plot/PC-3p-238343_22_RrubChr2G00056650.1_734_TPlot.pdf	307.125	226.77	0.437596	up	0.00050496	0.000537924
PC-3p-258798_21	RrubChr5G00123940.1	RrubChr5G00123940	RrubChr5G00123940	mevalonate diphosphate decarboxylase [Salvia miltiorrhiza]	GO:0004163(diphosphomevalonate decarboxylase activity);GO:0005829(cytosol);GO:0019287(isopentenyl diphosphate biosynthetic process, mevalonate pathway)	ko00900(Terpenoid backbone biosynthesis)	1139	1156	1149	0.718354	6	GCUGCGUUGAG--AAAUGGA&CCCAUUUUACUCAAUGUAGC	3	230.344	2	0.664329	Output/HOr/cleaveLand_result/t_plot/PC-3p-258798_21_RrubChr5G00123940.1_1149_TPlot.pdf	0	0	NA	NA	NA	230.344	0	Inf	up	4.9493e-52	3.77645e-51
PC-3p-266033_20	RrubChr12G00288550.1	RrubChr12G00288550	RrubChr12G00288550	4-hydroxy-3-methylbut-2-enyl diphosphate reductase [Isodon rubescens]	GO:0009507(chloroplast);GO:0009570(chloroplast stroma);GO:0019288(isopentenyl diphosphate biosynthetic process, methylerythritol 4-phosphate pathway);GO:0046429(4-hydroxy-3-methylbut-2-en-1-yl diphosphate synthase activity);GO:0046677(response to antibiotic);GO:0046872(metal ion binding);GO:0050992(dimethylallyl diphosphate biosynthetic process);GO:0051538(3 iron, 4 sulfur cluster binding);GO:005…	ko00900(Terpenoid backbone biosynthesis)	526	544	535	0.75122	6.5	GGUUAAUAAGAUGCUUGAA&UUUAGGUAUUUUAUUGAAA	0	0	NA	NA	NA	2	113.385	3	0.503392	Output/NOr/cleaveLand_result/t_plot/PC-3p-266033_20_RrubChr12G00288550.1_535_TPlot.pdf	0	113.385	-Inf	down	1.7711e-26	4.82484e-26
PC-5p-205696_25	RrubChr4G00095860.1	RrubChr4G00095860	RrubChr4G00095860	dihydroflavonol-4-reductase [Salvia officinalis]	GO:0003824(catalytic activity);GO:0005634(nucleus);GO:0005773(vacuole);GO:0005774(vacuolar membrane);GO:0005783(endoplasmic reticulum);GO:0005886(plasma membrane);GO:0006721(terpenoid metabolic process);GO:0009788(negative regulation of abscisic acid-activated signaling pathway);GO:0016487(farnesol metabolic process);GO:0047886(farnesol dehydrogenase activity);GO:0050662(coenzyme binding)	ko00900(Terpenoid backbone biosynthesis);ko00909(Sesquiterpenoid and triterpenoid biosynthesis)	614	631	622	0.721053	5.5	GGGUUCUCUUUUUGUCAU&AUGAUAAAAAAGGAAUUU	1	76.7813	4	0.926934	Output/HOr/cleaveLand_result/t_plot/PC-5p-205696_25_RrubChr4G00095860.1_622_TPlot.pdf	1	56.6926	4	0.845658	Output/NOr/cleaveLand_result/t_plot/PC-5p-205696_25_RrubChr4G00095860.1_622_TPlot.pdf	76.7813	56.6926	0.437596	up	0.082056	0.0826723
PC-5p-205696_25	RrubChr4G00095870.1	RrubChr4G00095870	RrubChr4G00095870	dihydroflavonol-4-reductase [Salvia officinalis]	GO:0003824(catalytic activity);GO:0005634(nucleus);GO:0005773(vacuole);GO:0005774(vacuolar membrane);GO:0005783(endoplasmic reticulum);GO:0005886(plasma membrane);GO:0006721(terpenoid metabolic process);GO:0009788(negative regulation of abscisic acid-activated signaling pathway);GO:0016487(farnesol metabolic process);GO:0047886(farnesol dehydrogenase activity);GO:0050662(coenzyme binding)	ko00900(Terpenoid backbone biosynthesis);ko00909(Sesquiterpenoid and triterpenoid biosynthesis)	942	959	950	0.721053	5.5	GGGUUCUCUUUUUGUCAU&AUGAUAAAAAAGGAAUUU	1	76.7813	4	0.924872	Output/HOr/cleaveLand_result/t_plot/PC-5p-205696_25_RrubChr4G00095870.1_950_TPlot.pdf	0	0	NA	NA	NA	76.7813	0	Inf	up	1.9069e-18	2.83708e-18
PC-5p-253621_21	RrubChr10G00237250.1	RrubChr10G00237250	RrubChr10G00237250	CAAX prenyl protease 1 homolog [Sesamum indicum]	GO:0004175(endopeptidase activity);GO:0004222(metalloendopeptidase activity);GO:0005773(vacuole);GO:0005783(endoplasmic reticulum);GO:0006508(proteolysis);GO:0016021(integral component of membrane);GO:0030176(integral component of endoplasmic reticulum membrane);GO:0046872(metal ion binding);GO:0071586(CAAX-box protein processing);GO:0080120(CAAX-box protein maturation)	ko00900(Terpenoid backbone biosynthesis)	1192	1209	1200	0.866109	7	GAGUUUCAGGCUGAUGCU&AACAUUAGUCUGAAACAU	1	76.7813	4	0.105362	Output/HOr/cleaveLand_result/t_plot/PC-5p-253621_21_RrubChr10G00237250.1_1200_TPlot.pdf	0	0	NA	NA	NA	76.7813	0	Inf	up	1.9069e-18	2.83708e-18
PC-5p-477348_13	RrubChr7G00188110.1	RrubChr7G00188110	RrubChr7G00188110	Protein geranylgeranyltransferase Type I, beta subunit [Handroanthus impetiginosus]	GO:0004660(protein farnesyltransferase activity);GO:0005965(protein farnesyltransferase complex);GO:0018343(protein farnesylation)	ko00900(Terpenoid backbone biosynthesis)	274	293	284	0.821306	3	AAUGACUUUAUUGAUUUUCU&AGAGGAUCAAUAAAGUCAUA	0	0	NA	NA	NA	1	56.6926	4	0.0389771	Output/NOr/cleaveLand_result/t_plot/PC-5p-477348_13_RrubChr7G00188110.1_284_TPlot.pdf	0	56.6926	-Inf	down	5.0914e-14	5.66114e-14
PC-5p-523553_12	RrubChr4G00093020.1	RrubChr4G00093020	RrubChr4G00093020	cytochrome P450 [Isodon rubescens]	GO:0005783(endoplasmic reticulum);GO:0009686(gibberellin biosynthetic process);GO:0009707(chloroplast outer membrane);GO:0009740(gibberellic acid mediated signaling pathway);GO:0010241(ent-kaurene oxidation to kaurenoic acid);GO:0016709(oxidoreductase activity, acting on paired donors, with incorporation or reduction of molecular oxygen, NAD(P)H as one donor, and incorporation of one atom of oxyg…	ko00904(Diterpenoid biosynthesis)	1598	1619	1610	0.713137	7	UGGGUGGGAAGGAGGGGACGUU&AAUGUUCUCUCCU-CUCACGUG	1	76.7813	4	0.600892	Output/HOr/cleaveLand_result/t_plot/PC-5p-523553_12_RrubChr4G00093020.1_1610_TPlot.pdf	0	0	NA	NA	NA	76.7813	0	Inf	up	1.9069e-18	2.83708e-18
PC-5p-76145_66	RrubChr12G00288550.1	RrubChr12G00288550	RrubChr12G00288550	4-hydroxy-3-methylbut-2-enyl diphosphate reductase [Isodon rubescens]	GO:0009507(chloroplast);GO:0009570(chloroplast stroma);GO:0019288(isopentenyl diphosphate biosynthetic process, methylerythritol 4-phosphate pathway);GO:0046429(4-hydroxy-3-methylbut-2-en-1-yl diphosphate synthase activity);GO:0046677(response to antibiotic);GO:0046872(metal ion binding);GO:0050992(dimethylallyl diphosphate biosynthetic process);GO:0051538(3 iron, 4 sulfur cluster binding);GO:005…	ko00900(Terpenoid backbone biosynthesis)	132	151	142	0.686842	7	AGACCAGGUUGUUCCGGCGA&UUGUCGGAGCAAUUUGGCCC	0	0	NA	NA	NA	2	113.385	3	0.30477	Output/NOr/cleaveLand_result/t_plot/PC-5p-76145_66_RrubChr12G00288550.1_142_TPlot.pdf	0	113.385	-Inf	down	1.7711e-26	4.82484e-26
PC-5p-838818_7	RrubChr12G00285160.1	RrubChr12G00285160	RrubChr12G00285160	HMG CoA reductase, partial [Pogostemon cablin]	GO:0004420(hydroxymethylglutaryl-CoA reductase (NADPH) activity);GO:0005778(peroxisomal membrane);GO:0005789(endoplasmic reticulum membrane);GO:0008299(isoprenoid biosynthetic process);GO:0016126(sterol biosynthetic process)	ko00900(Terpenoid backbone biosynthesis)	1671	1688	1680	0.653367	6	GCUGGGGGUGAAGG-GGGC&CCCCACUUUCACGCCGAGC	3	230.344	2	0.985883	Output/HOr/cleaveLand_result/t_plot/PC-5p-838818_7_RrubChr12G00285160.1_1680_TPlot.pdf	0	0	NA	NA	NA	230.344	0	Inf	up	4.9493e-52	3.77645e-51
ath-MIR4243-p5_2ss16GT18AG	RrubChr3G00063230.1	RrubChr3G00063230	RrubChr3G00063230	putative solanesyl diphosphate synthase [Salvia miltiorrhiza]	GO:0006744(ubiquinone biosynthetic process);GO:0008299(isoprenoid biosynthetic process);GO:0009507(chloroplast);GO:0009536(plastid);GO:0009570(chloroplast stroma);GO:0010236(plastoquinone biosynthetic process);GO:0015979(photosynthesis);GO:0046872(metal ion binding);GO:0050347(trans-octaprenyltranstransferase activity);GO:0052924(all-trans-nonaprenyl-diphosphate synthase (geranylgeranyl-diphospha…	ko00900(Terpenoid backbone biosynthesis)	838	854	845	0.663717	7	CAAG-AAUCUACAGUCGA&GAAAUUGUAGAUUUCUUG	0	0	NA	NA	NA	9	510.233	2	0.998768	Output/NOr/cleaveLand_result/t_plot/ath-MIR4243-p5_2ss16GT18AG_RrubChr3G00063230.1_845_TPlot.pdf	0	510.233	-Inf	down	0	0
ath-MIR4243-p5_2ss16GT18AG	RrubChr4G00095880.1	RrubChr4G00095880	RrubChr4G00095880	transmembrane protein 53-A-like [Sesamum indicum]	GO:0003674(molecular_function);GO:0005634(nucleus);GO:0005777(peroxisome);GO:0008150(biological_process)	ko00900(Terpenoid backbone biosynthesis);ko00909(Sesquiterpenoid and triterpenoid biosynthesis)	613	630	621	0.654867	3.5	CAAAUAAUCUGCAAUUUU&GAAAUUGUAGAUUUCUUG	4	307.125	2	0.999995	Output/HOr/cleaveLand_result/t_plot/ath-MIR4243-p5_2ss16GT18AG_RrubChr4G00095880.1_621_TPlot.pdf	1	56.6926	4	1	Output/NOr/cleaveLand_result/t_plot/ath-MIR4243-p5_2ss16GT18AG_RrubChr4G00095880.1_621_TPlot.pdf	307.125	56.6926	2.4376	up	2.1955e-39	1.46084e-38
ath-miR396b-5p	RrubChr8G00195690.1	RrubChr8G00195690	RrubChr8G00195690	2-oxoglutarate-dependent dioxygenase DAO-like [Sesamum indicum]	GO:0009852(auxin catabolic process);GO:0051213(dioxygenase activity)	ko00904(Diterpenoid biosynthesis)	777	795	786	0.673653	7	UGGUUU--GGAGGCUGUGGAU&UUCCACAGCUUUCUUGAACUU	0	0	NA	NA	NA	1	56.6926	4	0.996801	Output/NOr/cleaveLand_result/t_plot/ath-miR396b-5p_RrubChr8G00195690.1_786_TPlot.pdf	0	56.6926	-Inf	down	5.0914e-14	5.66114e-14
ath-miR396b-5p_1ss21TA	RrubChr8G00195690.1	RrubChr8G00195690	RrubChr8G00195690	2-oxoglutarate-dependent dioxygenase DAO-like [Sesamum indicum]	GO:0009852(auxin catabolic process);GO:0051213(dioxygenase activity)	ko00904(Diterpenoid biosynthesis)	777	795	786	0.698225	6	UGGUUU--GGAGGCUGUGGAU&UUCCACAGCUUUCUUGAACUA	0	0	NA	NA	NA	1	56.6926	4	0.955884	Output/NOr/cleaveLand_result/t_plot/ath-miR396b-5p_1ss21TA_RrubChr8G00195690.1_786_TPlot.pdf	0	56.6926	-Inf	down	5.0914e-14	5.66114e-14
ath-miR396b-5p_R-2_2ss18AT19CT	RrubChr2G00056650.1	RrubChr2G00056650	RrubChr2G00056650	isopentenyl pyrophosphate isomerase [Salvia miltiorrhiza]	GO:0004452(isopentenyl-diphosphate delta-isomerase activity);GO:0005739(mitochondrion);GO:0005829(cytosol);GO:0008299(isoprenoid biosynthetic process);GO:0009240(isopentenyl diphosphate biosynthetic process);GO:0009507(chloroplast);GO:0009908(flower development);GO:0015979(photosynthesis);GO:0015995(chlorophyll biosynthetic process);GO:0016787(hydrolase activity);GO:0046872(metal ion binding);GO:…	ko00900(Terpenoid backbone biosynthesis)	740	760	750	0.675768	7	GCUCAGAGGAAGCUGUUGGAU&UUCCA-CAGCUUUCU-UGAUU	1	76.7813	4	1	Output/HOr/cleaveLand_result/t_plot/ath-miR396b-5p_R-2_2ss18AT19CT_RrubChr2G00056650.1_750_TPlot.pdf	0	0	NA	NA	NA	76.7813	0	Inf	up	1.9069e-18	2.83708e-18
ath-miR827_2ss9CT21TA	RrubChr4G00107500.1	RrubChr4G00107500	RrubChr4G00107500	copalyl diphosphate synthase 4 [Isodon rubescens]	GO:0006817(phosphate ion transport);GO:0009705(plant-type vacuole membrane);GO:0016021(integral component of membrane);GO:0055085(transmembrane transport);GO:1905011(transmembrane phosphate ion transport from cytosol to vacuole)	ko00904(Diterpenoid biosynthesis)	167	187	178	0.855705	3	CGUUUGUUGAUGCUCAUCUAA&UUAGAUGAUCAUCAACAAACA	2	153.563	2	0.0298678	Output/HOr/cleaveLand_result/t_plot/ath-miR827_2ss9CT21TA_RrubChr4G00107500.1_178_TPlot.pdf	9	510.233	0	0.00043818	Output/NOr/cleaveLand_result/t_plot/ath-miR827_2ss9CT21TA_RrubChr4G00107500.1_178_TPlot.pdf	153.563	510.233	-1.73233	down	1.3464e-43	9.3192e-43
cas-miR396b_R+3	RrubChr8G00195690.1	RrubChr8G00195690	RrubChr8G00195690	2-oxoglutarate-dependent dioxygenase DAO-like [Sesamum indicum]	GO:0009852(auxin catabolic process);GO:0051213(dioxygenase activity)	ko00904(Diterpenoid biosynthesis)	774	795	786	0.656168	7	GAAUGGUUU--GGAGGCUGUGGAU&UUCCACAGCUUUCUUGAACUUUUC	0	0	NA	NA	NA	1	56.6926	4	0.904217	Output/NOr/cleaveLand_result/t_plot/cas-miR396b_R+3_RrubChr8G00195690.1_786_TPlot.pdf	0	56.6926	-Inf	down	5.0914e-14	5.66114e-14
cme-MIR166h-p5_1ss11AG	RrubChr12G00289200.1	RrubChr12G00289200	RrubChr12G00289200	hypothetical protein CDL12_12068 [Handroanthus impetiginosus]	GO:0003674(molecular_function);GO:0005634(nucleus);GO:0008150(biological_process)	ko00900(Terpenoid backbone biosynthesis);ko00909(Sesquiterpenoid and triterpenoid biosynthesis)	107	123	115	0.688462	7	UUUCUCUCCA-UUUCCCC&UUGGAAAAAGGAGAGAAA	1	76.7813	4	1	Output/HOr/cleaveLand_result/t_plot/cme-MIR166h-p5_1ss11AG_RrubChr12G00289200.1_115_TPlot.pdf	0	0	NA	NA	NA	76.7813	0	Inf	up	1.9069e-18	2.83708e-18
csi-miR159a-5p_R-1_1ss19AT	RrubChr8G00204630.1	RrubChr8G00204630	RrubChr8G00204630	kaurene synthase 5 [Isodon rubescens]	GO:0000287(magnesium ion binding);GO:0009507(chloroplast);GO:0009536(plastid);GO:0009570(chloroplast stroma);GO:0009686(gibberellin biosynthetic process);GO:0009740(gibberellic acid mediated signaling pathway);GO:0009899(ent-kaurene synthase activity)	ko00904(Diterpenoid biosynthesis)	332	351	342	0.727794	4.5	CAUUGGGCUUCAAAGAGCUA&GAGCUCCUUGAAGUCCAAUA	1	76.7813	4	0.826841	Output/HOr/cleaveLand_result/t_plot/csi-miR159a-5p_R-1_1ss19AT_RrubChr8G00204630.1_342_TPlot.pdf	0	0	NA	NA	NA	76.7813	0	Inf	up	1.9069e-18	2.83708e-18
gra-MIR8721a-p5_2ss4AC17AT	RrubChr11G00277560.1	RrubChr11G00277560	RrubChr11G00277560	vegetative cell wall protein gp1-like [Olea europaea var. sylvestris]	GO:0003674(molecular_function);GO:0008150(biological_process);GO:0016021(integral component of membrane)	ko00900(Terpenoid backbone biosynthesis)	239	256	247	0.683761	7	UUUGCAGUUCACUUGUUU&AAACGAGUGAACAAUAUA	0	0	NA	NA	NA	1	56.6926	4	0.909762	Output/NOr/cleaveLand_result/t_plot/gra-MIR8721a-p5_2ss4AC17AT_RrubChr11G00277560.1_247_TPlot.pdf	0	56.6926	-Inf	down	5.0914e-14	5.66114e-14
lus-MIR159a-p5_2ss11AT18CA	RrubChr10G00239370.1	RrubChr10G00239370	RrubChr10G00239370	hydroxymethylglutaryl-CoA reductase [Lavandula angustifolia]	GO:0004420(hydroxymethylglutaryl-CoA reductase (NADPH) activity);GO:0005778(peroxisomal membrane);GO:0005789(endoplasmic reticulum membrane);GO:0008299(isoprenoid biosynthetic process);GO:0016126(sterol biosynthetic process)	ko00900(Terpenoid backbone biosynthesis)	286	302	293	0.670927	6.5	UCGU-CCAGUCGCUUCUC&AGGAGGUGAUUGGUAUGA	1	76.7813	4	1	Output/HOr/cleaveLand_result/t_plot/lus-MIR159a-p5_2ss11AT18CA_RrubChr10G00239370.1_293_TPlot.pdf	0	0	NA	NA	NA	76.7813	0	Inf	up	1.9069e-18	2.83708e-18
lus-MIR159a-p5_2ss11AT18CA	RrubChr12G00288550.1	RrubChr12G00288550	RrubChr12G00288550	4-hydroxy-3-methylbut-2-enyl diphosphate reductase [Isodon rubescens]	GO:0009507(chloroplast);GO:0009570(chloroplast stroma);GO:0019288(isopentenyl diphosphate biosynthetic process, methylerythritol 4-phosphate pathway);GO:0046429(4-hydroxy-3-methylbut-2-en-1-yl diphosphate synthase activity);GO:0046677(response to antibiotic);GO:0046872(metal ion binding);GO:0050992(dimethylallyl diphosphate biosynthetic process);GO:0051538(3 iron, 4 sulfur cluster binding);GO:005…	ko00900(Terpenoid backbone biosynthesis)	1075	1092	1083	0.670927	6	UGUCACUAAUCACUUCCU&AGGAGGUGAUUGGUAUGA	2	153.563	2	0.999992	Output/HOr/cleaveLand_result/t_plot/lus-MIR159a-p5_2ss11AT18CA_RrubChr12G00288550.1_1083_TPlot.pdf	1	56.6926	4	1	Output/NOr/cleaveLand_result/t_plot/lus-MIR159a-p5_2ss11AT18CA_RrubChr12G00288550.1_1083_TPlot.pdf	153.563	56.6926	1.4376	up	2.3737e-11	2.59798e-11
mtr-MIR2592ac-p3_2ss5GT18GT	RrubChr12G00288560.1	RrubChr12G00288560	RrubChr12G00288560	1-hydroxy-2-methyl-2-(E)-butenyl-4-diphosphate reductase [Mentha x piperita]	GO:0009507(chloroplast);GO:0009570(chloroplast stroma);GO:0019288(isopentenyl diphosphate biosynthetic process, methylerythritol 4-phosphate pathway);GO:0046429(4-hydroxy-3-methylbut-2-en-1-yl diphosphate synthase activity);GO:0046677(response to antibiotic);GO:0046872(metal ion binding);GO:0050992(dimethylallyl diphosphate biosynthetic process);GO:0051538(3 iron, 4 sulfur cluster binding);GO:005…	ko00900(Terpenoid backbone biosynthesis)	803	821	811	0.743396	6	UAUCUAAGGUAUGGACUAC&UUAGUCU-UGCCUUAGAUU	0	0	NA	NA	NA	1	56.6926	4	0.954998	Output/NOr/cleaveLand_result/t_plot/mtr-MIR2592ac-p3_2ss5GT18GT_RrubChr12G00288560.1_811_TPlot.pdf	0	56.6926	-Inf	down	5.0914e-14	5.66114e-14
mtr-MIR2592ac-p5_2ss5GT18GT	RrubChr12G00288560.1	RrubChr12G00288560	RrubChr12G00288560	1-hydroxy-2-methyl-2-(E)-butenyl-4-diphosphate reductase [Mentha x piperita]	GO:0009507(chloroplast);GO:0009570(chloroplast stroma);GO:0019288(isopentenyl diphosphate biosynthetic process, methylerythritol 4-phosphate pathway);GO:0046429(4-hydroxy-3-methylbut-2-en-1-yl diphosphate synthase activity);GO:0046677(response to antibiotic);GO:0046872(metal ion binding);GO:0050992(dimethylallyl diphosphate biosynthetic process);GO:0051538(3 iron, 4 sulfur cluster binding);GO:005…	ko00900(Terpenoid backbone biosynthesis)	803	821	811	0.743396	6	UAUCUAAGGUAUGGACUAC&UUAGUCU-UGCCUUAGAUU	0	0	NA	NA	NA	1	56.6926	4	0.960058	Output/NOr/cleaveLand_result/t_plot/mtr-MIR2592ac-p5_2ss5GT18GT_RrubChr12G00288560.1_811_TPlot.pdf	0	56.6926	-Inf	down	5.0914e-14	5.66114e-14
mtr-MIR2592bj-p3_1ss12TC	RrubChr12G00283720.1	RrubChr12G00283720	RrubChr12G00283720	Iron/ascorbate family oxidoreductase [Handroanthus impetiginosus]	GO:0009416(response to light stimulus);GO:0009686(gibberellin biosynthetic process);GO:0009740(gibberellic acid mediated signaling pathway);GO:0009826(unidimensional cell growth);GO:0009908(flower development);GO:0045544(gibberellin 20-oxidase activity)	ko00904(Diterpenoid biosynthesis)	1023	1040	1030	0.667622	6	CACAGGG-CAGUGGUGAAC&AUUC-CCACUGUCCCUGUC	2	153.563	2	0.999761	Output/HOr/cleaveLand_result/t_plot/mtr-MIR2592bj-p3_1ss12TC_RrubChr12G00283720.1_1030_TPlot.pdf	0	0	NA	NA	NA	153.563	0	Inf	up	2.869e-35	9.98049e-35
mtr-MIR2592bj-p3_1ss12TC	RrubChr8G00195690.1	RrubChr8G00195690	RrubChr8G00195690	2-oxoglutarate-dependent dioxygenase DAO-like [Sesamum indicum]	GO:0009852(auxin catabolic process);GO:0051213(dioxygenase activity)	ko00904(Diterpenoid biosynthesis)	693	710	701	0.710602	7	GGCGGAGACGGUGGGGCU&AUUCCCACUGUCCCUGUC	0	0	NA	NA	NA	1	56.6926	4	0.997216	Output/NOr/cleaveLand_result/t_plot/mtr-MIR2592bj-p3_1ss12TC_RrubChr8G00195690.1_701_TPlot.pdf	0	56.6926	-Inf	down	5.0914e-14	5.66114e-14
peu-miR2916_L-1R-4_1ss6AG	RrubChr12G00288550.1	RrubChr12G00288550	RrubChr12G00288550	4-hydroxy-3-methylbut-2-enyl diphosphate reductase [Isodon rubescens]	GO:0009507(chloroplast);GO:0009570(chloroplast stroma);GO:0019288(isopentenyl diphosphate biosynthetic process, methylerythritol 4-phosphate pathway);GO:0046429(4-hydroxy-3-methylbut-2-en-1-yl diphosphate synthase activity);GO:0046677(response to antibiotic);GO:0046872(metal ion binding);GO:0050992(dimethylallyl diphosphate biosynthetic process);GO:0051538(3 iron, 4 sulfur cluster binding);GO:005…	ko00900(Terpenoid backbone biosynthesis)	107	123	114	0.708223	5	ACUCG-CAUCGAGCCCCC&GGGGGCUCGAAGACGAUC	0	0	NA	NA	NA	2	113.385	3	0.254652	Output/NOr/cleaveLand_result/t_plot/peu-miR2916_L-1R-4_1ss6AG_RrubChr12G00288550.1_114_TPlot.pdf	0	113.385	-Inf	down	1.7711e-26	4.82484e-26
sly-MIR9479-p3_2ss1TG17GC	RrubChr12G00288550.1	RrubChr12G00288550	RrubChr12G00288550	4-hydroxy-3-methylbut-2-enyl diphosphate reductase [Isodon rubescens]	GO:0009507(chloroplast);GO:0009570(chloroplast stroma);GO:0019288(isopentenyl diphosphate biosynthetic process, methylerythritol 4-phosphate pathway);GO:0046429(4-hydroxy-3-methylbut-2-en-1-yl diphosphate synthase activity);GO:0046677(response to antibiotic);GO:0046872(metal ion binding);GO:0050992(dimethylallyl diphosphate biosynthetic process);GO:0051538(3 iron, 4 sulfur cluster binding);GO:005…	ko00900(Terpenoid backbone biosynthesis)	947	962	954	0.687688	5	GGAUUUG-ACCCG-GACA&GGUCACGGGUUCAAAUCC	3	230.344	2	0.947204	Output/HOr/cleaveLand_result/t_plot/sly-MIR9479-p3_2ss1TG17GC_RrubChr12G00288550.1_954_TPlot.pdf	6	340.155	2	0.841713	Output/NOr/cleaveLand_result/t_plot/sly-MIR9479-p3_2ss1TG17GC_RrubChr12G00288550.1_954_TPlot.pdf	230.344	340.155	-0.562404	down	4.2629e-06	4.56949e-06
PC-3p-238343_22	RrubChr12G00288560.1	RrubChr12G00288560	RrubChr12G00288560	1-hydroxy-2-methyl-2-(E)-butenyl-4-diphosphate reductase [Mentha x piperita]	GO:0009507(chloroplast);GO:0009570(chloroplast stroma);GO:0019288(isopentenyl diphosphate biosynthetic process, methylerythritol 4-phosphate pathway);GO:0046429(4-hydroxy-3-methylbut-2-en-1-yl diphosphate synthase activity);GO:0046677(response to antibiotic);GO:0046872(metal ion binding);GO:0050992(dimethylallyl diphosphate biosynthetic process);GO:0051538(3 iron, 4 sulfur cluster binding);GO:005…	ko00900(Terpenoid backbone biosynthesis)	1158	1177	1168	0.680982	5.5	UGGG-GUCGAAAAUGCUACUG&AAGUAGUAUUUU-GGCACCCA	2	121.951	3	0.274412	Output/LOr/cleaveLand_result/t_plot/PC-3p-238343_22_RrubChr12G00288560.1_1168_TPlot.pdf	0	0	NA	NA	NA	121.951	0	Inf	up	2.357e-28	8.4107e-28
PC-3p-238343_22	RrubChr2G00056650.1	RrubChr2G00056650	RrubChr2G00056650	isopentenyl pyrophosphate isomerase [Salvia miltiorrhiza]	GO:0004452(isopentenyl-diphosphate delta-isomerase activity);GO:0005739(mitochondrion);GO:0005829(cytosol);GO:0008299(isoprenoid biosynthetic process);GO:0009240(isopentenyl diphosphate biosynthetic process);GO:0009507(chloroplast);GO:0009908(flower development);GO:0015979(photosynthesis);GO:0015995(chlorophyll biosynthetic process);GO:0016787(hydrolase activity);GO:0046872(metal ion binding);GO:…	ko00900(Terpenoid backbone biosynthesis)	725	743	734	0.671779	7	GGGGUGA-GAAAUGCUGCUC&AAGUAGUAUUUUGGCACCCA	2	121.951	3	0.322612	Output/LOr/cleaveLand_result/t_plot/PC-3p-238343_22_RrubChr2G00056650.1_734_TPlot.pdf	4	226.77	2	0.554096	Output/NOr/cleaveLand_result/t_plot/PC-3p-238343_22_RrubChr2G00056650.1_734_TPlot.pdf	121.951	226.77	-0.894927	down	1.982e-08	2.19077e-08
PC-3p-266033_20	RrubChr12G00288550.1	RrubChr12G00288550	RrubChr12G00288550	4-hydroxy-3-methylbut-2-enyl diphosphate reductase [Isodon rubescens]	GO:0009507(chloroplast);GO:0009570(chloroplast stroma);GO:0019288(isopentenyl diphosphate biosynthetic process, methylerythritol 4-phosphate pathway);GO:0046429(4-hydroxy-3-methylbut-2-en-1-yl diphosphate synthase activity);GO:0046677(response to antibiotic);GO:0046872(metal ion binding);GO:0050992(dimethylallyl diphosphate biosynthetic process);GO:0051538(3 iron, 4 sulfur cluster binding);GO:005…	ko00900(Terpenoid backbone biosynthesis)	526	544	535	0.75122	6.5	GGUUAAUAAGAUGCUUGAA&UUUAGGUAUUUUAUUGAAA	1	60.9756	4	0.990526	Output/LOr/cleaveLand_result/t_plot/PC-3p-266033_20_RrubChr12G00288550.1_535_TPlot.pdf	2	113.385	3	0.503392	Output/NOr/cleaveLand_result/t_plot/PC-3p-266033_20_RrubChr12G00288550.1_535_TPlot.pdf	60.9756	113.385	-0.894927	down	7.211e-05	7.6652e-05
PC-3p-601014_10	RrubChr10G00239350.1	RrubChr10G00239350	RrubChr10G00239350	hydroxymethylglutaryl-CoA reductase [Lavandula angustifolia]	GO:0004420(hydroxymethylglutaryl-CoA reductase (NADPH) activity);GO:0005778(peroxisomal membrane);GO:0005789(endoplasmic reticulum membrane);GO:0008299(isoprenoid biosynthetic process);GO:0016126(sterol biosynthetic process)	ko00900(Terpenoid backbone biosynthesis)	245	262	253	0.702614	7	AUCCUUCUCUCCUCUCCU&GUGAGAGGAGAGAACAUU	1	60.9756	4	1	Output/LOr/cleaveLand_result/t_plot/PC-3p-601014_10_RrubChr10G00239350.1_253_TPlot.pdf	0	0	NA	NA	NA	60.9756	0	Inf	up	5.7732e-15	8.75878e-15
PC-3p-8010_455	RrubChr12G00285160.1	RrubChr12G00285160	RrubChr12G00285160	HMG CoA reductase, partial [Pogostemon cablin]	GO:0004420(hydroxymethylglutaryl-CoA reductase (NADPH) activity);GO:0005778(peroxisomal membrane);GO:0005789(endoplasmic reticulum membrane);GO:0008299(isoprenoid biosynthetic process);GO:0016126(sterol biosynthetic process)	ko00900(Terpenoid backbone biosynthesis)	1498	1519	1510	0.672566	5	AUCG-C-GACGGGUCAAGAUCCGG&ACAGAUCUUGACCCGUCAGACGAU	1	60.9756	4	0.206795	Output/LOr/cleaveLand_result/t_plot/PC-3p-8010_455_RrubChr12G00285160.1_1510_TPlot.pdf	0	0	NA	NA	NA	60.9756	0	Inf	up	5.7732e-15	8.75878e-15
PC-5p-205696_25	RrubChr4G00095860.1	RrubChr4G00095860	RrubChr4G00095860	dihydroflavonol-4-reductase [Salvia officinalis]	GO:0003824(catalytic activity);GO:0005634(nucleus);GO:0005773(vacuole);GO:0005774(vacuolar membrane);GO:0005783(endoplasmic reticulum);GO:0005886(plasma membrane);GO:0006721(terpenoid metabolic process);GO:0009788(negative regulation of abscisic acid-activated signaling pathway);GO:0016487(farnesol metabolic process);GO:0047886(farnesol dehydrogenase activity);GO:0050662(coenzyme binding)	ko00900(Terpenoid backbone biosynthesis);ko00909(Sesquiterpenoid and triterpenoid biosynthesis)	614	631	622	0.721053	5.5	GGGUUCUCUUUUUGUCAU&AUGAUAAAAAAGGAAUUU	0	0	NA	NA	NA	1	56.6926	4	0.845658	Output/NOr/cleaveLand_result/t_plot/PC-5p-205696_25_RrubChr4G00095860.1_622_TPlot.pdf	0	56.6926	-Inf	down	5.0914e-14	5.73615e-14
PC-5p-205696_25	RrubChr4G00095870.1	RrubChr4G00095870	RrubChr4G00095870	dihydroflavonol-4-reductase [Salvia officinalis]	GO:0003824(catalytic activity);GO:0005634(nucleus);GO:0005773(vacuole);GO:0005774(vacuolar membrane);GO:0005783(endoplasmic reticulum);GO:0005886(plasma membrane);GO:0006721(terpenoid metabolic process);GO:0009788(negative regulation of abscisic acid-activated signaling pathway);GO:0016487(farnesol metabolic process);GO:0047886(farnesol dehydrogenase activity);GO:0050662(coenzyme binding)	ko00900(Terpenoid backbone biosynthesis);ko00909(Sesquiterpenoid and triterpenoid biosynthesis)	942	959	950	0.721053	5.5	GGGUUCUCUUUUUGUCAU&AUGAUAAAAAAGGAAUUU	1	60.9756	4	0.908732	Output/LOr/cleaveLand_result/t_plot/PC-5p-205696_25_RrubChr4G00095870.1_950_TPlot.pdf	0	0	NA	NA	NA	60.9756	0	Inf	up	5.7732e-15	8.75878e-15
PC-5p-253621_21	RrubChr10G00237250.1	RrubChr10G00237250	RrubChr10G00237250	CAAX prenyl protease 1 homolog [Sesamum indicum]	GO:0004175(endopeptidase activity);GO:0004222(metalloendopeptidase activity);GO:0005773(vacuole);GO:0005783(endoplasmic reticulum);GO:0006508(proteolysis);GO:0016021(integral component of membrane);GO:0030176(integral component of endoplasmic reticulum membrane);GO:0046872(metal ion binding);GO:0071586(CAAX-box protein processing);GO:0080120(CAAX-box protein maturation)	ko00900(Terpenoid backbone biosynthesis)	1192	1209	1200	0.866109	7	GAGUUUCAGGCUGAUGCU&AACAUUAGUCUGAAACAU	2	121.951	2	0.0573722	Output/LOr/cleaveLand_result/t_plot/PC-5p-253621_21_RrubChr10G00237250.1_1200_TPlot.pdf	0	0	NA	NA	NA	121.951	0	Inf	up	2.357e-28	8.4107e-28
PC-5p-349693_16	RrubChr10G00239350.1	RrubChr10G00239350	RrubChr10G00239350	hydroxymethylglutaryl-CoA reductase [Lavandula angustifolia]	GO:0004420(hydroxymethylglutaryl-CoA reductase (NADPH) activity);GO:0005778(peroxisomal membrane);GO:0005789(endoplasmic reticulum membrane);GO:0008299(isoprenoid biosynthetic process);GO:0016126(sterol biosynthetic process)	ko00900(Terpenoid backbone biosynthesis)	996	1015	1006	0.729805	6	CCGAUG-GCGACGACGGAGGG&CUUUCCGUCGUUACUCAUCGA	1	60.9756	4	0.624004	Output/LOr/cleaveLand_result/t_plot/PC-5p-349693_16_RrubChr10G00239350.1_1006_TPlot.pdf	0	0	NA	NA	NA	60.9756	0	Inf	up	5.7732e-15	8.75878e-15
PC-5p-477348_13	RrubChr7G00188110.1	RrubChr7G00188110	RrubChr7G00188110	Protein geranylgeranyltransferase Type I, beta subunit [Handroanthus impetiginosus]	GO:0004660(protein farnesyltransferase activity);GO:0005965(protein farnesyltransferase complex);GO:0018343(protein farnesylation)	ko00900(Terpenoid backbone biosynthesis)	274	293	284	0.821306	3	AAUGACUUUAUUGAUUUUCU&AGAGGAUCAAUAAAGUCAUA	2	121.951	2	0.0291098	Output/LOr/cleaveLand_result/t_plot/PC-5p-477348_13_RrubChr7G00188110.1_284_TPlot.pdf	1	56.6926	4	0.0389771	Output/NOr/cleaveLand_result/t_plot/PC-5p-477348_13_RrubChr7G00188110.1_284_TPlot.pdf	121.951	56.6926	1.10507	up	1.0462e-06	1.13419e-06
PC-5p-515493_12	RrubChr4G00095870.1	RrubChr4G00095870	RrubChr4G00095870	dihydroflavonol-4-reductase [Salvia officinalis]	GO:0003824(catalytic activity);GO:0005634(nucleus);GO:0005773(vacuole);GO:0005774(vacuolar membrane);GO:0005783(endoplasmic reticulum);GO:0005886(plasma membrane);GO:0006721(terpenoid metabolic process);GO:0009788(negative regulation of abscisic acid-activated signaling pathway);GO:0016487(farnesol metabolic process);GO:0047886(farnesol dehydrogenase activity);GO:0050662(coenzyme binding)	ko00900(Terpenoid backbone biosynthesis);ko00909(Sesquiterpenoid and triterpenoid biosynthesis)	522	544	535	0.736041	5.5	GCCGGUUGCCACAUCAUCUUCCA&CGGAAGAUGAUGUGGAAAUCACA	1	60.9756	4	0.120769	Output/LOr/cleaveLand_result/t_plot/PC-5p-515493_12_RrubChr4G00095870.1_535_TPlot.pdf	0	0	NA	NA	NA	60.9756	0	Inf	up	5.7732e-15	8.75878e-15
PC-5p-76145_66	RrubChr12G00288550.1	RrubChr12G00288550	RrubChr12G00288550	4-hydroxy-3-methylbut-2-enyl diphosphate reductase [Isodon rubescens]	GO:0009507(chloroplast);GO:0009570(chloroplast stroma);GO:0019288(isopentenyl diphosphate biosynthetic process, methylerythritol 4-phosphate pathway);GO:0046429(4-hydroxy-3-methylbut-2-en-1-yl diphosphate synthase activity);GO:0046677(response to antibiotic);GO:0046872(metal ion binding);GO:0050992(dimethylallyl diphosphate biosynthetic process);GO:0051538(3 iron, 4 sulfur cluster binding);GO:005…	ko00900(Terpenoid backbone biosynthesis)	132	151	142	0.686842	7	AGACCAGGUUGUUCCGGCGA&UUGUCGGAGCAAUUUGGCCC	0	0	NA	NA	NA	2	113.385	3	0.30477	Output/NOr/cleaveLand_result/t_plot/PC-5p-76145_66_RrubChr12G00288550.1_142_TPlot.pdf	0	113.385	-Inf	down	1.7711e-26	4.93917e-26
ath-MIR4243-p5_2ss16GT18AG	RrubChr3G00063230.1	RrubChr3G00063230	RrubChr3G00063230	putative solanesyl diphosphate synthase [Salvia miltiorrhiza]	GO:0006744(ubiquinone biosynthetic process);GO:0008299(isoprenoid biosynthetic process);GO:0009507(chloroplast);GO:0009536(plastid);GO:0009570(chloroplast stroma);GO:0010236(plastoquinone biosynthetic process);GO:0015979(photosynthesis);GO:0046872(metal ion binding);GO:0050347(trans-octaprenyltranstransferase activity);GO:0052924(all-trans-nonaprenyl-diphosphate synthase (geranylgeranyl-diphospha…	ko00900(Terpenoid backbone biosynthesis)	838	854	845	0.663717	7	CAAG-AAUCUACAGUCGA&GAAAUUGUAGAUUUCUUG	0	0	NA	NA	NA	9	510.233	2	0.998768	Output/NOr/cleaveLand_result/t_plot/ath-MIR4243-p5_2ss16GT18AG_RrubChr3G00063230.1_845_TPlot.pdf	0	510.233	-Inf	down	0	0
ath-MIR4243-p5_2ss16GT18AG	RrubChr4G00095880.1	RrubChr4G00095880	RrubChr4G00095880	transmembrane protein 53-A-like [Sesamum indicum]	GO:0003674(molecular_function);GO:0005634(nucleus);GO:0005777(peroxisome);GO:0008150(biological_process)	ko00900(Terpenoid backbone biosynthesis);ko00909(Sesquiterpenoid and triterpenoid biosynthesis)	613	630	621	0.654867	3.5	CAAAUAAUCUGCAAUUUU&GAAAUUGUAGAUUUCUUG	2	121.951	2	0.999993	Output/LOr/cleaveLand_result/t_plot/ath-MIR4243-p5_2ss16GT18AG_RrubChr4G00095880.1_621_TPlot.pdf	1	56.6926	4	1	Output/NOr/cleaveLand_result/t_plot/ath-MIR4243-p5_2ss16GT18AG_RrubChr4G00095880.1_621_TPlot.pdf	121.951	56.6926	1.10507	up	1.0462e-06	1.13419e-06
ath-miR167a-3p_2ss9TG10C-	RrubChr12G00285160.1	RrubChr12G00285160	RrubChr12G00285160	HMG CoA reductase, partial [Pogostemon cablin]	GO:0004420(hydroxymethylglutaryl-CoA reductase (NADPH) activity);GO:0005778(peroxisomal membrane);GO:0005789(endoplasmic reticulum membrane);GO:0008299(isoprenoid biosynthetic process);GO:0016126(sterol biosynthetic process)	ko00900(Terpenoid backbone biosynthesis)	1797	1815	1806	0.69146	6.5	GGUGAAGA-GCCACAUGAAG&GAUCAUGUGGCAGUUUCACC	2	121.951	2	0.719253	Output/LOr/cleaveLand_result/t_plot/ath-miR167a-3p_2ss9TG10C-_RrubChr12G00285160.1_1806_TPlot.pdf	0	0	NA	NA	NA	121.951	0	Inf	up	2.357e-28	8.4107e-28
ath-miR396b-5p	RrubChr8G00195690.1	RrubChr8G00195690	RrubChr8G00195690	2-oxoglutarate-dependent dioxygenase DAO-like [Sesamum indicum]	GO:0009852(auxin catabolic process);GO:0051213(dioxygenase activity)	ko00904(Diterpenoid biosynthesis)	777	795	786	0.673653	7	UGGUUU--GGAGGCUGUGGAU&UUCCACAGCUUUCUUGAACUU	0	0	NA	NA	NA	1	56.6926	4	0.996801	Output/NOr/cleaveLand_result/t_plot/ath-miR396b-5p_RrubChr8G00195690.1_786_TPlot.pdf	0	56.6926	-Inf	down	5.0914e-14	5.73615e-14
ath-miR396b-5p_1ss21TA	RrubChr8G00195690.1	RrubChr8G00195690	RrubChr8G00195690	2-oxoglutarate-dependent dioxygenase DAO-like [Sesamum indicum]	GO:0009852(auxin catabolic process);GO:0051213(dioxygenase activity)	ko00904(Diterpenoid biosynthesis)	777	795	786	0.698225	6	UGGUUU--GGAGGCUGUGGAU&UUCCACAGCUUUCUUGAACUA	0	0	NA	NA	NA	1	56.6926	4	0.955884	Output/NOr/cleaveLand_result/t_plot/ath-miR396b-5p_1ss21TA_RrubChr8G00195690.1_786_TPlot.pdf	0	56.6926	-Inf	down	5.0914e-14	5.73615e-14
ath-miR396b-5p_R-2_2ss18AT19CT	RrubChr2G00056650.1	RrubChr2G00056650	RrubChr2G00056650	isopentenyl pyrophosphate isomerase [Salvia miltiorrhiza]	GO:0004452(isopentenyl-diphosphate delta-isomerase activity);GO:0005739(mitochondrion);GO:0005829(cytosol);GO:0008299(isoprenoid biosynthetic process);GO:0009240(isopentenyl diphosphate biosynthetic process);GO:0009507(chloroplast);GO:0009908(flower development);GO:0015979(photosynthesis);GO:0015995(chlorophyll biosynthetic process);GO:0016787(hydrolase activity);GO:0046872(metal ion binding);GO:…	ko00900(Terpenoid backbone biosynthesis)	740	760	750	0.675768	7	GCUCAGAGGAAGCUGUUGGAU&UUCCA-CAGCUUUCU-UGAUU	2	121.951	3	0.988476	Output/LOr/cleaveLand_result/t_plot/ath-miR396b-5p_R-2_2ss18AT19CT_RrubChr2G00056650.1_750_TPlot.pdf	0	0	NA	NA	NA	121.951	0	Inf	up	2.357e-28	8.4107e-28
ath-miR827_2ss9CT21TA	RrubChr4G00107500.1	RrubChr4G00107500	RrubChr4G00107500	copalyl diphosphate synthase 4 [Isodon rubescens]	GO:0006817(phosphate ion transport);GO:0009705(plant-type vacuole membrane);GO:0016021(integral component of membrane);GO:0055085(transmembrane transport);GO:1905011(transmembrane phosphate ion transport from cytosol to vacuole)	ko00904(Diterpenoid biosynthesis)	167	187	178	0.855705	3	CGUUUGUUGAUGCUCAUCUAA&UUAGAUGAUCAUCAACAAACA	10	609.756	0	0.000561394	Output/LOr/cleaveLand_result/t_plot/ath-miR827_2ss9CT21TA_RrubChr4G00107500.1_178_TPlot.pdf	9	510.233	0	0.00043818	Output/NOr/cleaveLand_result/t_plot/ath-miR827_2ss9CT21TA_RrubChr4G00107500.1_178_TPlot.pdf	609.756	510.233	0.257076	up	0.0029331	0.00310173
cas-miR396b_R+3	RrubChr8G00195690.1	RrubChr8G00195690	RrubChr8G00195690	2-oxoglutarate-dependent dioxygenase DAO-like [Sesamum indicum]	GO:0009852(auxin catabolic process);GO:0051213(dioxygenase activity)	ko00904(Diterpenoid biosynthesis)	774	795	786	0.656168	7	GAAUGGUUU--GGAGGCUGUGGAU&UUCCACAGCUUUCUUGAACUUUUC	0	0	NA	NA	NA	1	56.6926	4	0.904217	Output/NOr/cleaveLand_result/t_plot/cas-miR396b_R+3_RrubChr8G00195690.1_786_TPlot.pdf	0	56.6926	-Inf	down	5.0914e-14	5.73615e-14
gra-MIR8721a-p5_2ss4AC17AT	RrubChr11G00277560.1	RrubChr11G00277560	RrubChr11G00277560	vegetative cell wall protein gp1-like [Olea europaea var. sylvestris]	GO:0003674(molecular_function);GO:0008150(biological_process);GO:0016021(integral component of membrane)	ko00900(Terpenoid backbone biosynthesis)	239	256	247	0.683761	7	UUUGCAGUUCACUUGUUU&AAACGAGUGAACAAUAUA	0	0	NA	NA	NA	1	56.6926	4	0.909762	Output/NOr/cleaveLand_result/t_plot/gra-MIR8721a-p5_2ss4AC17AT_RrubChr11G00277560.1_247_TPlot.pdf	0	56.6926	-Inf	down	5.0914e-14	5.73615e-14
lus-MIR159a-p5_2ss11AT18CA	RrubChr12G00288550.1	RrubChr12G00288550	RrubChr12G00288550	4-hydroxy-3-methylbut-2-enyl diphosphate reductase [Isodon rubescens]	GO:0009507(chloroplast);GO:0009570(chloroplast stroma);GO:0019288(isopentenyl diphosphate biosynthetic process, methylerythritol 4-phosphate pathway);GO:0046429(4-hydroxy-3-methylbut-2-en-1-yl diphosphate synthase activity);GO:0046677(response to antibiotic);GO:0046872(metal ion binding);GO:0050992(dimethylallyl diphosphate biosynthetic process);GO:0051538(3 iron, 4 sulfur cluster binding);GO:005…	ko00900(Terpenoid backbone biosynthesis)	1075	1092	1083	0.670927	6	UGUCACUAAUCACUUCCU&AGGAGGUGAUUGGUAUGA	1	60.9756	4	1	Output/LOr/cleaveLand_result/t_plot/lus-MIR159a-p5_2ss11AT18CA_RrubChr12G00288550.1_1083_TPlot.pdf	1	56.6926	4	1	Output/NOr/cleaveLand_result/t_plot/lus-MIR159a-p5_2ss11AT18CA_RrubChr12G00288550.1_1083_TPlot.pdf	60.9756	56.6926	0.105073	up	0.69295	0.693288
mdm-MIR11001-p3_2ss14CG19GT	RrubChr6G00150640.1	RrubChr6G00150640	RrubChr6G00150640	uncharacterized protein LOC105162704 [Sesamum indicum]	GO:0005634(nucleus);GO:0008270(zinc ion binding)	ko00900(Terpenoid backbone biosynthesis)	681	700	691	0.671233	5.5	UGUUUGCAGUUGAAUCAGAU&AUUUGUUUCAACUG-AAAUU	2	121.951	2	0.998582	Output/LOr/cleaveLand_result/t_plot/mdm-MIR11001-p3_2ss14CG19GT_RrubChr6G00150640.1_691_TPlot.pdf	0	0	NA	NA	NA	121.951	0	Inf	up	2.357e-28	8.4107e-28
mes-MIR171h-p5_1ss15TG	RrubChr11G00262640.1	RrubChr11G00262640	RrubChr11G00262640	(E)-4-hydroxy-3-methylbut-2-enyl diphosphate synthase [Salvia miltiorrhiza f. alba]	GO:0009507(chloroplast);GO:0019288(isopentenyl diphosphate biosynthetic process, methylerythritol 4-phosphate pathway);GO:0046429(4-hydroxy-3-methylbut-2-en-1-yl diphosphate synthase activity)	ko00900(Terpenoid backbone biosynthesis)	598	619	610	0.680191	6.5	UGUUGAGCUCGAGCCAGCAUCG&UGAUGUUGGCUCGGG-UCACUC	1	60.9756	4	0.642872	Output/LOr/cleaveLand_result/t_plot/mes-MIR171h-p5_1ss15TG_RrubChr11G00262640.1_610_TPlot.pdf	0	0	NA	NA	NA	60.9756	0	Inf	up	5.7732e-15	8.75878e-15
mtr-MIR2592ac-p3_2ss5GT18GT	RrubChr12G00288560.1	RrubChr12G00288560	RrubChr12G00288560	1-hydroxy-2-methyl-2-(E)-butenyl-4-diphosphate reductase [Mentha x piperita]	GO:0009507(chloroplast);GO:0009570(chloroplast stroma);GO:0019288(isopentenyl diphosphate biosynthetic process, methylerythritol 4-phosphate pathway);GO:0046429(4-hydroxy-3-methylbut-2-en-1-yl diphosphate synthase activity);GO:0046677(response to antibiotic);GO:0046872(metal ion binding);GO:0050992(dimethylallyl diphosphate biosynthetic process);GO:0051538(3 iron, 4 sulfur cluster binding);GO:005…	ko00900(Terpenoid backbone biosynthesis)	803	821	811	0.743396	6	UAUCUAAGGUAUGGACUAC&UUAGUCU-UGCCUUAGAUU	0	0	NA	NA	NA	1	56.6926	4	0.954998	Output/NOr/cleaveLand_result/t_plot/mtr-MIR2592ac-p3_2ss5GT18GT_RrubChr12G00288560.1_811_TPlot.pdf	0	56.6926	-Inf	down	5.0914e-14	5.73615e-14
mtr-MIR2592ac-p5_2ss5GT18GT	RrubChr12G00288560.1	RrubChr12G00288560	RrubChr12G00288560	1-hydroxy-2-methyl-2-(E)-butenyl-4-diphosphate reductase [Mentha x piperita]	GO:0009507(chloroplast);GO:0009570(chloroplast stroma);GO:0019288(isopentenyl diphosphate biosynthetic process, methylerythritol 4-phosphate pathway);GO:0046429(4-hydroxy-3-methylbut-2-en-1-yl diphosphate synthase activity);GO:0046677(response to antibiotic);GO:0046872(metal ion binding);GO:0050992(dimethylallyl diphosphate biosynthetic process);GO:0051538(3 iron, 4 sulfur cluster binding);GO:005…	ko00900(Terpenoid backbone biosynthesis)	803	821	811	0.743396	6	UAUCUAAGGUAUGGACUAC&UUAGUCU-UGCCUUAGAUU	0	0	NA	NA	NA	1	56.6926	4	0.960058	Output/NOr/cleaveLand_result/t_plot/mtr-MIR2592ac-p5_2ss5GT18GT_RrubChr12G00288560.1_811_TPlot.pdf	0	56.6926	-Inf	down	5.0914e-14	5.73615e-14
mtr-MIR2592bj-p3_1ss12TC	RrubChr8G00195690.1	RrubChr8G00195690	RrubChr8G00195690	2-oxoglutarate-dependent dioxygenase DAO-like [Sesamum indicum]	GO:0009852(auxin catabolic process);GO:0051213(dioxygenase activity)	ko00904(Diterpenoid biosynthesis)	693	710	701	0.710602	7	GGCGGAGACGGUGGGGCU&AUUCCCACUGUCCCUGUC	0	0	NA	NA	NA	1	56.6926	4	0.997216	Output/NOr/cleaveLand_result/t_plot/mtr-MIR2592bj-p3_1ss12TC_RrubChr8G00195690.1_701_TPlot.pdf	0	56.6926	-Inf	down	5.0914e-14	5.73615e-14
peu-miR2916_L-1R-4_1ss6AG	RrubChr12G00288550.1	RrubChr12G00288550	RrubChr12G00288550	4-hydroxy-3-methylbut-2-enyl diphosphate reductase [Isodon rubescens]	GO:0009507(chloroplast);GO:0009570(chloroplast stroma);GO:0019288(isopentenyl diphosphate biosynthetic process, methylerythritol 4-phosphate pathway);GO:0046429(4-hydroxy-3-methylbut-2-en-1-yl diphosphate synthase activity);GO:0046677(response to antibiotic);GO:0046872(metal ion binding);GO:0050992(dimethylallyl diphosphate biosynthetic process);GO:0051538(3 iron, 4 sulfur cluster binding);GO:005…	ko00900(Terpenoid backbone biosynthesis)	107	123	114	0.708223	5	ACUCG-CAUCGAGCCCCC&GGGGGCUCGAAGACGAUC	0	0	NA	NA	NA	2	113.385	3	0.254652	Output/NOr/cleaveLand_result/t_plot/peu-miR2916_L-1R-4_1ss6AG_RrubChr12G00288550.1_114_TPlot.pdf	0	113.385	-Inf	down	1.7711e-26	4.93917e-26
sly-MIR9479-p3_2ss1TG17GC	RrubChr12G00288550.1	RrubChr12G00288550	RrubChr12G00288550	4-hydroxy-3-methylbut-2-enyl diphosphate reductase [Isodon rubescens]	GO:0009507(chloroplast);GO:0009570(chloroplast stroma);GO:0019288(isopentenyl diphosphate biosynthetic process, methylerythritol 4-phosphate pathway);GO:0046429(4-hydroxy-3-methylbut-2-en-1-yl diphosphate synthase activity);GO:0046677(response to antibiotic);GO:0046872(metal ion binding);GO:0050992(dimethylallyl diphosphate biosynthetic process);GO:0051538(3 iron, 4 sulfur cluster binding);GO:005…	ko00900(Terpenoid backbone biosynthesis)	947	962	954	0.687688	5	GGAUUUG-ACCCG-GACA&GGUCACGGGUUCAAAUCC	1	60.9756	4	0.99322	Output/LOr/cleaveLand_result/t_plot/sly-MIR9479-p3_2ss1TG17GC_RrubChr12G00288550.1_954_TPlot.pdf	6	340.155	2	0.841713	Output/NOr/cleaveLand_result/t_plot/sly-MIR9479-p3_2ss1TG17GC_RrubChr12G00288550.1_954_TPlot.pdf	60.9756	340.155	-2.47989	down	3.5844e-44	3.21957e-43
PC-3p-111162_46	RrubChr5G00134400.1	RrubChr5G00134400	RrubChr5G00134400	uncharacterized protein LOC105162704 [Sesamum indicum]	GO:0003674(molecular_function);GO:0005634(nucleus);GO:0008150(biological_process);GO:0016021(integral component of membrane)	ko00900(Terpenoid backbone biosynthesis)	1367	1386	1375	0.660377	6	CUGUGCCUUCUCCAUCUCCU&AGG-GAUGGA-AGGGCAGAG	1	76.7813	4	1	Output/HOr/cleaveLand_result/t_plot/PC-3p-111162_46_RrubChr5G00134400.1_1375_TPlot.pdf	0	0	NA	NA	NA	76.7813	0	Inf	up	1.9069e-18	3.13191e-18
PC-3p-238343_22	RrubChr12G00288560.1	RrubChr12G00288560	RrubChr12G00288560	1-hydroxy-2-methyl-2-(E)-butenyl-4-diphosphate reductase [Mentha x piperita]	GO:0009507(chloroplast);GO:0009570(chloroplast stroma);GO:0019288(isopentenyl diphosphate biosynthetic process, methylerythritol 4-phosphate pathway);GO:0046429(4-hydroxy-3-methylbut-2-en-1-yl diphosphate synthase activity);GO:0046677(response to antibiotic);GO:0046872(metal ion binding);GO:0050992(dimethylallyl diphosphate biosynthetic process);GO:0051538(3 iron, 4 sulfur cluster binding);GO:005…	ko00900(Terpenoid backbone biosynthesis)	1158	1177	1168	0.680982	5.5	UGGG-GUCGAAAAUGCUACUG&AAGUAGUAUUUU-GGCACCCA	3	230.344	2	0.653995	Output/HOr/cleaveLand_result/t_plot/PC-3p-238343_22_RrubChr12G00288560.1_1168_TPlot.pdf	2	121.951	3	0.274412	Output/LOr/cleaveLand_result/t_plot/PC-3p-238343_22_RrubChr12G00288560.1_1168_TPlot.pdf	230.344	121.951	0.917486	up	7.6752e-09	8.50907e-09
PC-3p-238343_22	RrubChr2G00056650.1	RrubChr2G00056650	RrubChr2G00056650	isopentenyl pyrophosphate isomerase [Salvia miltiorrhiza]	GO:0004452(isopentenyl-diphosphate delta-isomerase activity);GO:0005739(mitochondrion);GO:0005829(cytosol);GO:0008299(isoprenoid biosynthetic process);GO:0009240(isopentenyl diphosphate biosynthetic process);GO:0009507(chloroplast);GO:0009908(flower development);GO:0015979(photosynthesis);GO:0015995(chlorophyll biosynthetic process);GO:0016787(hydrolase activity);GO:0046872(metal ion binding);GO:…	ko00900(Terpenoid backbone biosynthesis)	725	743	734	0.671779	7	GGGGUGA-GAAAUGCUGCUC&AAGUAGUAUUUUGGCACCCA	4	307.125	2	0.724378	Output/HOr/cleaveLand_result/t_plot/PC-3p-238343_22_RrubChr2G00056650.1_734_TPlot.pdf	2	121.951	3	0.322612	Output/LOr/cleaveLand_result/t_plot/PC-3p-238343_22_RrubChr2G00056650.1_734_TPlot.pdf	307.125	121.951	1.33252	up	3.8759e-19	1.1148e-18
PC-3p-258798_21	RrubChr5G00123940.1	RrubChr5G00123940	RrubChr5G00123940	mevalonate diphosphate decarboxylase [Salvia miltiorrhiza]	GO:0004163(diphosphomevalonate decarboxylase activity);GO:0005829(cytosol);GO:0019287(isopentenyl diphosphate biosynthetic process, mevalonate pathway)	ko00900(Terpenoid backbone biosynthesis)	1139	1156	1149	0.718354	6	GCUGCGUUGAG--AAAUGGA&CCCAUUUUACUCAAUGUAGC	3	230.344	2	0.664329	Output/HOr/cleaveLand_result/t_plot/PC-3p-258798_21_RrubChr5G00123940.1_1149_TPlot.pdf	0	0	NA	NA	NA	230.344	0	Inf	up	4.9493e-52	4.89439e-51
PC-3p-266033_20	RrubChr12G00288550.1	RrubChr12G00288550	RrubChr12G00288550	4-hydroxy-3-methylbut-2-enyl diphosphate reductase [Isodon rubescens]	GO:0009507(chloroplast);GO:0009570(chloroplast stroma);GO:0019288(isopentenyl diphosphate biosynthetic process, methylerythritol 4-phosphate pathway);GO:0046429(4-hydroxy-3-methylbut-2-en-1-yl diphosphate synthase activity);GO:0046677(response to antibiotic);GO:0046872(metal ion binding);GO:0050992(dimethylallyl diphosphate biosynthetic process);GO:0051538(3 iron, 4 sulfur cluster binding);GO:005…	ko00900(Terpenoid backbone biosynthesis)	526	544	535	0.75122	6.5	GGUUAAUAAGAUGCUUGAA&UUUAGGUAUUUUAUUGAAA	0	0	NA	NA	NA	1	60.9756	4	0.990526	Output/LOr/cleaveLand_result/t_plot/PC-3p-266033_20_RrubChr12G00288550.1_535_TPlot.pdf	0	60.9756	-Inf	down	5.7732e-15	6.71109e-15
PC-3p-601014_10	RrubChr10G00239350.1	RrubChr10G00239350	RrubChr10G00239350	hydroxymethylglutaryl-CoA reductase [Lavandula angustifolia]	GO:0004420(hydroxymethylglutaryl-CoA reductase (NADPH) activity);GO:0005778(peroxisomal membrane);GO:0005789(endoplasmic reticulum membrane);GO:0008299(isoprenoid biosynthetic process);GO:0016126(sterol biosynthetic process)	ko00900(Terpenoid backbone biosynthesis)	245	262	253	0.702614	7	AUCCUUCUCUCCUCUCCU&GUGAGAGGAGAGAACAUU	0	0	NA	NA	NA	1	60.9756	4	1	Output/LOr/cleaveLand_result/t_plot/PC-3p-601014_10_RrubChr10G00239350.1_253_TPlot.pdf	0	60.9756	-Inf	down	5.7732e-15	6.71109e-15
PC-3p-8010_455	RrubChr12G00285160.1	RrubChr12G00285160	RrubChr12G00285160	HMG CoA reductase, partial [Pogostemon cablin]	GO:0004420(hydroxymethylglutaryl-CoA reductase (NADPH) activity);GO:0005778(peroxisomal membrane);GO:0005789(endoplasmic reticulum membrane);GO:0008299(isoprenoid biosynthetic process);GO:0016126(sterol biosynthetic process)	ko00900(Terpenoid backbone biosynthesis)	1498	1519	1510	0.672566	5	AUCG-C-GACGGGUCAAGAUCCGG&ACAGAUCUUGACCCGUCAGACGAU	0	0	NA	NA	NA	1	60.9756	4	0.206795	Output/LOr/cleaveLand_result/t_plot/PC-3p-8010_455_RrubChr12G00285160.1_1510_TPlot.pdf	0	60.9756	-Inf	down	5.7732e-15	6.71109e-15
PC-5p-205696_25	RrubChr4G00095860.1	RrubChr4G00095860	RrubChr4G00095860	dihydroflavonol-4-reductase [Salvia officinalis]	GO:0003824(catalytic activity);GO:0005634(nucleus);GO:0005773(vacuole);GO:0005774(vacuolar membrane);GO:0005783(endoplasmic reticulum);GO:0005886(plasma membrane);GO:0006721(terpenoid metabolic process);GO:0009788(negative regulation of abscisic acid-activated signaling pathway);GO:0016487(farnesol metabolic process);GO:0047886(farnesol dehydrogenase activity);GO:0050662(coenzyme binding)	ko00900(Terpenoid backbone biosynthesis);ko00909(Sesquiterpenoid and triterpenoid biosynthesis)	614	631	622	0.721053	5.5	GGGUUCUCUUUUUGUCAU&AUGAUAAAAAAGGAAUUU	1	76.7813	4	0.926934	Output/HOr/cleaveLand_result/t_plot/PC-5p-205696_25_RrubChr4G00095860.1_622_TPlot.pdf	0	0	NA	NA	NA	76.7813	0	Inf	up	1.9069e-18	3.13191e-18
PC-5p-205696_25	RrubChr4G00095870.1	RrubChr4G00095870	RrubChr4G00095870	dihydroflavonol-4-reductase [Salvia officinalis]	GO:0003824(catalytic activity);GO:0005634(nucleus);GO:0005773(vacuole);GO:0005774(vacuolar membrane);GO:0005783(endoplasmic reticulum);GO:0005886(plasma membrane);GO:0006721(terpenoid metabolic process);GO:0009788(negative regulation of abscisic acid-activated signaling pathway);GO:0016487(farnesol metabolic process);GO:0047886(farnesol dehydrogenase activity);GO:0050662(coenzyme binding)	ko00900(Terpenoid backbone biosynthesis);ko00909(Sesquiterpenoid and triterpenoid biosynthesis)	942	959	950	0.721053	5.5	GGGUUCUCUUUUUGUCAU&AUGAUAAAAAAGGAAUUU	1	76.7813	4	0.924872	Output/HOr/cleaveLand_result/t_plot/PC-5p-205696_25_RrubChr4G00095870.1_950_TPlot.pdf	1	60.9756	4	0.908732	Output/LOr/cleaveLand_result/t_plot/PC-5p-205696_25_RrubChr4G00095870.1_950_TPlot.pdf	76.7813	60.9756	0.332523	up	0.17808	0.17897
PC-5p-253621_21	RrubChr10G00237250.1	RrubChr10G00237250	RrubChr10G00237250	CAAX prenyl protease 1 homolog [Sesamum indicum]	GO:0004175(endopeptidase activity);GO:0004222(metalloendopeptidase activity);GO:0005773(vacuole);GO:0005783(endoplasmic reticulum);GO:0006508(proteolysis);GO:0016021(integral component of membrane);GO:0030176(integral component of endoplasmic reticulum membrane);GO:0046872(metal ion binding);GO:0071586(CAAX-box protein processing);GO:0080120(CAAX-box protein maturation)	ko00900(Terpenoid backbone biosynthesis)	1192	1209	1200	0.866109	7	GAGUUUCAGGCUGAUGCU&AACAUUAGUCUGAAACAU	1	76.7813	4	0.105362	Output/HOr/cleaveLand_result/t_plot/PC-5p-253621_21_RrubChr10G00237250.1_1200_TPlot.pdf	2	121.951	2	0.0573722	Output/LOr/cleaveLand_result/t_plot/PC-5p-253621_21_RrubChr10G00237250.1_1200_TPlot.pdf	76.7813	121.951	-0.667477	down	0.0013538	0.00144865
PC-5p-349693_16	RrubChr10G00239350.1	RrubChr10G00239350	RrubChr10G00239350	hydroxymethylglutaryl-CoA reductase [Lavandula angustifolia]	GO:0004420(hydroxymethylglutaryl-CoA reductase (NADPH) activity);GO:0005778(peroxisomal membrane);GO:0005789(endoplasmic reticulum membrane);GO:0008299(isoprenoid biosynthetic process);GO:0016126(sterol biosynthetic process)	ko00900(Terpenoid backbone biosynthesis)	996	1015	1006	0.729805	6	CCGAUG-GCGACGACGGAGGG&CUUUCCGUCGUUACUCAUCGA	0	0	NA	NA	NA	1	60.9756	4	0.624004	Output/LOr/cleaveLand_result/t_plot/PC-5p-349693_16_RrubChr10G00239350.1_1006_TPlot.pdf	0	60.9756	-Inf	down	5.7732e-15	6.71109e-15
PC-5p-477348_13	RrubChr7G00188110.1	RrubChr7G00188110	RrubChr7G00188110	Protein geranylgeranyltransferase Type I, beta subunit [Handroanthus impetiginosus]	GO:0004660(protein farnesyltransferase activity);GO:0005965(protein farnesyltransferase complex);GO:0018343(protein farnesylation)	ko00900(Terpenoid backbone biosynthesis)	274	293	284	0.821306	3	AAUGACUUUAUUGAUUUUCU&AGAGGAUCAAUAAAGUCAUA	0	0	NA	NA	NA	2	121.951	2	0.0291098	Output/LOr/cleaveLand_result/t_plot/PC-5p-477348_13_RrubChr7G00188110.1_284_TPlot.pdf	0	121.951	-Inf	down	2.357e-28	7.28518e-28
PC-5p-515493_12	RrubChr4G00095870.1	RrubChr4G00095870	RrubChr4G00095870	dihydroflavonol-4-reductase [Salvia officinalis]	GO:0003824(catalytic activity);GO:0005634(nucleus);GO:0005773(vacuole);GO:0005774(vacuolar membrane);GO:0005783(endoplasmic reticulum);GO:0005886(plasma membrane);GO:0006721(terpenoid metabolic process);GO:0009788(negative regulation of abscisic acid-activated signaling pathway);GO:0016487(farnesol metabolic process);GO:0047886(farnesol dehydrogenase activity);GO:0050662(coenzyme binding)	ko00900(Terpenoid backbone biosynthesis);ko00909(Sesquiterpenoid and triterpenoid biosynthesis)	522	544	535	0.736041	5.5	GCCGGUUGCCACAUCAUCUUCCA&CGGAAGAUGAUGUGGAAAUCACA	0	0	NA	NA	NA	1	60.9756	4	0.120769	Output/LOr/cleaveLand_result/t_plot/PC-5p-515493_12_RrubChr4G00095870.1_535_TPlot.pdf	0	60.9756	-Inf	down	5.7732e-15	6.71109e-15
PC-5p-523553_12	RrubChr4G00093020.1	RrubChr4G00093020	RrubChr4G00093020	cytochrome P450 [Isodon rubescens]	GO:0005783(endoplasmic reticulum);GO:0009686(gibberellin biosynthetic process);GO:0009707(chloroplast outer membrane);GO:0009740(gibberellic acid mediated signaling pathway);GO:0010241(ent-kaurene oxidation to kaurenoic acid);GO:0016709(oxidoreductase activity, acting on paired donors, with incorporation or reduction of molecular oxygen, NAD(P)H as one donor, and incorporation of one atom of oxyg…	ko00904(Diterpenoid biosynthesis)	1598	1619	1610	0.713137	7	UGGGUGGGAAGGAGGGGACGUU&AAUGUUCUCUCCU-CUCACGUG	1	76.7813	4	0.600892	Output/HOr/cleaveLand_result/t_plot/PC-5p-523553_12_RrubChr4G00093020.1_1610_TPlot.pdf	0	0	NA	NA	NA	76.7813	0	Inf	up	1.9069e-18	3.13191e-18
PC-5p-838818_7	RrubChr12G00285160.1	RrubChr12G00285160	RrubChr12G00285160	HMG CoA reductase, partial [Pogostemon cablin]	GO:0004420(hydroxymethylglutaryl-CoA reductase (NADPH) activity);GO:0005778(peroxisomal membrane);GO:0005789(endoplasmic reticulum membrane);GO:0008299(isoprenoid biosynthetic process);GO:0016126(sterol biosynthetic process)	ko00900(Terpenoid backbone biosynthesis)	1671	1688	1680	0.653367	6	GCUGGGGGUGAAGG-GGGC&CCCCACUUUCACGCCGAGC	3	230.344	2	0.985883	Output/HOr/cleaveLand_result/t_plot/PC-5p-838818_7_RrubChr12G00285160.1_1680_TPlot.pdf	0	0	NA	NA	NA	230.344	0	Inf	up	4.9493e-52	4.89439e-51
ath-MIR4243-p5_2ss16GT18AG	RrubChr4G00095880.1	RrubChr4G00095880	RrubChr4G00095880	transmembrane protein 53-A-like [Sesamum indicum]	GO:0003674(molecular_function);GO:0005634(nucleus);GO:0005777(peroxisome);GO:0008150(biological_process)	ko00900(Terpenoid backbone biosynthesis);ko00909(Sesquiterpenoid and triterpenoid biosynthesis)	613	630	621	0.654867	3.5	CAAAUAAUCUGCAAUUUU&GAAAUUGUAGAUUUCUUG	4	307.125	2	0.999995	Output/HOr/cleaveLand_result/t_plot/ath-MIR4243-p5_2ss16GT18AG_RrubChr4G00095880.1_621_TPlot.pdf	2	121.951	2	0.999993	Output/LOr/cleaveLand_result/t_plot/ath-MIR4243-p5_2ss16GT18AG_RrubChr4G00095880.1_621_TPlot.pdf	307.125	121.951	1.33252	up	3.8759e-19	1.1148e-18
ath-miR167a-3p_2ss9TG10C-	RrubChr12G00285160.1	RrubChr12G00285160	RrubChr12G00285160	HMG CoA reductase, partial [Pogostemon cablin]	GO:0004420(hydroxymethylglutaryl-CoA reductase (NADPH) activity);GO:0005778(peroxisomal membrane);GO:0005789(endoplasmic reticulum membrane);GO:0008299(isoprenoid biosynthetic process);GO:0016126(sterol biosynthetic process)	ko00900(Terpenoid backbone biosynthesis)	1797	1815	1806	0.69146	6.5	GGUGAAGA-GCCACAUGAAG&GAUCAUGUGGCAGUUUCACC	0	0	NA	NA	NA	2	121.951	2	0.719253	Output/LOr/cleaveLand_result/t_plot/ath-miR167a-3p_2ss9TG10C-_RrubChr12G00285160.1_1806_TPlot.pdf	0	121.951	-Inf	down	2.357e-28	7.28518e-28
ath-miR396b-5p_R-2_2ss18AT19CT	RrubChr2G00056650.1	RrubChr2G00056650	RrubChr2G00056650	isopentenyl pyrophosphate isomerase [Salvia miltiorrhiza]	GO:0004452(isopentenyl-diphosphate delta-isomerase activity);GO:0005739(mitochondrion);GO:0005829(cytosol);GO:0008299(isoprenoid biosynthetic process);GO:0009240(isopentenyl diphosphate biosynthetic process);GO:0009507(chloroplast);GO:0009908(flower development);GO:0015979(photosynthesis);GO:0015995(chlorophyll biosynthetic process);GO:0016787(hydrolase activity);GO:0046872(metal ion binding);GO:…	ko00900(Terpenoid backbone biosynthesis)	740	760	750	0.675768	7	GCUCAGAGGAAGCUGUUGGAU&UUCCA-CAGCUUUCU-UGAUU	1	76.7813	4	1	Output/HOr/cleaveLand_result/t_plot/ath-miR396b-5p_R-2_2ss18AT19CT_RrubChr2G00056650.1_750_TPlot.pdf	2	121.951	3	0.988476	Output/LOr/cleaveLand_result/t_plot/ath-miR396b-5p_R-2_2ss18AT19CT_RrubChr2G00056650.1_750_TPlot.pdf	76.7813	121.951	-0.667477	down	0.0013538	0.00144865
ath-miR827_2ss9CT21TA	RrubChr4G00107500.1	RrubChr4G00107500	RrubChr4G00107500	copalyl diphosphate synthase 4 [Isodon rubescens]	GO:0006817(phosphate ion transport);GO:0009705(plant-type vacuole membrane);GO:0016021(integral component of membrane);GO:0055085(transmembrane transport);GO:1905011(transmembrane phosphate ion transport from cytosol to vacuole)	ko00904(Diterpenoid biosynthesis)	167	187	178	0.855705	3	CGUUUGUUGAUGCUCAUCUAA&UUAGAUGAUCAUCAACAAACA	2	153.563	2	0.0298678	Output/HOr/cleaveLand_result/t_plot/ath-miR827_2ss9CT21TA_RrubChr4G00107500.1_178_TPlot.pdf	10	609.756	0	0.000561394	Output/LOr/cleaveLand_result/t_plot/ath-miR827_2ss9CT21TA_RrubChr4G00107500.1_178_TPlot.pdf	153.563	609.756	-1.9894	down	2.8609e-61	5.25942e-60
cme-MIR166h-p5_1ss11AG	RrubChr12G00289200.1	RrubChr12G00289200	RrubChr12G00289200	hypothetical protein CDL12_12068 [Handroanthus impetiginosus]	GO:0003674(molecular_function);GO:0005634(nucleus);GO:0008150(biological_process)	ko00900(Terpenoid backbone biosynthesis);ko00909(Sesquiterpenoid and triterpenoid biosynthesis)	107	123	115	0.688462	7	UUUCUCUCCA-UUUCCCC&UUGGAAAAAGGAGAGAAA	1	76.7813	4	1	Output/HOr/cleaveLand_result/t_plot/cme-MIR166h-p5_1ss11AG_RrubChr12G00289200.1_115_TPlot.pdf	0	0	NA	NA	NA	76.7813	0	Inf	up	1.9069e-18	3.13191e-18
csi-miR159a-5p_R-1_1ss19AT	RrubChr8G00204630.1	RrubChr8G00204630	RrubChr8G00204630	kaurene synthase 5 [Isodon rubescens]	GO:0000287(magnesium ion binding);GO:0009507(chloroplast);GO:0009536(plastid);GO:0009570(chloroplast stroma);GO:0009686(gibberellin biosynthetic process);GO:0009740(gibberellic acid mediated signaling pathway);GO:0009899(ent-kaurene synthase activity)	ko00904(Diterpenoid biosynthesis)	332	351	342	0.727794	4.5	CAUUGGGCUUCAAAGAGCUA&GAGCUCCUUGAAGUCCAAUA	1	76.7813	4	0.826841	Output/HOr/cleaveLand_result/t_plot/csi-miR159a-5p_R-1_1ss19AT_RrubChr8G00204630.1_342_TPlot.pdf	0	0	NA	NA	NA	76.7813	0	Inf	up	1.9069e-18	3.13191e-18
lus-MIR159a-p5_2ss11AT18CA	RrubChr10G00239370.1	RrubChr10G00239370	RrubChr10G00239370	hydroxymethylglutaryl-CoA reductase [Lavandula angustifolia]	GO:0004420(hydroxymethylglutaryl-CoA reductase (NADPH) activity);GO:0005778(peroxisomal membrane);GO:0005789(endoplasmic reticulum membrane);GO:0008299(isoprenoid biosynthetic process);GO:0016126(sterol biosynthetic process)	ko00900(Terpenoid backbone biosynthesis)	286	302	293	0.670927	6.5	UCGU-CCAGUCGCUUCUC&AGGAGGUGAUUGGUAUGA	1	76.7813	4	1	Output/HOr/cleaveLand_result/t_plot/lus-MIR159a-p5_2ss11AT18CA_RrubChr10G00239370.1_293_TPlot.pdf	0	0	NA	NA	NA	76.7813	0	Inf	up	1.9069e-18	3.13191e-18
lus-MIR159a-p5_2ss11AT18CA	RrubChr12G00288550.1	RrubChr12G00288550	RrubChr12G00288550	4-hydroxy-3-methylbut-2-enyl diphosphate reductase [Isodon rubescens]	GO:0009507(chloroplast);GO:0009570(chloroplast stroma);GO:0019288(isopentenyl diphosphate biosynthetic process, methylerythritol 4-phosphate pathway);GO:0046429(4-hydroxy-3-methylbut-2-en-1-yl diphosphate synthase activity);GO:0046677(response to antibiotic);GO:0046872(metal ion binding);GO:0050992(dimethylallyl diphosphate biosynthetic process);GO:0051538(3 iron, 4 sulfur cluster binding);GO:005…	ko00900(Terpenoid backbone biosynthesis)	1075	1092	1083	0.670927	6	UGUCACUAAUCACUUCCU&AGGAGGUGAUUGGUAUGA	2	153.563	2	0.999992	Output/HOr/cleaveLand_result/t_plot/lus-MIR159a-p5_2ss11AT18CA_RrubChr12G00288550.1_1083_TPlot.pdf	1	60.9756	4	1	Output/LOr/cleaveLand_result/t_plot/lus-MIR159a-p5_2ss11AT18CA_RrubChr12G00288550.1_1083_TPlot.pdf	153.563	60.9756	1.33252	up	2.5901e-10	2.89291e-10
mdm-MIR11001-p3_2ss14CG19GT	RrubChr6G00150640.1	RrubChr6G00150640	RrubChr6G00150640	uncharacterized protein LOC105162704 [Sesamum indicum]	GO:0005634(nucleus);GO:0008270(zinc ion binding)	ko00900(Terpenoid backbone biosynthesis)	681	700	691	0.671233	5.5	UGUUUGCAGUUGAAUCAGAU&AUUUGUUUCAACUG-AAAUU	0	0	NA	NA	NA	2	121.951	2	0.998582	Output/LOr/cleaveLand_result/t_plot/mdm-MIR11001-p3_2ss14CG19GT_RrubChr6G00150640.1_691_TPlot.pdf	0	121.951	-Inf	down	2.357e-28	7.28518e-28
mes-MIR171h-p5_1ss15TG	RrubChr11G00262640.1	RrubChr11G00262640	RrubChr11G00262640	(E)-4-hydroxy-3-methylbut-2-enyl diphosphate synthase [Salvia miltiorrhiza f. alba]	GO:0009507(chloroplast);GO:0019288(isopentenyl diphosphate biosynthetic process, methylerythritol 4-phosphate pathway);GO:0046429(4-hydroxy-3-methylbut-2-en-1-yl diphosphate synthase activity)	ko00900(Terpenoid backbone biosynthesis)	598	619	610	0.680191	6.5	UGUUGAGCUCGAGCCAGCAUCG&UGAUGUUGGCUCGGG-UCACUC	0	0	NA	NA	NA	1	60.9756	4	0.642872	Output/LOr/cleaveLand_result/t_plot/mes-MIR171h-p5_1ss15TG_RrubChr11G00262640.1_610_TPlot.pdf	0	60.9756	-Inf	down	5.7732e-15	6.71109e-15
mtr-MIR2592bj-p3_1ss12TC	RrubChr12G00283720.1	RrubChr12G00283720	RrubChr12G00283720	Iron/ascorbate family oxidoreductase [Handroanthus impetiginosus]	GO:0009416(response to light stimulus);GO:0009686(gibberellin biosynthetic process);GO:0009740(gibberellic acid mediated signaling pathway);GO:0009826(unidimensional cell growth);GO:0009908(flower development);GO:0045544(gibberellin 20-oxidase activity)	ko00904(Diterpenoid biosynthesis)	1023	1040	1030	0.667622	6	CACAGGG-CAGUGGUGAAC&AUUC-CCACUGUCCCUGUC	2	153.563	2	0.999761	Output/HOr/cleaveLand_result/t_plot/mtr-MIR2592bj-p3_1ss12TC_RrubChr12G00283720.1_1030_TPlot.pdf	0	0	NA	NA	NA	153.563	0	Inf	up	2.869e-35	1.20817e-34
sly-MIR9479-p3_2ss1TG17GC	RrubChr12G00288550.1	RrubChr12G00288550	RrubChr12G00288550	4-hydroxy-3-methylbut-2-enyl diphosphate reductase [Isodon rubescens]	GO:0009507(chloroplast);GO:0009570(chloroplast stroma);GO:0019288(isopentenyl diphosphate biosynthetic process, methylerythritol 4-phosphate pathway);GO:0046429(4-hydroxy-3-methylbut-2-en-1-yl diphosphate synthase activity);GO:0046677(response to antibiotic);GO:0046872(metal ion binding);GO:0050992(dimethylallyl diphosphate biosynthetic process);GO:0051538(3 iron, 4 sulfur cluster binding);GO:005…	ko00900(Terpenoid backbone biosynthesis)	947	962	954	0.687688	5	GGAUUUG-ACCCG-GACA&GGUCACGGGUUCAAAUCC	3	230.344	2	0.947204	Output/HOr/cleaveLand_result/t_plot/sly-MIR9479-p3_2ss1TG17GC_RrubChr12G00288550.1_954_TPlot.pdf	1	60.9756	4	0.99322	Output/LOr/cleaveLand_result/t_plot/sly-MIR9479-p3_2ss1TG17GC_RrubChr12G00288550.1_954_TPlot.pdf	230.344	60.9756	1.91749	up	3.2794e-23	9.77986e-23
