# Supplementary material for: Integrated miRNAome, transcriptome, and degradome analyses reveal the role of miRNA–mRNA modules in the biosynthesis of oridonin in Isodon rubescens
Source: Front Plant Sci. 2025 Jun 18;16:1566354. doi: 10.3389/fpls.2025.1566354 (PMC12213554; doi:10.3389/fpls.2025.1566354)
Supplement: Supplementary file 1 [file DataSheet1.zip › Supplementary Material/Supplementary Table S2.xlsx]

## Sheet: Sheet1
Standard curve equations of five references solution
Oridonin	y=165.4x-0.2874		R2 = 0.9994
Lasiodonin	y=55.588x+0.1227		R2 = 0.9994
Rosthorin	y=43.865x+0.3448		R2 = 0.9995
Rosmarinic acid	y=141.340x-0.8877		R2 = 0.9991
Rutin	y=351.130x-0.4101		R2 = 0.9993
y represents the peak area of component in the solution		x represents the concentration of component in the solution
	The peak area of five components in three ecotypes I.rubescens samples
Sample	Oridonin	Lasiodonin	Rosthorin	Rosmarinic acid	Rutin
HOr1	29.8002	5.2473	2.3011	36.5282	3.6161
HOr2	29.5253	5.2915	2.2357	38.3427	3.6971
HOr3	28.9251	6.0653	2.49	40.5953	3.9281
LOr1	4.3388	3.8879	1.8514	21.8253	0.1716
LOr2	4.1776	3.7654	1.3752	21.2874	0.1726
LOr3	4.1093	3.8195	1.3852	21.3185	0.1961
NOr1	0	0	0.7325	34.7973	5.4591
NOr2	0	0	0.9925	33.1372	4.9609
NOr3	0	0	0.7362	32.8837	5.1469
	The concentration of component in the solution (mg/mL)
Sample	Oridonin	Lasiodonin	Rosthorin	Rosmarinic acid	Rutin
HOr1	0.181908	0.092189	0.0445982	0.264723	0.0114664
HOr2	0.180246	0.0929841	0.0431073	0.27756	0.0116971
HOr3	0.176617	0.106904	0.0489046	0.293498	0.012355
LOr1	0.0279698	0.067734	0.0343463	0.160698	0.00165665
LOr2	0.0269952	0.0655303	0.0234903	0.156892	0.0016595
LOr3	0.0265822	0.0665036	0.0237182	0.157112	0.00172643
NOr1	0.00173761	0.00173761	0.00883848	0.252476	0.0167152
NOr2	0.00173761	0.00173761	0.0147658	0.240731	0.0152963
NOr3	0.00173761	0.00173761	0.00892283	0.238937	0.015826
	The conten of component in samples (%)
Sample	Oridonin	Lasiodonin	Rosthorin	Rosmarinic acid	Rutin
HOr1	0.909541	0.460945	0.222991	1.32361	0.057332
HOr2	0.90123	0.46492	0.215536	1.3878	0.0584855
HOr3	0.883086	0.534522	0.244523	1.46749	0.0617748
LOr1	0.139849	0.33867	0.171731	0.803488	0.00828326
LOr2	0.134976	0.327652	0.117451	0.784459	0.0082975
LOr3	0.132911	0.332518	0.118591	0.78556	0.00863213
NOr1	0.00868803	0.00868803	0.0441924	1.26238	0.0835759
NOr2	0.00868803	0.00868803	0.0738288	1.20365	0.0764816
NOr3	0.00868803	0.00868803	0.0446142	1.19469	0.0791302
sample	Oridonin	Lasiodonin	Rosthorin	Rosmarinic acid	Rutin
HOr1	0.909541	0.460945	0.222991	1.32361	0.057332
HOr2	0.90123	0.46492	0.215536	1.3878	0.0584855
HOr3	0.883086	0.534522	0.244523	1.46749	0.0617748
Average value	0.897952	0.486796	0.227683	1.39297	0.0591974
LOr1	0.139849	0.33867	0.171731	0.79802	0.00828326
LOr2	0.134976	0.327652	0.117451	0.7835	0.0082975
LOr3	0.132911	0.332518	0.118591	0.794	0.00863213
Average value	0.135912	0.332947	0.135925	0.79184	0.00840429
NOr1	0	0	0.0441924	1.26238	0.0835759
NOr2	0	0	0.0738288	1.20365	0.0764816
NOr3	0	0	0.0446142	1.19469	0.0791302
Average value	0	0	0.0542118	1.22024	0.0797293
Sample	Oridonin	STDEV.P	Sample	Lasiodonin	STDEV.P	Sample	Rosthorin	STDEV.P	Sample	Rosmarinic acid	STDEV.P	Sample	Rutin	STDEV.P
HOr	0.897952	0.0110457	HOr	0.486796	0.0337865	HOr	0.227683	0.0122901	HOr	1.39297	0.0588508	HOr	0.0591974	0.00188234
LOr	0.135912	0.00290864	LOr	0.332947	0.00450852	LOr	0.135925	0.0310149	LOr	0.79184	0.00612137	LOr	0.00840429	0.000161209
NOr	0	0	NOr	0	0	NOr	0.0542118	0.0138724	NOr	1.22024	0.030022	NOr	0.0797293	0.00292702
