# Supplementary material for: Integrated miRNAome, transcriptome, and degradome analyses reveal the role of miRNA–mRNA modules in the biosynthesis of oridonin in Isodon rubescens
Source: Front Plant Sci. 2025 Jun 18;16:1566354. doi: 10.3389/fpls.2025.1566354 (PMC12213554; doi:10.3389/fpls.2025.1566354)
Supplement: Supplementary file 1 [file DataSheet1.zip › Supplementary Material/Supplementary Table S20.xlsx]

## Sheet: Sheet1
Supplementary Table S20 Negatively regulated DEM and DEG modules detected in three comparison groups
Negatively regulated DEMs and DEGs modules detected in HOr VS NOr compare group
miR_name	regulation	fold_change(HOr_DLC(mean)/NOr_DLC(mean))	log2(fold_change)	pvalue(t_test)	NOr_DLC(mean)	HOr_DLC(mean)	significant	Accession	annotation	FPKM.HOr_DLC(mean)	FPKM.NOr_DLC(mean)	log2fold_change	regulation	pvalue	significant	go	kegg
PC-3p-168432_30	down	-inf	-inf	0.0229	8	0	yes	RrubChr11G00263690.1	40S ribosomal protein S15a-like protein [Cinnamomum micranthum f. kanehirae]	169.961	47.5508	1.83766	up	0.00216853	yes	GO:0003735(structural constituent of ribosome)	ko03010(Ribosome)
PC-3p-2316_1355	down	0.11	-3.2	0.0331	297	32	yes	RrubChr5G00130330.1	mitogen-activated protein kinase kinase 2 [Sesamum indicum]	15.9683	3.02422	2.40058	up	1.00589e-06	yes	GO:0005737(cytoplasm)	ko04016(MAPK signaling pathway - plant)
PC-3p-6_478586	up	2.77	1.47	0.0186	37,231	102,975	yes	RrubChr2G00039440.1	PREDICTED: putative late blight resistance protein homolog R1B-8 [Erythranthe guttata]	0.505448	1.67928	-1.73221	down	0.00592725	yes	GO:0005524(ATP binding);GO:0005634(nucleus);GO:0005737(cytoplasm);GO:0005886(plasma membrane);GO:0006952(defense response);GO:0007165(signal transduction);GO:0009626(plant-type hypersensitive response);GO:0009814(defense response, incompatible interaction);GO:0043531(ADP binding)	ko04626(Plant-pathogen interaction)
PC-3p-88914_57	down	0.11	-3.19	0.0217	5	1	yes	RrubChr10G00255760.1	PREDICTED: LOW QUALITY PROTEIN: disease resistance protein RPS2-like [Solanum tuberosum]	1.24826	0.246713	2.33902	up	0.000682963	yes	GO:0005524(ATP binding);GO:0005739(mitochondrion);GO:0006952(defense response);GO:0043531(ADP binding)	ko04626(Plant-pathogen interaction)
PC-3p-88914_57	down	0.11	-3.19	0.0217	5	1	yes	RrubChr4G00095270.1	low-temperature-induced cysteine proteinase-like [Sesamum indicum]	459.286	83.175	2.46517	up	1.15377e-05	yes	GO:0004197(cysteine-type endopeptidase activity);GO:0005615(extracellular space);GO:0005764(lysosome);GO:0051603(proteolysis involved in cellular protein catabolic process)	ko04145(Phagosome)
PC-3p-88914_57	down	0.11	-3.19	0.0217	5	1	yes	RrubChr8G00195450.1	chlorophyll a-b binding protein 8, chloroplastic [Sesamum indicum]	81.4062	16.5466	2.2986	up	0.00213104	yes	GO:0009416(response to light stimulus);GO:0009535(chloroplast thylakoid membrane);GO:0009768(photosynthesis, light harvesting in photosystem I);GO:0009941(chloroplast envelope);GO:0010287(plastoglobule);GO:0016168(chlorophyll binding);GO:0031409(pigment binding)	ko00196(Photosynthesis - antenna proteins)
PC-5p-17184_247	down	0.32	-1.66	0.0326	29	9	yes	RrubChr10G00253410.1	110 kDa U5 small nuclear ribonucleoprotein component CLO [Sesamum indicum]	22.7343	10.5415	1.10879	up	0.00424931	yes	GO:0003924(GTPase activity);GO:0005622(intracellular);GO:0006412(translation)	ko03040(Spliceosome)
PC-5p-17184_247	down	0.32	-1.66	0.0326	29	9	yes	RrubChr9G00217290.1	protein ENHANCED DISEASE RESISTANCE 2 [Sesamum indicum]	3.83278	1.12317	1.77081	up	0.00284684	yes	GO:0005634(nucleus);GO:0005886(plasma membrane);GO:0007165(signal transduction);GO:0035091(phosphatidylinositol binding)	-
aly-miR169h-3p_L+1_1ss5AG	down	0.15	-2.69	0.0474	9	1	yes	RrubChr10G00256880.1	Phenylalanyl-tRNA synthetase beta subunit [Handroanthus impetiginosus]	8.85345	2.47861	1.83671	up	0.00031181	yes	GO:0004826(phenylalanine-tRNA ligase activity);GO:0006432(phenylalanyl-tRNA aminoacylation);GO:0009328(phenylalanine-tRNA ligase complex)	ko00970(Aminoacyl-tRNA biosynthesis)
aly-miR169h-3p_L+1_1ss5AG	down	0.15	-2.69	0.0474	9	1	yes	RrubChr9G00234890.1	hydroxyproline O-arabinosyltransferase 1 [Sesamum indicum]	62.8689	14.2889	2.13745	up	2.13087e-06	yes	GO:0005768(endosome);GO:0005774(vacuolar membrane);GO:0005794(Golgi apparatus);GO:0005801(cis-Golgi network);GO:0005802(trans-Golgi network);GO:0005886(plasma membrane);GO:0008150(biological_process);GO:0016020(membrane);GO:0016021(integral component of membrane);GO:0016757(transferase activity, transferring glycosyl groups);GO:1990585(hydroxyproline O-arabinosyltransferase activity)	ko00514(Other types of O-glycan biosynthesis)
ath-miR167d_R-1	down	0.42	-1.24	0.0135	2,306	978	yes	RrubChr11G00274770.1	hypothetical protein CDL12_14827 [Handroanthus impetiginosus]	16.6525	4.67567	1.8325	up	5.58992e-09	yes	GO:0003700(DNA binding transcription factor activity);GO:0005515(protein binding);GO:0005634(nucleus);GO:0006351(transcription, DNA-templated);GO:0006355(regulation of transcription, DNA-templated);GO:0009733(response to auxin);GO:0009734(auxin-activated signaling pathway);GO:0009908(flower development);GO:0043565(sequence-specific DNA binding)	ko04075(Plant hormone signal transduction)
ath-miR167d_R-1	down	0.42	-1.24	0.0135	2,306	978	yes	RrubChr12G00293190.1	hypothetical protein CDL12_06927 [Handroanthus impetiginosus]	41.234	15.2842	1.4318	up	0.00105923	yes	GO:0003677(DNA binding);GO:0003700(DNA binding transcription factor activity);GO:0005515(protein binding);GO:0005634(nucleus);GO:0006351(transcription, DNA-templated);GO:0006355(regulation of transcription, DNA-templated);GO:0009733(response to auxin);GO:0009734(auxin-activated signaling pathway);GO:0009908(flower development)	ko04075(Plant hormone signal transduction)
ath-miR167d_R-1	down	0.42	-1.24	0.0135	2,306	978	yes	RrubChr1G00001740.1	auxin response factor 6 isoform X1 [Sesamum indicum]	143.497	52.4407	1.45227	up	0.00789479	yes	GO:0003677(DNA binding);GO:0003700(DNA binding transcription factor activity);GO:0005515(protein binding);GO:0005634(nucleus);GO:0006351(transcription, DNA-templated);GO:0006355(regulation of transcription, DNA-templated);GO:0009733(response to auxin);GO:0009734(auxin-activated signaling pathway);GO:0009908(flower development)	ko04075(Plant hormone signal transduction)
ath-miR167d_R-1	down	0.42	-1.24	0.0135	2,306	978	yes	RrubChr1G00006310.1	hypothetical protein CDL12_14827 [Handroanthus impetiginosus]	19.5472	0.919681	4.40969	up	4.29456e-20	yes	GO:0003700(DNA binding transcription factor activity);GO:0005515(protein binding);GO:0005634(nucleus);GO:0006351(transcription, DNA-templated);GO:0006355(regulation of transcription, DNA-templated);GO:0009733(response to auxin);GO:0009734(auxin-activated signaling pathway);GO:0009908(flower development);GO:0043565(sequence-specific DNA binding)	ko04075(Plant hormone signal transduction)
ath-miR167d_R-1	down	0.42	-1.24	0.0135	2,306	978	yes	RrubChr2G00049340.1	H+/oligopeptide symporter [Handroanthus impetiginosus]	30.4631	2.78091	3.45343	up	4.27144e-07	yes	GO:0005215(transporter activity);GO:0005886(plasma membrane);GO:0006857(oligopeptide transport);GO:0016020(membrane);GO:0016021(integral component of membrane);GO:0022857(transmembrane transporter activity);GO:0055085(transmembrane transport)	-
ath-miR390a-5p	up	8.51	3.09	0.015	221	1,884	yes	RrubChr5G00127210.1	Trehalose-6-phosphate synthase component TPS1 [Handroanthus impetiginosus]	4.8046	11.9455	-1.31398	down	0.00320831	yes	GO:0003825(alpha,alpha-trehalose-phosphate synthase (UDP-forming) activity);GO:0004805(trehalose-phosphatase activity);GO:0005634(nucleus);GO:0005739(mitochondrion);GO:0005829(cytosol);GO:0005992(trehalose biosynthetic process);GO:0016757(transferase activity, transferring glycosyl groups);GO:0016791(phosphatase activity);GO:0070413(trehalose metabolism in response to stress)	ko00500(Starch and sucrose metabolism)
ath-miR396a-5p_1ss2TC	down	0.1	-3.29	0.0126	18	2	yes	RrubChr1G00016990.1	growth-regulating factor 6 [Sesamum indicum]	63.7709	18.2594	1.80426	up	0.00114788	yes	GO:0005515(protein binding);GO:0005524(ATP binding);GO:0005634(nucleus);GO:0006351(transcription, DNA-templated);GO:0006355(regulation of transcription, DNA-templated);GO:0009624(response to nematode);GO:0019760(glucosinolate metabolic process);GO:0043565(sequence-specific DNA binding);GO:0048364(root development);GO:0048366(leaf development);GO:0061062(regulation of nematode larval development)	-
ath-miR396a-5p_1ss2TC	down	0.1	-3.29	0.0126	18	2	yes	RrubChr2G00047200.1	hypothetical protein CDL12_10521 [Handroanthus impetiginosus]	22.5047	0.451281	5.64006	up	1.88637e-10	yes	GO:0005515(protein binding);GO:0005524(ATP binding);GO:0005634(nucleus);GO:0006351(transcription, DNA-templated);GO:0006355(regulation of transcription, DNA-templated);GO:0008285(negative regulation of cell proliferation);GO:0009624(response to nematode);GO:0043565(sequence-specific DNA binding);GO:0044212(transcription regulatory region DNA binding);GO:0048364(root development);GO:0048366(leaf d…	-
ath-miR396a-5p_1ss2TC	down	0.1	-3.29	0.0126	18	2	yes	RrubChr5G00130060.1	growth-regulating factor 1 isoform X1 [Sesamum indicum]	9.74256	0.322596	4.9165	up	9.66887e-06	yes	GO:0005634(nucleus);GO:0009739(response to gibberellin);GO:0030912(response to deep water)	-
ath-miR396a-5p_1ss2TC	down	0.1	-3.29	0.0126	18	2	yes	RrubChr6G00155090.1	growth-regulating factor 2 [Sesamum indicum]	4.78792	0.0181237	8.04538	up	3.17655e-10	yes	GO:0005634(nucleus);GO:0009739(response to gibberellin);GO:0030912(response to deep water)	-
ath-miR396b-5p	down	0.36	-1.46	0.0358	8,065	2,924	yes	RrubChr10G00235430.1	DNA replication licensing factor, MCM7 component [Handroanthus impetiginosus]	14.0838	0.0419563	8.39094	up	7.28341e-06	yes	GO:0000347(THO complex);GO:0003677(DNA binding);GO:0003678(DNA helicase activity);GO:0005515(protein binding);GO:0005524(ATP binding);GO:0005634(nucleus);GO:0005737(cytoplasm);GO:0005829(cytosol);GO:0006268(DNA unwinding involved in DNA replication);GO:0006270(DNA replication initiation);GO:0006351(transcription, DNA-templated);GO:0006355(regulation of transcription, DNA-templated);GO:0007049(cel…	ko03030(DNA replication)
ath-miR396b-5p	down	0.36	-1.46	0.0358	8,065	2,924	yes	RrubChr1G00016990.1	growth-regulating factor 6 [Sesamum indicum]	63.7709	18.2594	1.80426	up	0.00114788	yes	GO:0005515(protein binding);GO:0005524(ATP binding);GO:0005634(nucleus);GO:0006351(transcription, DNA-templated);GO:0006355(regulation of transcription, DNA-templated);GO:0009624(response to nematode);GO:0019760(glucosinolate metabolic process);GO:0043565(sequence-specific DNA binding);GO:0048364(root development);GO:0048366(leaf development);GO:0061062(regulation of nematode larval development)	-
ath-miR396b-5p	down	0.36	-1.46	0.0358	8,065	2,924	yes	RrubChr2G00047200.1	hypothetical protein CDL12_10521 [Handroanthus impetiginosus]	22.5047	0.451281	5.64006	up	1.88637e-10	yes	GO:0005515(protein binding);GO:0005524(ATP binding);GO:0005634(nucleus);GO:0006351(transcription, DNA-templated);GO:0006355(regulation of transcription, DNA-templated);GO:0008285(negative regulation of cell proliferation);GO:0009624(response to nematode);GO:0043565(sequence-specific DNA binding);GO:0044212(transcription regulatory region DNA binding);GO:0048364(root development);GO:0048366(leaf d…	-
ath-miR396b-5p	down	0.36	-1.46	0.0358	8,065	2,924	yes	RrubChr3G00069610.1	peptidyl-prolyl cis-trans isomerase CYP19-3 [Sesamum indicum]	55.4294	9.25168	2.58286	up	1.01472e-08	yes	GO:0003755(peptidyl-prolyl cis-trans isomerase activity)	-
ath-miR396b-5p	down	0.36	-1.46	0.0358	8,065	2,924	yes	RrubChr4G00100380.1	hypothetical protein M569_16153, partial [Genlisea aurea]	8.53581	2.29027	1.89801	up	4.23743e-05	yes	GO:0004033(aldo-keto reductase (NADP) activity);GO:0005737(cytoplasm);GO:0005886(plasma membrane);GO:0009941(chloroplast envelope);GO:0016491(oxidoreductase activity);GO:0055114(oxidation-reduction process)	ko00750(Vitamin B6 metabolism)
ath-miR396b-5p	down	0.36	-1.46	0.0358	8,065	2,924	yes	RrubChr5G00130060.1	growth-regulating factor 1 isoform X1 [Sesamum indicum]	9.74256	0.322596	4.9165	up	9.66887e-06	yes	GO:0005634(nucleus);GO:0009739(response to gibberellin);GO:0030912(response to deep water)	-
ath-miR396b-5p	down	0.36	-1.46	0.0358	8,065	2,924	yes	RrubChr6G00155090.1	growth-regulating factor 2 [Sesamum indicum]	4.78792	0.0181237	8.04538	up	3.17655e-10	yes	GO:0005634(nucleus);GO:0009739(response to gibberellin);GO:0030912(response to deep water)	-
ath-miR396b-5p_1ss21TA	down	0.37	-1.42	0.00669	15,222	5,697	yes	RrubChr10G00235430.1	DNA replication licensing factor, MCM7 component [Handroanthus impetiginosus]	14.0838	0.0419563	8.39094	up	7.28341e-06	yes	GO:0000347(THO complex);GO:0003677(DNA binding);GO:0003678(DNA helicase activity);GO:0005515(protein binding);GO:0005524(ATP binding);GO:0005634(nucleus);GO:0005737(cytoplasm);GO:0005829(cytosol);GO:0006268(DNA unwinding involved in DNA replication);GO:0006270(DNA replication initiation);GO:0006351(transcription, DNA-templated);GO:0006355(regulation of transcription, DNA-templated);GO:0007049(cel…	ko03030(DNA replication)
ath-miR396b-5p_1ss21TA	down	0.37	-1.42	0.00669	15,222	5,697	yes	RrubChr1G00016990.1	growth-regulating factor 6 [Sesamum indicum]	63.7709	18.2594	1.80426	up	0.00114788	yes	GO:0005515(protein binding);GO:0005524(ATP binding);GO:0005634(nucleus);GO:0006351(transcription, DNA-templated);GO:0006355(regulation of transcription, DNA-templated);GO:0009624(response to nematode);GO:0019760(glucosinolate metabolic process);GO:0043565(sequence-specific DNA binding);GO:0048364(root development);GO:0048366(leaf development);GO:0061062(regulation of nematode larval development)	-
ath-miR396b-5p_1ss21TA	down	0.37	-1.42	0.00669	15,222	5,697	yes	RrubChr2G00047200.1	hypothetical protein CDL12_10521 [Handroanthus impetiginosus]	22.5047	0.451281	5.64006	up	1.88637e-10	yes	GO:0005515(protein binding);GO:0005524(ATP binding);GO:0005634(nucleus);GO:0006351(transcription, DNA-templated);GO:0006355(regulation of transcription, DNA-templated);GO:0008285(negative regulation of cell proliferation);GO:0009624(response to nematode);GO:0043565(sequence-specific DNA binding);GO:0044212(transcription regulatory region DNA binding);GO:0048364(root development);GO:0048366(leaf d…	-
ath-miR396b-5p_1ss21TA	down	0.37	-1.42	0.00669	15,222	5,697	yes	RrubChr3G00069610.1	peptidyl-prolyl cis-trans isomerase CYP19-3 [Sesamum indicum]	55.4294	9.25168	2.58286	up	1.01472e-08	yes	GO:0003755(peptidyl-prolyl cis-trans isomerase activity)	-
ath-miR396b-5p_1ss21TA	down	0.37	-1.42	0.00669	15,222	5,697	yes	RrubChr4G00100380.1	hypothetical protein M569_16153, partial [Genlisea aurea]	8.53581	2.29027	1.89801	up	4.23743e-05	yes	GO:0004033(aldo-keto reductase (NADP) activity);GO:0005737(cytoplasm);GO:0005886(plasma membrane);GO:0009941(chloroplast envelope);GO:0016491(oxidoreductase activity);GO:0055114(oxidation-reduction process)	ko00750(Vitamin B6 metabolism)
ath-miR396b-5p_1ss21TA	down	0.37	-1.42	0.00669	15,222	5,697	yes	RrubChr5G00130060.1	growth-regulating factor 1 isoform X1 [Sesamum indicum]	9.74256	0.322596	4.9165	up	9.66887e-06	yes	GO:0005634(nucleus);GO:0009739(response to gibberellin);GO:0030912(response to deep water)	-
ath-miR396b-5p_1ss21TA	down	0.37	-1.42	0.00669	15,222	5,697	yes	RrubChr6G00155090.1	growth-regulating factor 2 [Sesamum indicum]	4.78792	0.0181237	8.04538	up	3.17655e-10	yes	GO:0005634(nucleus);GO:0009739(response to gibberellin);GO:0030912(response to deep water)	-
ath-miR408-3p_L-1R+1	up	9.53	3.25	0.0261	194	1,852	yes	RrubChr2G00052210.1	NADP-dependent malic enzyme-like [Sesamum indicum]	127.986	396.063	-1.62974	down	2.41505e-15	yes	GO:0004470(malic enzyme activity);GO:0004471(malate dehydrogenase (decarboxylating) (NAD+) activity);GO:0004473(malate dehydrogenase (decarboxylating) (NADP+) activity);GO:0006090(pyruvate metabolic process);GO:0006108(malate metabolic process);GO:0006633(fatty acid biosynthetic process);GO:0008270(zinc ion binding);GO:0008948(oxaloacetate decarboxylase activity);GO:0009507(chloroplast);GO:001665…	ko00620(Pyruvate metabolism);ko00710(Carbon fixation in photosynthetic organisms)
ath-miR408-3p_L-1R+1	up	9.53	3.25	0.0261	194	1,852	yes	RrubChr3G00076480.1	Aldo/keto reductase family protein [Handroanthus impetiginosus]	4.89924	15.9764	-1.70531	down	1.58742e-05	yes	GO:1901868(ecgonine methyl ester catabolic process);GO:1901869(ecgonine methyl ester biosynthetic process);GO:1901871(ecgonone methyl ester catabolic process);GO:1901872(ecgonone methyl ester biosynthetic process)	-
ath-miR408-3p_L-1R+1	up	9.53	3.25	0.0261	194	1,852	yes	RrubChr5G00116260.1	cytochrome P450 CYP72A219-like [Sesamum indicum]	2.2715	6.34097	-1.48106	down	2.77252e-07	yes	GO:0004497(monooxygenase activity)	-
ath-miR408-3p_L-1R+1	up	9.53	3.25	0.0261	194	1,852	yes	RrubChr6G00163150.1	cytochrome P450 CYP72A219-like [Sesamum indicum]	1.63525	3.88111	-1.24696	down	0.00081768	yes	GO:0004497(monooxygenase activity)	-
ath-miR408-3p_L-1R+1	up	9.53	3.25	0.0261	194	1,852	yes	RrubChr9G00234260.1	copper-transporting ATPase PAA2, chloroplastic [Sesamum indicum]	22.948	52.0071	-1.18034	down	2.16834e-10	yes	GO:0005887(integral component of plasma membrane);GO:0043231(intracellular membrane-bounded organelle);GO:0043682(copper-transporting ATPase activity)	-
ath-miR858b_1ss21GA	down	0.25	-1.98	0.0246	6,064	1,542	yes	RrubChr10G00257790.1	MYB-related transcription factor [Salvia miltiorrhiza]	2.47039	0	14.5925	up	9.95163e-09	yes	GO:0000981(RNA polymerase II transcription factor activity, sequence-specific DNA binding);GO:0001135(transcription factor activity, RNA polymerase II transcription factor recruiting);GO:0003677(DNA binding);GO:0003700(DNA binding transcription factor activity);GO:0005515(protein binding);GO:0005634(nucleus);GO:0006351(transcription, DNA-templated);GO:0006355(regulation of transcription, DNA-temp…	-
ath-miR858b_1ss21GA	down	0.25	-1.98	0.0246	6,064	1,542	yes	RrubChr11G00263100.1	tetraspanin-3-like [Sesamum indicum]	97.7578	37.4535	1.38411	up	0.00155102	yes	GO:0005576(extracellular region);GO:0007568(aging);GO:0016021(integral component of membrane)	-
ath-miR858b_1ss21GA	down	0.25	-1.98	0.0246	6,064	1,542	yes	RrubChr12G00305430.1	thioredoxin-like protein CITRX1, chloroplastic [Sesamum indicum]	15.0535	3.06927	2.29413	up	0.000119016	yes	GO:0008219(cell death);GO:0031347(regulation of defense response);GO:0034051(negative regulation of plant-type hypersensitive response)	-
cca-MIR156c-p5_2ss7CT17AC	down	0.11	-3.24	0.0414	11	1	yes	RrubChr10G00235960.1	potassium transporter 5 [Sesamum indicum]	30.5993	1.23943	4.62575	up	4.10474e-30	yes	GO:0015079(potassium ion transmembrane transporter activity);GO:0016020(membrane)	-
cca-MIR156c-p5_2ss7CT17AC	down	0.11	-3.24	0.0414	11	1	yes	RrubChr11G00272140.1	Nucleoside diphosphate kinase [Handroanthus impetiginosus]	33.5088	7.26597	2.20531	up	3.90199e-06	yes	GO:0004550(nucleoside diphosphate kinase activity);GO:0005622(intracellular);GO:0006163(purine nucleotide metabolic process);GO:0006220(pyrimidine nucleotide metabolic process);GO:0009142(nucleoside triphosphate biosynthetic process)	ko00230(Purine metabolism);ko00240(Pyrimidine metabolism);ko04016(MAPK signaling pathway - plant)
cca-MIR156c-p5_2ss7CT17AC	down	0.11	-3.24	0.0414	11	1	yes	RrubChr1G00002010.1	Multidrug resistance-associated protein/mitoxantrone resistance protein, ABC superfamily [Handroanthus impetiginosus]	37.687	14.7494	1.35341	up	0.00182225	yes	GO:0000325(plant-type vacuole);GO:0005515(protein binding);GO:0005516(calmodulin binding);GO:0005524(ATP binding);GO:0005634(nucleus);GO:0005773(vacuole);GO:0005774(vacuolar membrane);GO:0006855(drug transmembrane transport);GO:0008559(xenobiotic transmembrane transporting ATPase activity);GO:0009506(plasmodesma);GO:0015446(ATPase-coupled arsenite transmembrane transporter activity);GO:0015700(ar…	ko02010(ABC transporters)
cca-MIR156c-p5_2ss7CT17AC	down	0.11	-3.24	0.0414	11	1	yes	RrubChr1G00010350.1	uncharacterized protein LOC105172430 [Sesamum indicum]	30.5687	7.46163	2.03449	up	1.52758e-08	yes	GO:0008150(biological_process)	-
cca-MIR156c-p5_2ss7CT17AC	down	0.11	-3.24	0.0414	11	1	yes	RrubChr3G00068200.1	uncharacterized protein LOC105172397 [Sesamum indicum]	5.87274	0.181754	5.01398	up	0.000925881	yes	GO:0016787(hydrolase activity)	ko00590(Arachidonic acid metabolism);ko04146(Peroxisome)
cca-MIR156c-p5_2ss7CT17AC	down	0.11	-3.24	0.0414	11	1	yes	RrubChr7G00170730.1	Ran GTPase-activating protein [Handroanthus impetiginosus]	46.7689	13.6064	1.78127	up	0.00458188	yes	GO:0005096(GTPase activator activity);GO:0005635(nuclear envelope);GO:0005774(vacuolar membrane);GO:0005783(endoplasmic reticulum);GO:0005819(spindle);GO:0006913(nucleocytoplasmic transport);GO:0009507(chloroplast);GO:0009524(phragmoplast);GO:0009651(response to salt stress);GO:0031965(nuclear membrane)	ko03013(RNA transport)
cca-MIR319-p5	up	inf	inf	0.0453	0	14	yes	RrubChr8G00206550.1	5'-adenylylsulfate reductase 3, chloroplastic-like isoform X1 [Olea europaea var. sylvestris]	66.0132	142.043	-1.1055	down	0.00041146	yes	GO:0000103(sulfate assimilation);GO:0004604(phosphoadenylyl-sulfate reductase (thioredoxin) activity);GO:0009507(chloroplast);GO:0009973(adenylyl-sulfate reductase activity);GO:0016671(oxidoreductase activity, acting on a sulfur group of donors, disulfide as acceptor);GO:0019344(cysteine biosynthetic process);GO:0019419(sulfate reduction);GO:0033741(adenylyl-sulfate reductase (glutathione) activi…	ko00920(Sulfur metabolism)
cme-MIR166i-p3_1ss18CT	up	3.27	1.71	0.0332	51	166	yes	RrubChr2G00047790.1	S-adenosylmethionine synthase [Actinidia chinensis var. chinensis]	771.332	3478.45	-2.17302	down	4.15317e-14	yes	GO:0004478(methionine adenosyltransferase activity);GO:0005829(cytosol)	ko00270(Cysteine and methionine metabolism)
cme-MIR166i-p3_1ss18CT	up	3.27	1.71	0.0332	51	166	yes	RrubChr6G00148200.1	glucan endo-1,3-beta-glucosidase 14-like [Sesamum indicum]	9.42299	56.527	-2.58468	down	1.61866e-17	yes	GO:0004553(hydrolase activity, hydrolyzing O-glycosyl compounds);GO:0030247(polysaccharide binding);GO:0046658(anchored component of plasma membrane)	ko00500(Starch and sucrose metabolism)
cme-MIR166i-p3_1ss18CT	up	3.27	1.71	0.0332	51	166	yes	RrubChr9G00218500.1	glucan endo-1,3-beta-glucosidase 14 [Sesamum indicum]	11.0762	131.164	-3.56584	down	4.52247e-19	yes	GO:0004553(hydrolase activity, hydrolyzing O-glycosyl compounds);GO:0030247(polysaccharide binding);GO:0046658(anchored component of plasma membrane)	ko00500(Starch and sucrose metabolism)
csi-miR159a-5p_R-1_1ss19AT	up	1.61	0.69	0.0133	48	77	yes	RrubChr1G00004530.1	phospho-2-dehydro-3-deoxyheptonate aldolase 2, chloroplastic [Sesamum indicum]	485.494	1031.24	-1.08686	down	3.69271e-07	yes	GO:0003849(3-deoxy-7-phosphoheptulonate synthase activity);GO:0005515(protein binding);GO:0005739(mitochondrion);GO:0009073(aromatic amino acid family biosynthetic process);GO:0009423(chorismate biosynthetic process);GO:0009507(chloroplast);GO:0009611(response to wounding);GO:0009617(response to bacterium)	ko00400(Phenylalanine, tyrosine and tryptophan biosynthesis)
dpr-miR160_L+1R-1_1ss14TA	up	inf	inf	0.015	0	22	yes	RrubChr5G00116260.1	cytochrome P450 CYP72A219-like [Sesamum indicum]	2.2715	6.34097	-1.48106	down	2.77252e-07	yes	GO:0004497(monooxygenase activity)	-
gra-miR482_L-1R-3_1ss5TA	up	4.86	2.28	0.00672	8	38	yes	RrubChr1G00010600.1	beta-amylase 1, chloroplastic [Sesamum indicum]	132.917	818.976	-2.6233	down	5.00678e-08	yes	GO:0005634(nucleus);GO:0005829(cytosol);GO:0005983(starch catabolic process);GO:0009414(response to water deprivation);GO:0009507(chloroplast);GO:0016161(beta-amylase activity);GO:0102229(amylopectin maltohydrolase activity)	ko00500(Starch and sucrose metabolism)
gra-miR482_L-1R-3_1ss5TA	up	4.86	2.28	0.00672	8	38	yes	RrubChr1G00011010.1	RNA-binding protein CP33, chloroplastic [Sesamum indicum]	8.41284	67.245	-2.99876	down	9.36285e-20	yes	GO:0003723(RNA binding);GO:0003729(mRNA binding);GO:0005739(mitochondrion);GO:0008150(biological_process);GO:0009507(chloroplast)	-
gra-miR482_L-1R-3_1ss5TA	up	4.86	2.28	0.00672	8	38	yes	RrubChr2G00039440.1	PREDICTED: putative late blight resistance protein homolog R1B-8 [Erythranthe guttata]	0.505448	1.67928	-1.73221	down	0.00592725	yes	GO:0005524(ATP binding);GO:0005634(nucleus);GO:0005737(cytoplasm);GO:0005886(plasma membrane);GO:0006952(defense response);GO:0007165(signal transduction);GO:0009626(plant-type hypersensitive response);GO:0009814(defense response, incompatible interaction);GO:0043531(ADP binding)	ko04626(Plant-pathogen interaction)
gra-miR482_L-1R-3_1ss5TA	up	4.86	2.28	0.00672	8	38	yes	RrubChr3G00064550.1	uncharacterized protein LOC105163461 [Sesamum indicum]	21.3663	178.462	-3.0622	down	4.54732e-20	yes	-	-
gra-miR482_L-1R-3_1ss5TA	up	4.86	2.28	0.00672	8	38	yes	RrubChr5G00129850.1	putative alkaloid synthase/Surface mucin Hemomucin [Handroanthus impetiginosus]	4.71532	12.7126	-1.43083	down	6.36481e-09	yes	GO:0005783(endoplasmic reticulum);GO:0016020(membrane);GO:0016788(hydrolase activity, acting on ester bonds)	-
gra-miR482_L-1R-3_1ss5TA	up	4.86	2.28	0.00672	8	38	yes	RrubChr6G00163230.1	ATP-dependent zinc metalloprotease FTSH 2, chloroplastic [Sesamum indicum]	115.067	233.163	-1.01887	down	1.25357e-05	yes	GO:0004176(ATP-dependent peptidase activity);GO:0005739(mitochondrion);GO:0006508(proteolysis);GO:0008237(metallopeptidase activity);GO:0009535(chloroplast thylakoid membrane);GO:0009941(chloroplast envelope);GO:0010027(thylakoid membrane organization);GO:0010205(photoinhibition);GO:0010206(photosystem II repair);GO:0010304(PSII associated light-harvesting complex II catabolic process)	-
gra-miR482_L-1R-3_1ss5TA	up	4.86	2.28	0.00672	8	38	yes	RrubChr7G00184610.1	early light-induced protein 2, chloroplastic isoform X2 [Sesamum indicum]	13.7352	468.16	-5.09105	down	5.3089e-23	yes	GO:0009507(chloroplast);GO:0009522(photosystem I);GO:0009523(photosystem II);GO:0009535(chloroplast thylakoid membrane);GO:0010030(positive regulation of seed germination);GO:0010114(response to red light);GO:0010117(photoprotection);GO:0010218(response to far red light);GO:0010224(response to UV-B);GO:0010380(regulation of chlorophyll biosynthetic process);GO:0015979(photosynthesis);GO:0016021(i…	-
gra-miR827b_L-1_1ss7TG	down	0.2	-2.3	0.0384	22	5	yes	RrubChr3G00077150.1	Nucleoside phosphatase [Handroanthus impetiginosus]	145.793	5.16673	4.81852	up	5.36716e-16	yes	GO:0000139(Golgi membrane)	ko00230(Purine metabolism);ko00240(Pyrimidine metabolism)
gra-miR827b_L-1_1ss7TG	down	0.2	-2.3	0.0384	22	5	yes	RrubChr9G00233270.1	Asparaginyl peptidase [Handroanthus impetiginosus]	315.442	80.4483	1.97124	up	1.72713e-06	yes	GO:0004197(cysteine-type endopeptidase activity);GO:0006624(vacuolar protein processing);GO:0051603(proteolysis involved in cellular protein catabolic process)	-
mdm-miR397a_1ss20AT	up	3.62	1.86	0.00559	27	97	yes	RrubChr3G00062590.1	Xyloglucan:xyloglucosyl transferase [Handroanthus impetiginosus]	36.9767	222.285	-2.58773	down	2.80888e-06	yes	GO:0004553(hydrolase activity, hydrolyzing O-glycosyl compounds);GO:0005576(extracellular region);GO:0005618(cell wall);GO:0005737(cytoplasm);GO:0005794(Golgi apparatus);GO:0005886(plasma membrane);GO:0007568(aging);GO:0009505(plant-type cell wall);GO:0009739(response to gibberellin);GO:0009740(gibberellic acid mediated signaling pathway);GO:0009741(response to brassinosteroid);GO:0009828(plant-t…	-
mtr-miR530_1ss18TC	up	2.69	1.43	0.0282	3,424	9,201	yes	RrubChr10G00246530.1	hypothetical protein CDL12_11785 [Handroanthus impetiginosus]	1.37284	4.03712	-1.55616	down	6.37164e-05	yes	GO:0003676(nucleic acid binding);GO:0003677(DNA binding);GO:0005634(nucleus);GO:0006355(regulation of transcription, DNA-templated);GO:0006368(transcription elongation from RNA polymerase II promoter);GO:0008270(zinc ion binding);GO:0016570(histone modification);GO:0016593(Cdc73/Paf1 complex);GO:0040007(growth);GO:1990269(RNA polymerase II C-terminal domain phosphoserine binding)	ko03010(Ribosome)
stu-miR398a-3p_R-1_1ss1TC	up	14.42	3.85	0.0412	20	294	yes	RrubChr11G00274380.1	cucumber peeling cupredoxin [Sesamum indicum]	133.852	580.643	-2.11701	down	4.31226e-10	yes	GO:0046658(anchored component of plasma membrane)	-
stu-miR398a-3p_R-1_1ss1TC	up	14.42	3.85	0.0412	20	294	yes	RrubChr4G00111960.1	hypothetical protein D0Y65_035491 [Glycine soja]	36.0431	120.489	-1.74111	down	0.00512047	yes	-	-
stu-miR398a-3p_R-1_1ss1TC	up	14.42	3.85	0.0412	20	294	yes	RrubChr7G00170770.1	primary amine oxidase [Sesamum indicum]	1.19559	40.5399	-5.08355	down	4.24259e-31	yes	GO:0005507(copper ion binding);GO:0005576(extracellular region)	ko00260(Glycine, serine and threonine metabolism);ko00350(Tyrosine metabolism);ko00360(Phenylalanine metabolism);ko00410(beta-Alanine metabolism);ko00950(Isoquinoline alkaloid biosynthesis);ko00960(Tropane, piperidine and pyridine alkaloid biosynthesis)
stu-miR408b-5p	up	41.91	5.39	0.0448	41	1,698	yes	RrubChr8G00192130.1	protein NRT1/ PTR FAMILY 6.4 [Sesamum indicum]	3.95594	15.5943	-1.97892	down	7.58651e-05	yes	GO:0005215(transporter activity);GO:0005886(plasma membrane);GO:0006857(oligopeptide transport);GO:0015293(symporter activity);GO:0016020(membrane);GO:0016021(integral component of membrane);GO:0042128(nitrate assimilation);GO:0055085(transmembrane transport)	-
Negatively regulated DEMs and DEGs modules detected in LOr VS NOr compare group
miR_name	regulation	fold_change(LOr_DLC(mean)/NOr_DLC(mean))	log2(fold_change)	pvalue(t_test)	NOr_DLC(mean)	LOr_DLC(mean)	significant	Accession	annotation	FPKM.LOr_DLC(mean)	FPKM.NOr_DLC(mean)	log2fold_change	regulation	pvalue	significant	go	kegg
PC-3p-2316_1355	down	0.03	-4.94	0.0426	297	10	yes	RrubChr5G00130330.1	mitogen-activated protein kinase kinase 2 [Sesamum indicum]	10.6188	3.02422	1.81198	up	0.000738473	yes	GO:0005737(cytoplasm)	ko04016(MAPK signaling pathway - plant)
PC-3p-26097_175	down	0.29	-1.81	0.025	18	5	yes	RrubChr9G00234270.1	LRR receptor-like serine/threonine-protein kinase ERECTA [Sesamum indicum]	9.12428	0.198447	5.52288	up	1.39272e-11	yes	GO:0001558(regulation of cell growth);GO:0005524(ATP binding);GO:0005576(extracellular region);GO:0005739(mitochondrion);GO:0005886(plasma membrane);GO:0006468(protein phosphorylation);GO:0009664(plant-type cell wall organization);GO:0009944(polarity specification of adaxial/abaxial axis);GO:0009965(leaf morphogenesis);GO:0010087(phloem or xylem histogenesis);GO:0010103(stomatal complex morphogen…	ko04016(MAPK signaling pathway - plant)
PC-5p-22070_202	down	-inf	-inf	0.0129	22	0	yes	RrubChr9G00219850.1	PREDICTED: LRR receptor-like serine/threonine-protein kinase FLS2 [Erythranthe guttata]	2.34709	0.261353	3.1668	up	6.24553e-06	yes	GO:0002239(response to oomycetes);GO:0005618(cell wall);GO:0006952(defense response);GO:0007165(signal transduction);GO:0050832(defense response to fungus)	ko04626(Plant-pathogen interaction)
ath-miR167d_R-1	down	0.45	-1.15	0.0145	2,306	1,040	yes	RrubChr11G00274770.1	hypothetical protein CDL12_14827 [Handroanthus impetiginosus]	14.6828	4.67567	1.65088	up	0.000186643	yes	GO:0003700(DNA binding transcription factor activity);GO:0005515(protein binding);GO:0005634(nucleus);GO:0006351(transcription, DNA-templated);GO:0006355(regulation of transcription, DNA-templated);GO:0009733(response to auxin);GO:0009734(auxin-activated signaling pathway);GO:0009908(flower development);GO:0043565(sequence-specific DNA binding)	ko04075(Plant hormone signal transduction)
ath-miR167d_R-1	down	0.45	-1.15	0.0145	2,306	1,040	yes	RrubChr1G00006310.1	hypothetical protein CDL12_14827 [Handroanthus impetiginosus]	7.36254	0.919681	3.001	up	1.74262e-05	yes	GO:0003700(DNA binding transcription factor activity);GO:0005515(protein binding);GO:0005634(nucleus);GO:0006351(transcription, DNA-templated);GO:0006355(regulation of transcription, DNA-templated);GO:0009733(response to auxin);GO:0009734(auxin-activated signaling pathway);GO:0009908(flower development);GO:0043565(sequence-specific DNA binding)	ko04075(Plant hormone signal transduction)
ath-miR396a-5p_1ss2TC	down	0.21	-2.23	0.0264	18	4	yes	RrubChr2G00047200.1	hypothetical protein CDL12_10521 [Handroanthus impetiginosus]	12.2076	0.451281	4.75761	up	0.000210391	yes	GO:0005515(protein binding);GO:0005524(ATP binding);GO:0005634(nucleus);GO:0006351(transcription, DNA-templated);GO:0006355(regulation of transcription, DNA-templated);GO:0008285(negative regulation of cell proliferation);GO:0009624(response to nematode);GO:0043565(sequence-specific DNA binding);GO:0044212(transcription regulatory region DNA binding);GO:0048364(root development);GO:0048366(leaf d…	-
ath-miR396b-5p	down	0.33	-1.61	0.038	8,065	2,645	yes	RrubChr12G00284700.1	protein DEK-like [Sesamum indicum]	17.6312	1.74208	3.33925	up	9.01627e-06	yes	GO:0005634(nucleus);GO:0005739(mitochondrion);GO:0005829(cytosol)	-
ath-miR396b-5p	down	0.33	-1.61	0.038	8,065	2,645	yes	RrubChr2G00047200.1	hypothetical protein CDL12_10521 [Handroanthus impetiginosus]	12.2076	0.451281	4.75761	up	0.000210391	yes	GO:0005515(protein binding);GO:0005524(ATP binding);GO:0005634(nucleus);GO:0006351(transcription, DNA-templated);GO:0006355(regulation of transcription, DNA-templated);GO:0008285(negative regulation of cell proliferation);GO:0009624(response to nematode);GO:0043565(sequence-specific DNA binding);GO:0044212(transcription regulatory region DNA binding);GO:0048364(root development);GO:0048366(leaf d…	-
ath-miR396b-5p	down	0.33	-1.61	0.038	8,065	2,645	yes	RrubChr3G00065810.1	tripeptidyl-peptidase 2 isoform X4 [Sesamum indicum]	10.2845	2.68743	1.93617	up	9.67848e-06	yes	GO:0004252(serine-type endopeptidase activity)	-
ath-miR396b-5p	down	0.33	-1.61	0.038	8,065	2,645	yes	RrubChr4G00090340.1	uncharacterized protein LOC105155442 [Sesamum indicum]	1.39672	0	13.7698	up	0.00474237	yes	-	-
ath-miR396b-5p	down	0.33	-1.61	0.038	8,065	2,645	yes	RrubChr6G00163990.1	hypothetical protein MIMGU_mgv1a023002mg [Erythranthe guttata]	3.60262	0.00541767	9.37716	up	1.36356e-11	yes	GO:0005524(ATP binding);GO:0006952(defense response);GO:0043531(ADP binding)	ko04626(Plant-pathogen interaction)
ath-miR396b-5p_1ss21TA	down	0.46	-1.13	0.00808	15,222	6,965	yes	RrubChr12G00284700.1	protein DEK-like [Sesamum indicum]	17.6312	1.74208	3.33925	up	9.01627e-06	yes	GO:0005634(nucleus);GO:0005739(mitochondrion);GO:0005829(cytosol)	-
ath-miR396b-5p_1ss21TA	down	0.46	-1.13	0.00808	15,222	6,965	yes	RrubChr2G00047200.1	hypothetical protein CDL12_10521 [Handroanthus impetiginosus]	12.2076	0.451281	4.75761	up	0.000210391	yes	GO:0005515(protein binding);GO:0005524(ATP binding);GO:0005634(nucleus);GO:0006351(transcription, DNA-templated);GO:0006355(regulation of transcription, DNA-templated);GO:0008285(negative regulation of cell proliferation);GO:0009624(response to nematode);GO:0043565(sequence-specific DNA binding);GO:0044212(transcription regulatory region DNA binding);GO:0048364(root development);GO:0048366(leaf d…	-
ath-miR396b-5p_1ss21TA	down	0.46	-1.13	0.00808	15,222	6,965	yes	RrubChr3G00065810.1	tripeptidyl-peptidase 2 isoform X4 [Sesamum indicum]	10.2845	2.68743	1.93617	up	9.67848e-06	yes	GO:0004252(serine-type endopeptidase activity)	-
ath-miR396b-5p_1ss21TA	down	0.46	-1.13	0.00808	15,222	6,965	yes	RrubChr4G00090340.1	uncharacterized protein LOC105155442 [Sesamum indicum]	1.39672	0	13.7698	up	0.00474237	yes	-	-
ath-miR396b-5p_1ss21TA	down	0.46	-1.13	0.00808	15,222	6,965	yes	RrubChr6G00163990.1	hypothetical protein MIMGU_mgv1a023002mg [Erythranthe guttata]	3.60262	0.00541767	9.37716	up	1.36356e-11	yes	GO:0005524(ATP binding);GO:0006952(defense response);GO:0043531(ADP binding)	ko04626(Plant-pathogen interaction)
ath-miR858b_1ss21GA	down	0.27	-1.87	0.0234	6,064	1,664	yes	RrubChr10G00257790.1	MYB-related transcription factor [Salvia miltiorrhiza]	2.54214	0	14.6338	up	1.33664e-07	yes	GO:0000981(RNA polymerase II transcription factor activity, sequence-specific DNA binding);GO:0001135(transcription factor activity, RNA polymerase II transcription factor recruiting);GO:0003677(DNA binding);GO:0003700(DNA binding transcription factor activity);GO:0005515(protein binding);GO:0005634(nucleus);GO:0006351(transcription, DNA-templated);GO:0006355(regulation of transcription, DNA-temp…	-
ath-miR858b_1ss21GA	down	0.27	-1.87	0.0234	6,064	1,664	yes	RrubChr12G00302530.1	WRKY protein [Salvia miltiorrhiza]	20.832	1.94959	3.41756	up	6.22858e-08	yes	GO:0003700(DNA binding transcription factor activity);GO:0005634(nucleus);GO:0006351(transcription, DNA-templated);GO:0006355(regulation of transcription, DNA-templated);GO:0009867(jasmonic acid mediated signaling pathway);GO:0043565(sequence-specific DNA binding);GO:0050832(defense response to fungus)	ko04016(MAPK signaling pathway - plant);ko04626(Plant-pathogen interaction)
ath-miR858b_1ss21GA	down	0.27	-1.87	0.0234	6,064	1,664	yes	RrubChr6G00147950.1	pleiotropic drug resistance protein 2 [Sesamum indicum]	167.4	35.6435	2.23159	up	0.000657292	yes	GO:0005886(plasma membrane);GO:0016021(integral component of membrane);GO:0042626(ATPase activity, coupled to transmembrane movement of substances)	ko02010(ABC transporters)
ath-miR858b_1ss21GA	down	0.27	-1.87	0.0234	6,064	1,664	yes	RrubChr7G00183990.1	random slug protein 5 [Sesamum indicum]	5.32348	1.38689	1.94051	up	0.0034031	yes	GO:0005215(transporter activity);GO:0005886(plasma membrane);GO:0006810(transport)	-
cca-miR396a-3p_L-1R-1	up	7.87	2.98	0.0377	1	8	yes	RrubChr6G00161340.1	Flavonol reductase/cinnamoyl-CoA reductase [Handroanthus impetiginosus]	16.9827	37.8129	-1.15481	down	0.000875149	yes	GO:0005575(cellular_component);GO:0009809(lignin biosynthetic process);GO:0016621(cinnamoyl-CoA reductase activity);GO:0080167(response to karrikin)	ko00940(Phenylpropanoid biosynthesis)
csi-miR160c-5p_1ss20TC	up	1.96	0.97	0.0281	9	19	yes	RrubChr2G00051050.1	auxin response factor ARF14 [Salvia miltiorrhiza]	8.53713	19.1551	-1.1659	down	5.36605e-05	yes	GO:0003677(DNA binding);GO:0003700(DNA binding transcription factor activity);GO:0005515(protein binding);GO:0005634(nucleus);GO:0006351(transcription, DNA-templated);GO:0006355(regulation of transcription, DNA-templated);GO:0007389(pattern specification process);GO:0009733(response to auxin);GO:0009734(auxin-activated signaling pathway);GO:0035198(miRNA binding);GO:0048829(root cap development);…	ko04075(Plant hormone signal transduction)
csi-miR160c-5p_1ss20TC	up	1.96	0.97	0.0281	9	19	yes	RrubChr2G00055690.1	uncharacterized protein LOC105174503 [Sesamum indicum]	4.67747	160.644	-5.102	down	2.12954e-16	yes	GO:0005576(extracellular region);GO:0006869(lipid transport);GO:0008289(lipid binding)	-
lus-MIR396a-p3	down	0.37	-1.44	0.0168	18	7	yes	RrubChr11G00281780.1	aldose 1-epimerase [Sesamum indicum]	33.8926	12.0572	1.49108	up	0.00450465	yes	GO:0004034(aldose 1-epimerase activity);GO:0005737(cytoplasm);GO:0005829(cytosol);GO:0006012(galactose metabolic process);GO:0030246(carbohydrate binding);GO:0048046(apoplast)	ko00010(Glycolysis / Gluconeogenesis);ko00052(Galactose metabolism)
mtr-MIR166e-p5_1ss20GC	up	5.42	2.44	0.018	14	74	yes	RrubChr9G00217210.1	uncharacterized protein LOC111372817 [Olea europaea var. sylvestris]	50.5858	351.581	-2.79705	down	0.000117487	yes	GO:0003674(molecular_function);GO:0005739(mitochondrion);GO:0008150(biological_process)	-
mtr-MIR168c-p3	down	0.42	-1.26	0.0195	105	44	yes	RrubChr6G00163060.1	uncharacterized protein LOC105165595 [Sesamum indicum]	45.5635	1.47305	4.951	up	1.74655e-18	yes	GO:0005777(peroxisome);GO:0009408(response to heat)	ko04141(Protein processing in endoplasmic reticulum)
stu-miR398a-3p_R-1_1ss1TC	up	3.24	1.7	0.0339	20	66	yes	RrubChr11G00274380.1	cucumber peeling cupredoxin [Sesamum indicum]	221.511	580.643	-1.39027	down	8.66248e-06	yes	GO:0046658(anchored component of plasma membrane)	-
stu-miR398a-3p_R-1_1ss1TC	up	3.24	1.7	0.0339	20	66	yes	RrubChr7G00170770.1	primary amine oxidase [Sesamum indicum]	0.727768	40.5399	-5.79972	down	2.37133e-15	yes	GO:0005507(copper ion binding);GO:0005576(extracellular region)	ko00260(Glycine, serine and threonine metabolism);ko00350(Tyrosine metabolism);ko00360(Phenylalanine metabolism);ko00410(beta-Alanine metabolism);ko00950(Isoquinoline alkaloid biosynthesis);ko00960(Tropane, piperidine and pyridine alkaloid biosynthesis)
Negatively regulated DEMs and DEGs modules detected in HOr VS LOr compare group
miR_name	regulation	fold_change(HOr_DLC(mean)/LOr_DLC(mean))	log2(fold_change)	pvalue(t_test)	LOr_DLC(mean)	HOr_DLC(mean)	significant	Accession	annotation	FPKM.HOr_DLC(mean)	FPKM.LOr_DLC(mean)	log2fold_change	regulation	pvalue	significant	go	kegg
ath-miR408-3p_L-1R+1	up	3.93	1.97	0.0208	471	1,852	yes	RrubChr3G00074780.1	hypothetical protein CDL12_11840 [Handroanthus impetiginosus]	17.3155	37.775	-1.12537	down	0.00287418	yes	GO:0003674(molecular_function);GO:0005634(nucleus);GO:0008150(biological_process)	-
ath-miR408-3p_L-1R+1	up	3.93	1.97	0.0208	471	1,852	yes	RrubChr5G00116260.1	cytochrome P450 CYP72A219-like [Sesamum indicum]	2.2715	5.11235	-1.17034	down	0.00133125	yes	GO:0004497(monooxygenase activity)	-
cca-MIR156c-p5_2ss7CT17AC	down	0.11	-3.17	0.0365	11	1	yes	RrubChr10G00235960.1	potassium transporter 5 [Sesamum indicum]	30.5993	10.5689	1.53367	up	6.21758e-07	yes	GO:0015079(potassium ion transmembrane transporter activity);GO:0016020(membrane)	-
cca-MIR156c-p5_2ss7CT17AC	down	0.11	-3.17	0.0365	11	1	yes	RrubChr4G00102380.1	PREDICTED: ribulose bisphosphate carboxylase small chain, chloroplastic [Eucalyptus grandis]	5180.98	2014.12	1.36307	up	7.63593e-05	yes	GO:0005515(protein binding)	ko00630(Glyoxylate and dicarboxylate metabolism);ko00710(Carbon fixation in photosynthetic organisms)
cca-MIR156c-p5_2ss7CT17AC	down	0.11	-3.17	0.0365	11	1	yes	RrubChr7G00170730.1	Ran GTPase-activating protein [Handroanthus impetiginosus]	46.7689	21.0991	1.14837	up	0.00105687	yes	GO:0005096(GTPase activator activity);GO:0005635(nuclear envelope);GO:0005774(vacuolar membrane);GO:0005783(endoplasmic reticulum);GO:0005819(spindle);GO:0006913(nucleocytoplasmic transport);GO:0009507(chloroplast);GO:0009524(phragmoplast);GO:0009651(response to salt stress);GO:0031965(nuclear membrane)	ko03013(RNA transport)
csi-miR160c-5p_1ss20TC	down	0.15	-2.75	0.0121	19	3	yes	RrubChr7G00168340.1	PREDICTED: major allergen Pru ar 1-like [Erythranthe guttata]	617.8	87.5645	2.81872	up	0.000808493	yes	GO:0004864(protein phosphatase inhibitor activity);GO:0005634(nucleus);GO:0005737(cytoplasm);GO:0009738(abscisic acid-activated signaling pathway);GO:0010427(abscisic acid binding);GO:0080163(regulation of protein serine/threonine phosphatase activity)	-
csi-miR160c-5p_1ss20TC	down	0.15	-2.75	0.0121	19	3	yes	RrubChr8G00191730.1	36.4 kDa proline-rich protein isoform X1 [Prunus persica]	1846.93	358.917	2.3634	up	2.58543e-05	yes	GO:0005575(cellular_component)	-
