# Supplementary material for: Integrated miRNAome, transcriptome, and degradome analyses reveal the role of miRNA–mRNA modules in the biosynthesis of oridonin in Isodon rubescens
Source: Front Plant Sci. 2025 Jun 18;16:1566354. doi: 10.3389/fpls.2025.1566354 (PMC12213554; doi:10.3389/fpls.2025.1566354)
Supplement: Supplementary file 1 [file DataSheet1.zip › Supplementary Material/Supplementary Table S21.xlsx]

## Sheet: Raw data
Supplementary Table S21 The result of dual-luciferase reporter assay
		Firefly luciferase	Renilla lucierase	F/R		Fold	Average	SEM
MYB-luc+ath-miR858b_1ss21GA	SAMPLE-001	8322	42773	0.194562		0.292578	0.285378	0.0195184
	SAMPLE-002	8908	42391	0.210139		0.316002
	SAMPLE-003	7883	43007	0.183296		0.275636
	SAMPLE-001	7872	42138	0.186815		0.280928
	SAMPLE-002	8107	42081	0.192652		0.289706
	SAMPLE-003	7324	42785	0.171181		0.257419
MYB-luc+35S-X	SAMPLE-001	27351	41764	0.654894	0.664992	0.984815	1	0.0210741
	SAMPLE-002	27008	40758	0.662643	0.664992	0.996467
	SAMPLE-003	28156	41075	0.685478		1.03081
	SAMPLE-001	26733	41208	0.648733		0.97555
	SAMPLE-002	26451	40062	0.660252		0.992871
	SAMPLE-003	27550	40637	0.677954		1.01949
1300-luc+ath-miR858b_1ss21GA	SAMPLE-001	29673	39644	0.748487		1.12556	1.09467	0.0293587
	SAMPLE-002	28715	40721	0.705164		1.06041
	SAMPLE-003	29071	39784	0.730721		1.09884
	SAMPLE-001	29108	38926	0.747778		1.12449
	SAMPLE-002	28156	39971	0.704411		1.05928
	SAMPLE-003	28671	39216	0.731105		1.09942
CYP72A219-like-luc+ath-miR408-3p_L-1R+1	SAMPLE-001	24312	43296	0.56153		0.879045	0.861711	0.0145632
	SAMPLE-002	23665	43001	0.550336		0.861521
	SAMPLE-003	23081	42764	0.53973		0.844917
	SAMPLE-001	23998	42731	0.561606		0.879164
	SAMPLE-002	23107	42281	0.54651		0.855532
	SAMPLE-003	22778	41946	0.543032		0.850086
CYP72A219-like-luc+35S-X	SAMPLE-001	25521	41832	0.610083	0.638796	0.955052	1	0.0374347
	SAMPLE-002	26735	40788	0.655462	0.638796	1.02609
	SAMPLE-003	26915	41035	0.655903		1.02678
	SAMPLE-001	25019	41287	0.605978		0.948625
	SAMPLE-002	26154	40135	0.651651		1.02012
	SAMPLE-003	26327	40274	0.653697		1.02333
1300-luc+ath-miR408-3p_L-1R+1	SAMPLE-001	27513	41836	0.657639		1.0295	1.008	0.0192408
	SAMPLE-002	26431	42008	0.62919		0.984962
	SAMPLE-003	26697	41733	0.63971		1.00143
	SAMPLE-001	27108	41234	0.657419		1.02915
	SAMPLE-002	26391	41748	0.63215		0.989596
	SAMPLE-003	26733	41297	0.647335		1.01337
1300-luc+35S-X	SAMPLE-001	28543	44822	0.636808		0.996888	1.00326	0.00859712
	SAMPLE-002	28107	43976	0.639144		1.00055
	SAMPLE-003	27867	42783	0.651357		1.01966
	SAMPLE-001	28077	44110	0.636522		0.996441
	SAMPLE-002	27677	43271	0.63962		1.00129
	SAMPLE-003	27196	42374	0.641809		1.00472
	Relative LUC/REN ratio	SEM
MYB-luc+ath-miR858b_1ss21GA	0.285378	0.0195184
MYB-luc+35S-X	1	0.0210741
1300-luc+ath-miR858b_1ss21GA	1.09467	0.0293587
CYP72A219-like-luc+ath-miR408-3p_L-1R+1	0.861711	0.0145632
CYP72A219-like-luc+35S-X	1	0.0374347
1300-luc+ath-miR408-3p_L-1R+1	1.008	0.0192408
1300-luc+35S-X	1.00326	0.00859712

## Sheet: 作图
	Relative luciferase level	SEM
MYB-luc+ath-miR858b_1ss21GA	0.285378	0.0195184
MYB-luc+35S-X	1	0.0210741
1300-luc+ath-miR858b_1ss21GA	1.09467	0.0293587
CYP72A219-like-luc+ath-miR408-3p_L-1R+1	0.861711	0.0145632
CYP72A219-like-luc+35S-X	1	0.0374347
1300-luc+ath-miR408-3p_L-1R+1	1.008	0.0192408
1300-luc+35S-X	1.00326	0.00859712
