# Supplementary material for: Integrated miRNAome, transcriptome, and degradome analyses reveal the role of miRNA–mRNA modules in the biosynthesis of oridonin in Isodon rubescens
Source: Front Plant Sci. 2025 Jun 18;16:1566354. doi: 10.3389/fpls.2025.1566354 (PMC12213554; doi:10.3389/fpls.2025.1566354)
Supplement: Supplementary file 1 [file DataSheet1.zip › Supplementary Material/Supplementary Table S3.xlsx]

## Sheet: Sheet1
Supplementary Table 3 Data Information of Transcriptome Profiling
Sample	Raw Data		Valid Data		Valid Ratio(reads)	Q20%	Q30%	GC content%
	Read	Base	Read	Base
HOr_DLC1	51738030	7.76	49902164	7.49	96.45	98.1	92.71	50.5
HOr_DLC2	53739172	8.06	52110956	7.82	96.97	99.02	94.78	50.5
HOr_DLC3	43740042	6.56	43202740	6.48	98.77	99.93	96.73	49.5
LOr_DLC1	48389396	7.26	46980624	7.05	97.09	98.93	94.69	50.5
LOr_DLC2	46234246	6.94	44985882	6.75	97.3	99.09	95.51	50
LOr_DLC3	34997096	5.25	33840644	5.08	96.7	98.17	92.77	51
NOr_DLC1	34360696	5.15	32893486	4.93	95.73	98.1	92.42	50
NOr_DLC2	42087172	6.31	41362220	6.2	98.28	99.96	97.03	52.5
NOr_DLC3	35661970	5.35	34331350	5.15	96.27	98.23	92.86	51.5
Total	390947820	58.64	379610066	56.95	/	/	/	/
Average	4.34386e+07	6.51556	4.21789e+07	6.32778	97.0622	98.8367	94.3889	50.6667
