# Supplementary material for: Integrated miRNAome, transcriptome, and degradome analyses reveal the role of miRNA–mRNA modules in the biosynthesis of oridonin in Isodon rubescens
Source: Front Plant Sci. 2025 Jun 18;16:1566354. doi: 10.3389/fpls.2025.1566354 (PMC12213554; doi:10.3389/fpls.2025.1566354)
Supplement: Supplementary file 1 [file DataSheet1.zip › Supplementary Material/Supplementary Table S4.xlsx]

## Sheet: Sheet1
Supplementary Table S4 Data Information of Small RNA sequencing
	lib	Raw reads	3ADT&length filter	Junk reads	Clean reads	Rfam	mRNA	Repeats	valid reads
	type	NA	Sequence type	Sequence type	Sequence type	RNA class	RNA class	RNA class	Sequence type
HOr_DLC1	Total	16862744	1991667	132360	14738717	286483	2484417	4993	12175548
	% of Total	100	11.81	0.78	87.4	1.7	14.73	0.03	72.2
	uniq	6865763	565397	86863	6213503	8227	116348	235	6094165
	% of uniq	100	8.24	1.27	90.5	0.12	1.69	0	88.76
HOr_DLC2	Total	8300505	1857848	42470	6400187	345669	1338865	7515	4945063
	% of Total	100	22.38	0.51	77.11	4.16	16.13	0.09	59.58
	uniq	2248270	430986	20672	1796612	9016	59284	281	1733294
	% of uniq	100	19.17	0.92	79.91	0.4	2.64	0.01	77.09
HOr_DLC3	Total	13355886	3072383	51813	10231690	789793	2594864	35083	7353686
	% of Total	100	23	0.39	76.61	5.91	19.43	0.26	55.06
	uniq	2250370	478411	18660	1753299	13659	69981	481	1675248
	% of uniq	100	21.26	0.83	77.91	0.61	3.11	0.02	74.44
LOr_DLC1	Total	8944031	1056878	40469	7846684	347930	1409622	11213	6326529
	% of Total	100	11.82	0.45	87.73	3.89	15.76	0.13	70.73
	uniq	2745640	317858	26563	2401219	10023	57402	207	2339781
	% of uniq	100	11.58	0.97	87.46	0.37	2.09	0.01	85.22
LOr_DLC2	Total	12950458	2972185	62522	9915751	630450	2581439	37278	7099891
	% of Total	100	22.95	0.48	76.57	4.87	19.93	0.29	54.82
	uniq	1533945	504396	12950	1016599	17594	119186	697	886885
	% of uniq	100	32.88	0.84	66.27	1.15	7.77	0.05	57.82
LOr_DLC3	Total	8154496	1054941	49722	7049833	315268	1402128	5202	5543033
	% of Total	100	12.94	0.61	86.45	3.87	17.19	0.06	67.98
	uniq	3069329	298145	35289	2735895	9056	55042	140	2677397
	% of uniq	100	9.71	1.15	89.14	0.3	1.79	0	87.23
NOr_DLC1	Total	10304359	1720734	62114	8521511	268225	1314621	13768	7091290
	% of Total	100	16.7	0.6	82.7	2.6	12.76	0.13	68.82
	uniq	4166665	371651	45766	3749248	8089	60021	164	3686143
	% of uniq	100	8.92	1.1	89.98	0.19	1.44	0	88.47
NOr_DLC2	Total	13884256	2765809	53871	11064576	633271	2370912	9974	8517695
	% of Total	100	19.92	0.39	79.69	4.56	17.08	0.07	61.35
	uniq	3690435	478826	32968	3178641	9372	64145	284	3110713
	% of uniq	100	12.97	0.89	86.13	0.25	1.74	0.01	84.29
NOr_DLC3	Total	20590728	2467864	111272	18011592	840466	3657510	31349	14015724
	% of Total	100	11.99	0.54	87.47	4.08	17.76	0.15	68.07
	uniq	6975037	636124	76420	6262493	16793	121966	327	6133283
	% of uniq	100	9.12	1.1	89.78	0.24	1.75	0	87.93
Total	Total	113347463	18960309	606613	93780541	4457555	19154378	156375	73068459
	% of Total	100	17.0567	0.527778	82.4144	3.96	16.7522	0.134444	64.29
	uniq	33545454	4081794	356151	29107509	101829	723375	2816	28336909
	% of uniq	100	14.8722	1.00778	84.12	0.403333	2.66889	0.0111111	81.25
Note:
3ADT&length filter: reads removed due to 3ADT not found and length with <18 nt and >25 nt were removed(for plants); length with<18 and >26 were remove(for animals).
Junk reads:Junk: >=2N, >=7A, >=8C, >=6G, >=7T, >=10Dimer, >=6Trimer, or >=5Tetramer.
Clean reads: equal to raw reads - 3ADT&length filter - Junk reads.
Rfam:Collection of many common non-coding RNA families except micro RNA; http://rfam.janelia.org.
Repeats:Prototypic sequences representing repetitive DNA from different eukaryotic species; http://www.girinst.org/repbase.
Notes:valid reads may not be equal to raw reads - 3ADT&length filter - Junk reads - mRNA - Rfam - Repeats, because there are overlapped sequences between mRNA,Rfam and Repeats, details please refer to _comp_others.txt in fold 2_MappedData.
