# Supplementary material for: Integrated miRNAome, transcriptome, and degradome analyses reveal the role of miRNA–mRNA modules in the biosynthesis of oridonin in Isodon rubescens
Source: Front Plant Sci. 2025 Jun 18;16:1566354. doi: 10.3389/fpls.2025.1566354 (PMC12213554; doi:10.3389/fpls.2025.1566354)
Supplement: Supplementary file 1 [file DataSheet1.zip › Supplementary Material/Supplementary Table S5.xlsx]

## Sheet: Sheet1
Supplementary Table S5 Base distribution and quality analysis of sRNA sequencing data
Sample_ID	Total_Reads	Total_Bases	A%	T%	C%	G%	N%	Q20%	Q30%	GC%
HOr_DLC1	16862744	859999944	26.06	23.67	23.66	26.6	0.01	98.6	97.7	50.26
HOr_DLC2	8300505	423325755	25.46	23.6	23.84	27.09	0.01	98.43	95.42	50.93
HOr_DLC3	13355886	681150186	25.05	23.05	24.8	27.09	0.01	98.61	97.72	51.89
LOr_DLC1	8944031	456145581	24.87	23	25.48	26.63	0.01	98.65	97.94	52.12
LOr_DLC2	12950458	660473358	25.27	22.66	25.33	26.73	0.01	98.48	97.57	52.06
LOr_DLC3	8154496	415879296	25.58	22.99	24.36	27.07	0.01	98.62	97.86	51.43
NOr_DLC1	10304359	525522309	25.67	24	23.79	26.52	0.01	98.72	98.05	50.32
NOr_DLC2	13884256	708097056	25.65	23.22	23.71	27.41	0.01	98.67	97.99	51.12
NOr_DLC3	20590728	1050127128	25.43	23.88	24.29	26.39	0.01	98.69	97.88	50.68
