# Supplementary material for: Integrated miRNAome, transcriptome, and degradome analyses reveal the role of miRNA–mRNA modules in the biosynthesis of oridonin in Isodon rubescens
Source: Front Plant Sci. 2025 Jun 18;16:1566354. doi: 10.3389/fpls.2025.1566354 (PMC12213554; doi:10.3389/fpls.2025.1566354)
Supplement: Supplementary file 1 [file DataSheet1.zip › Supplementary Material/Supplementary Table S6.xlsx]

## Sheet: Sheet1
Supplementary Table S6 Information of 9 small RNA libraries from three ecotypes of I. rubescens
Sample	Valid reads	rRNA	% of Total	tRNA	% of Total	snoRNA	% of Total	snRNA	% of Total	other Rfam RNA	% of Total
HOr-1	12175548	211574	1.25	55922	0.33	1429	0.01	5239	0.03	12319	0.07
HOr-2	4945063	259530	3.13	64556	0.78	3473	0.04	4958	0.06	13152	0.16
HOr-3	7353686	629892	4.72	102855	0.77	6841	0.05	11256	0.08	38949	0.29
LOr-1	6326529	260816	2.92	58460	0.65	2042	0.02	6316	0.07	20296	0.23
LOr-2	7099891	506075	3.91	72575	0.56	7971	0.06	12462	0.1	31367	0.24
LOr-3	5543033	237429	2.91	53282	0.65	748	0.01	4556	0.06	19253	0.24
NOr-1	7091290	194143	1.88	55533	0.54	1940	0.02	4514	0.04	12095	0.12
NOr-2	8517695	495158	3.57	71474	0.51	2809	0.02	7122	0.05	56708	0.41
NOr-3	14015724	594420	2.89	194645	0.95	3183	0.02	8396	0.04	39822	0.19
Average	8118718	376560	3.02	81034	0.64	3382	0.03	7202	0.06	27107	0.22
