# Supplementary material for: Integrated miRNAome, transcriptome, and degradome analyses reveal the role of miRNA–mRNA modules in the biosynthesis of oridonin in Isodon rubescens
Source: Front Plant Sci. 2025 Jun 18;16:1566354. doi: 10.3389/fpls.2025.1566354 (PMC12213554; doi:10.3389/fpls.2025.1566354)
Supplement: Supplementary file 1 [file DataSheet1.zip › Supplementary Material/Supplementary Table S7.xlsx]

## Sheet: Sheet1
Supplementary Table S7 Identification of different types of miRNAs
Sample	Groups:	gp1	gp2a	gp2b	gp3	gp4
HOr_DLC1	Pre-miRNA	6	79	129	17	504
	Unique miRNA	11	101	109	16	480
HOr_DLC2	Pre-miRNA	6	76	149	27	306
	Unique miRNA	11	100	125	26	287
HOr_DLC3	Pre-miRNA	6	79	236	23	438
	Unique miRNA	8	94	191	24	407
LOr_DLC1	Pre-miRNA	6	73	119	17	193
	Unique miRNA	11	93	99	16	182
LOr_DLC2	Pre-miRNA	6	79	190	30	588
	Unique miRNA	10	98	160	30	560
LOr_DLC3	Pre-miRNA	6	70	98	14	238
	Unique miRNA	9	83	84	13	215
NOr_DLC1	Pre-miRNA	6	74	112	15	347
	Unique miRNA	10	89	92	14	321
NOr_DLC2	Pre-miRNA	6	75	129	26	310
	Unique miRNA	10	92	112	29	287
NOr_DLC3	Pre-miRNA	6	85	173	22	550
	Unique miRNA	11	105	139	22	530
Total	Pre-miRNA	6	99	401	42	1152
	Unique miRNA	11	127	324	47	1125
Note:
Criteria
gp1	Reads map to specific miRNAs/pre-miRNAs in miRbase and the pre-miRNAs further map to the genome & EST.
gp2a	Reads map to selected miRNAs/pre-miRNAs in miRbase. The mapped pre-miRNAs do not map to the genome, but the reads (and of course the miRNAs of the pre-miRNAs) map to genome. The extended genome sequences from the genome loci may form hairpins.
gp2b	Reads were mapped to miRNAs/pre-miRNAs of selected species in miRbase and the mapped pre-miRNAs were not further mapped to genome, but the reads (and of course the miRNAs of the pre-miRNAs) were mapped to genome. The extended genome sequences from the genome loci may not form hairpins.
gp3	Reads map to slected miRNAs/pre-miRNAs in miRbase. The mapped pre-miRNAs do not map to the genome, and the reads do not map to the genome.
gp4	Reads do not map to selected pre-miRNAs in miRbase. But the reads map to genome & the extended genome sequences from genome may form hairpins.
