# Supplementary material for: Integrated miRNAome, transcriptome, and degradome analyses reveal the role of miRNA–mRNA modules in the biosynthesis of oridonin in Isodon rubescens
Source: Front Plant Sci. 2025 Jun 18;16:1566354. doi: 10.3389/fpls.2025.1566354 (PMC12213554; doi:10.3389/fpls.2025.1566354)
Supplement: Supplementary file 1 [file DataSheet1.zip › Supplementary Material/Supplementary Table S8.xlsx]

## Sheet: Sheet1
	Supplementary Table S8 Conservation of the identified miRNA with other species
Species	Abbreviation	count	miRs
Glycine max	gma	210	gma-MIR171k,gma-MIR171l,gma-MIR156a,gma-MIR156k,gma-MIR156n,gma-MIR156h,gma-MIR156v,gma-MIR156o,gma-MIR156x,gma-MIR156u,gma-MIR156w,gma-MIR156y,gma-MIR156q,gma-MIR156s,gma-MIR156b,gma-MIR156f,gma-MIR156e,gma-MIR156r,gma-MIR160b,gma-MIR160a,gma-MIR164g,gma-MIR164d,gma-MIR164f,gma-MIR164j,gma-MIR164e,gma-MIR164h,gma-MIR164a,gma-MIR164c,gma-MIR164i,gma-MIR164k,gma-MIR164b,gma-MIR166p,gma-MIR166q,gma…
Malus domestica	mdm	183	mdm-MIR156i,mdm-MIR156c,mdm-MIR156h,mdm-MIR156e,mdm-MIR156k,mdm-MIR156d,mdm-MIR156n,mdm-MIR156f,mdm-MIR156l,mdm-MIR156b,mdm-MIR156g,mdm-MIR156a,mdm-MIR156m,mdm-MIR156o,mdm-MIR156j,mdm-MIR156w,mdm-MIR156t,mdm-MIR156u,mdm-MIR156v,mdm-MIR156aa,mdm-MIR156q,mdm-MIR156s,mdm-MIR156y,mdm-MIR156p,mdm-MIR156r,mdm-MIR156x,mdm-MIR156z,mdm-MIR160c,mdm-MIR160a,mdm-MIR160b,mdm-MIR160d,mdm-MIR164f,mdm-MIR164b,md…
Populus trichocarpa	ptc	140	ptc-MIR160b,ptc-MIR156a,ptc-MIR156e,ptc-MIR156b,ptc-MIR156c,ptc-MIR156d,ptc-MIR156f,ptc-MIR156h,ptc-MIR160a,ptc-MIR160d,ptc-MIR164d,ptc-MIR164b,ptc-MIR164c,ptc-MIR164e,ptc-MIR164a,ptc-MIR166b,ptc-MIR166d,ptc-MIR166j,ptc-MIR166k,ptc-MIR166g,ptc-MIR166f,ptc-MIR166e,ptc-MIR166i,ptc-MIR166h,ptc-MIR166m,ptc-MIR166l,ptc-MIR166c,ptc-MIR166a,ptc-MIR166o,ptc-MIR166q,ptc-MIR166n,ptc-MIR166p,ptc-MIR167g,ptc…
Medicago truncatula	mtr	127	mtr-MIR156d,mtr-MIR156b,mtr-MIR156i,mtr-MIR156c,mtr-MIR156a,mtr-MIR160b,mtr-MIR160e,mtr-MIR164c,mtr-MIR164b,mtr-MIR164a,mtr-MIR166g,mtr-MIR166a,mtr-MIR166e,mtr-MIR166c,mtr-MIR166b,mtr-MIR166f,mtr-MIR167b,mtr-MIR167a,mtr-MIR168c,mtr-MIR168b,mtr-MIR168a,mtr-MIR169a,mtr-MIR171d,mtr-MIR171f,mtr-MIR171c,mtr-MIR171a,mtr-MIR172c,mtr-MIR172b,mtr-MIR172d,mtr-MIR390,mtr-MIR393b,mtr-MIR393a,mtr-MIR395i,mtr-…
Manihot esculenta	mes	125	mes-MIR160d,mes-MIR160h,mes-MIR156e,mes-MIR156b,mes-MIR156f,mes-MIR156g,mes-MIR156c,mes-MIR156d,mes-MIR156k,mes-MIR160g,mes-MIR160b,mes-MIR160a,mes-MIR164b,mes-MIR164a,mes-MIR164c,mes-MIR166f,mes-MIR166g,mes-MIR166d,mes-MIR166e,mes-MIR166a,mes-MIR166b,mes-MIR166c,mes-MIR166h,mes-MIR166i,mes-MIR166j,mes-MIR167h,mes-MIR167g,mes-MIR167a,mes-MIR167d,mes-MIR167f,mes-MIR167e,mes-MIR167b,mes-MIR167c,mes…
Citrus sinensis	csi	104	csi-MIR156c,csi-MIR156b,csi-MIR156a,csi-MIR156h,csi-MIR156d,csi-MIR156g,csi-MIR160c,csi-MIR164c,csi-MIR164b,csi-MIR164d,csi-MIR164a,csi-MIR166e,csi-MIR166a,csi-MIR166d,csi-MIR166g,csi-MIR166c,csi-MIR166f,csi-MIR166b,csi-MIR166j,csi-MIR166i,csi-MIR166k,csi-MIR166h,csi-MIR167b,csi-MIR167a,csi-MIR167c,csi-MIR167e,csi-MIR167d,csi-MIR168,csi-MIR169n,csi-MIR169d,csi-MIR169h,csi-MIR169j,csi-MIR169e,csi-…
Linum usitatissimum	lus	99	lus-MIR156a,lus-MIR156g,lus-MIR160j,lus-MIR160a,lus-MIR160i,lus-MIR160h,lus-MIR164e,lus-MIR164d,lus-MIR164a,lus-MIR164c,lus-MIR164b,lus-MIR166h,lus-MIR166j,lus-MIR166i,lus-MIR166k,lus-MIR166g,lus-MIR166d,lus-MIR166c,lus-MIR166a,lus-MIR166e,lus-MIR166f,lus-MIR166b,lus-MIR167b,lus-MIR167f,lus-MIR167g,lus-MIR167i,lus-MIR167c,lus-MIR167d,lus-MIR167a,lus-MIR167e,lus-MIR167h,lus-MIR168b,lus-MIR168a,lus…
Vitis vinifera	vvi	98	vvi-MIR156c,vvi-MIR156b,vvi-MIR156d,vvi-MIR156i,vvi-MIR160c,vvi-MIR164a,vvi-MIR164c,vvi-MIR164d,vvi-MIR166c,vvi-MIR166f,vvi-MIR166h,vvi-MIR166e,vvi-MIR166d,vvi-MIR166g,vvi-MIR166b,vvi-MIR166a,vvi-MIR167a,vvi-MIR167d,vvi-MIR167b,vvi-MIR167e,vvi-MIR167c,vvi-MIR168,vvi-MIR169f,vvi-MIR169g,vvi-MIR169e,vvi-MIR171d,vvi-MIR171j,vvi-MIR171c,vvi-MIR171a,vvi-MIR171g,vvi-MIR172d,vvi-MIR172c,vvi-MIR172a,vvi-…
Cucumis melo	cme	96	cme-MIR156i,cme-MIR156d,cme-MIR156j,cme-MIR156c,cme-MIR156a,cme-MIR156f,cme-MIR160b,cme-MIR164d,cme-MIR164c,cme-MIR164a,cme-MIR166f,cme-MIR166c,cme-MIR166h,cme-MIR166d,cme-MIR166b,cme-MIR166a,cme-MIR166g,cme-MIR166e,cme-MIR166i,cme-MIR167c,cme-MIR167f,cme-MIR167d,cme-MIR167a,cme-MIR167b,cme-MIR167e,cme-MIR168,cme-MIR169f,cme-MIR169b,cme-MIR169l,cme-MIR169a,cme-MIR169n,cme-MIR169e,cme-MIR169c,cme-…
Arabidopsis thaliana	ath	94	ath-MIR156b,ath-MIR156e,ath-MIR156d,ath-MIR156f,ath-MIR156a,ath-MIR156c,ath-MIR156g,ath-MIR156j,ath-MIR157d,ath-MIR157c,ath-MIR160b,ath-MIR160c,ath-MIR164b,ath-MIR164a,ath-MIR164c,ath-MIR166b,ath-MIR166d,ath-MIR166e,ath-MIR166g,ath-MIR166a,ath-MIR166c,ath-MIR166f,ath-MIR165b,ath-MIR165a,ath-MIR167d,ath-MIR167a,ath-MIR167b,ath-MIR167c,ath-MIR168a,ath-MIR168b,ath-MIR169a,ath-MIR169k,ath-MIR169j,ath…
Arabidopsis lyrata	aly	92	aly-MIR156f,aly-MIR156a,aly-MIR156c,aly-MIR156e,aly-MIR156d,aly-MIR156b,aly-MIR156g,aly-MIR157c,aly-MIR157d,aly-MIR160b,aly-MIR160c,aly-MIR164b,aly-MIR164a,aly-MIR164c,aly-MIR166a,aly-MIR166g,aly-MIR166c,aly-MIR166e,aly-MIR166b,aly-MIR166d,aly-MIR166f,aly-MIR166h,aly-MIR165b,aly-MIR165a,aly-MIR167d,aly-MIR167c,aly-MIR167b,aly-MIR167a,aly-MIR168a,aly-MIR168b,aly-MIR169a,aly-MIR169k,aly-MIR169j,aly…
Nicotiana tabacum	nta	88	nta-MIR156b,nta-MIR156c,nta-MIR156a,nta-MIR156e,nta-MIR156d,nta-MIR156i,nta-MIR156j,nta-MIR160b,nta-MIR160a,nta-MIR160c,nta-MIR160d,nta-MIR164a,nta-MIR164b,nta-MIR166h,nta-MIR166a,nta-MIR166g,nta-MIR166c,nta-MIR166b,nta-MIR166f,nta-MIR166d,nta-MIR166e,nta-MIR167a,nta-MIR167c,nta-MIR167b,nta-MIR167d,nta-MIR167e,nta-MIR168e,nta-MIR168d,nta-MIR168c,nta-MIR168b,nta-MIR168a,nta-MIR169a,nta-MIR169k,nta…
Prunus persica	ppe	83	ppe-MIR156g,ppe-MIR156e,ppe-MIR156c,ppe-MIR156d,ppe-MIR156f,ppe-MIR160a,ppe-MIR164c,ppe-MIR164a,ppe-MIR164b,ppe-MIR164d,ppe-MIR166a,ppe-MIR166e,ppe-MIR166c,ppe-MIR166b,ppe-MIR166d,ppe-MIR167d,ppe-MIR167c,ppe-MIR167b,ppe-MIR167a,ppe-MIR168,ppe-MIR169g,ppe-MIR169f,ppe-MIR169h,ppe-MIR169j,ppe-MIR169i,ppe-MIR171c,ppe-MIR171a,ppe-MIR171f,ppe-MIR171e,ppe-MIR172b,ppe-MIR172a,ppe-MIR172c,ppe-MIR172d,ppe-…
Solanum tuberosum	stu	80	stu-MIR156h,stu-MIR156j,stu-MIR156g,stu-MIR156k,stu-MIR156i,stu-MIR156e,stu-MIR156f,stu-MIR156d,stu-MIR156c,stu-MIR160a,stu-MIR160b,stu-MIR164,stu-MIR166a,stu-MIR166d,stu-MIR166c,stu-MIR166b,stu-MIR167a,stu-MIR167d,stu-MIR167c,stu-MIR167b,stu-MIR169b,stu-MIR169a,stu-MIR169d,stu-MIR169c,stu-MIR171a,stu-MIR171d,stu-MIR172a,stu-MIR172b,stu-MIR172e,stu-MIR172c,stu-MIR393,stu-MIR395h,stu-MIR395i,stu-M…
Determinate cucumber	cas	68	cas-MIR156b,cas-MIR156f,cas-MIR156d,cas-MIR156k,cas-MIR156e,cas-MIR156c,cas-MIR156a,cas-MIR156g,cas-MIR156j,cas-MIR156i,cas-MIR157b,cas-MIR157d,cas-MIR160b,cas-MIR164,cas-MIR166d,cas-MIR165b,cas-MIR166f,cas-MIR166b,cas-MIR166c,cas-MIR166a,cas-MIR166e,cas-MIR165a,cas-MIR167b,cas-MIR167a,cas-MIR167c,cas-MIR168,cas-MIR169a,cas-MIR169g,cas-MIR169c,cas-MIR169e,cas-MIR171c,cas-MIR172b,cas-MIR172a,cas-M…
Brassica napus	bna	66	bna-MIR156a,bna-MIR156f,bna-MIR156d,bna-MIR156e,bna-MIR156c,bna-MIR156b,bna-MIR160a,bna-MIR160d,bna-MIR160c,bna-MIR160b,bna-MIR164a,bna-MIR164b,bna-MIR164d,bna-MIR164c,bna-MIR166d,bna-MIR166a,bna-MIR166c,bna-MIR166e,bna-MIR166b,bna-MIR166f,bna-MIR167d,bna-MIR167b,bna-MIR167c,bna-MIR167a,bna-MIR168a,bna-MIR169b,bna-MIR169a,bna-MIR169h,bna-MIR169l,bna-MIR169i,bna-MIR169j,bna-MIR169g,bna-MIR169k,bna…
Solanum lycopersicum	sly	54	sly-MIR156d,sly-MIR156a,sly-MIR160a,sly-MIR164a,sly-MIR164b,sly-MIR166b,sly-MIR166a,sly-MIR166c,sly-MIR167a,sly-MIR167b,sly-MIR168b,sly-MIR168a,sly-MIR169c,sly-MIR169b,sly-MIR171a,sly-MIR171b,sly-MIR171c,sly-MIR172a,sly-MIR172b,sly-MIR172c,sly-MIR390b,sly-MIR390a,sly-MIR393,sly-MIR395a,sly-MIR395b,sly-MIR396a,sly-MIR396b,sly-MIR397,sly-MIR398a,sly-MIR399,sly-MIR408,sly-MIR482a,sly-MIR482e,sly-MIR…
Ricinus communis	rco	50	rco-MIR171g,rco-MIR156c,rco-MIR156b,rco-MIR156a,rco-MIR156d,rco-MIR156e,rco-MIR156g,rco-MIR160b,rco-MIR164b,rco-MIR164a,rco-MIR164c,rco-MIR166e,rco-MIR166b,rco-MIR166d,rco-MIR166c,rco-MIR166a,rco-MIR167c,rco-MIR167b,rco-MIR167a,rco-MIR168,rco-MIR171a,rco-MIR171b,rco-MIR171f,rco-MIR171d,rco-MIR172,rco-MIR390a,rco-MIR390b,rco-MIR393,rco-MIR395c,rco-MIR395b,rco-MIR395d,rco-MIR395a,rco-MIR395e,rco-MI…
Brassica rapa	bra	43	bra-MIR156c,bra-MIR156e,bra-MIR156b,bra-MIR156d,bra-MIR156g,bra-MIR156a,bra-MIR156f,bra-MIR157a,bra-MIR160a,bra-MIR164d,bra-MIR164c,bra-MIR164a,bra-MIR164e,bra-MIR164b,bra-MIR167d,bra-MIR167a,bra-MIR167b,bra-MIR167c,bra-MIR168a,bra-MIR168b,bra-MIR168c,bra-MIR171a,bra-MIR172d,bra-MIR172a,bra-MIR172b,bra-MIR172c,bra-MIR390,bra-MIR395a,bra-MIR395b,bra-MIR395c,bra-MIR395d,bra-MIR396,bra-MIR403,bra-MI…
Carica papaya	cpa	41	cpa-MIR160c,cpa-MIR160f,cpa-MIR156c,cpa-MIR156b,cpa-MIR156a,cpa-MIR156e,cpa-MIR160a,cpa-MIR160b,cpa-MIR160e,cpa-MIR164c,cpa-MIR164b,cpa-MIR164a,cpa-MIR166c,cpa-MIR166a,cpa-MIR166b,cpa-MIR166e,cpa-MIR166d,cpa-MIR167c,cpa-MIR167d,cpa-MIR167a,cpa-MIR167b,cpa-MIR171b,cpa-MIR172a,cpa-MIR390a,cpa-MIR390b,cpa-MIR393,cpa-MIR395e,cpa-MIR395b,cpa-MIR395c,cpa-MIR395a,cpa-MIR395d,cpa-MIR396,cpa-MIR398,cpa-MI…
Lotus japonicus	lja	35	lja-MIR171d,lja-MIR166,lja-MIR167b,lja-MIR167,lja-MIR167a,lja-MIR167c,lja-MIR168,lja-MIR171a,lja-MIR171c,lja-MIR172c,lja-MIR172b,lja-MIR172a,lja-MIR390a,lja-MIR390b,lja-MIR396,lja-MIR397,lja-MIR398,lja-MIR477,lja-MIR2111,lja-MIR1120,lja-MIR11078d,lja-MIR11108b,lja-MIR11108e,lja-MIR11108s,lja-MIR11108a,lja-MIR11108d,lja-MIR11108v,lja-MIR11108l,lja-MIR11108c,lja-MIR11108u,lja-MIR11120,lja-MIR11121,…
Aquilegia coerulea	aqc	29	aqc-MIR529,aqc-MIR160a,aqc-MIR166e,aqc-MIR166b,aqc-MIR166c,aqc-MIR166a,aqc-MIR166d,aqc-MIR167,aqc-MIR169b,aqc-MIR171a,aqc-MIR171f,aqc-MIR171d,aqc-MIR171e,aqc-MIR171c,aqc-MIR172a,aqc-MIR172b,aqc-MIR396b,aqc-MIR396a,aqc-MIR398b,aqc-MIR398a,aqc-MIR399,aqc-MIR477b,aqc-MIR477e,aqc-MIR530,aqc-MIR159,aqc-MIR319,aqc-MIR482c,aqc-MIR169a,aqc-MIR169c
Gossypium hirsutum	ghr	29	ghr-MIR156b,ghr-MIR156a,ghr-MIR156d,ghr-MIR160,ghr-MIR164,ghr-MIR166b,ghr-MIR167b,ghr-MIR167a,ghr-MIR169b,ghr-MIR169a,ghr-MIR172,ghr-MIR390a,ghr-MIR390c,ghr-MIR390b,ghr-MIR393,ghr-MIR396b,ghr-MIR396a,ghr-MIR398,ghr-MIR399d,ghr-MIR482a,ghr-MIR827a,ghr-MIR827b,ghr-MIR827c,ghr-MIR394a,ghr-MIR394b,ghr-MIR399e,ghr-MIR7512,ghr-MIR162a,ghr-MIR2950
Gossypium raimondii	gra	25	gra-MIR166c,gra-MIR166d,gra-MIR167c,gra-MIR167b,gra-MIR167a,gra-MIR172b,gra-MIR172a,gra-MIR398,gra-MIR399,gra-MIR482,gra-MIR530b,gra-MIR530a,gra-MIR827b,gra-MIR7504e,gra-MIR7504d,gra-MIR8665,gra-MIR8678,gra-MIR8681,gra-MIR8689,gra-MIR8694a,gra-MIR8710a,gra-MIR8710b,gra-MIR8721a,gra-MIR8762b,gra-MIR8767c
Cynara cardunculus	cca	18	cca-MIR156a,cca-MIR156b,cca-MIR156c,cca-MIR160b,cca-MIR167,cca-MIR168a,cca-MIR171,cca-MIR172,cca-MIR396a,cca-MIR396c,cca-MIR396b,cca-MIR398,cca-MIR408,cca-MIR319,cca-MIR394,cca-MIR6105b,cca-MIR169a,cca-MIR169b
Helianthus tuberosus	htu	16	htu-MIR156a,htu-MIR171a,htu-MIR171b,htu-MIR171c,htu-MIR393b,htu-MIR393c,htu-MIR393a,htu-MIR403c,htu-MIR403e,htu-MIR403d,htu-MIR403b,htu-MIR403a,htu-MIR530,htu-MIR159a,htu-MIR160a,htu-MIR162a
Salvia sclarea	ssl	15	ssl-MIR171a,ssl-MIR171b,ssl-MIR156,ssl-MIR164b,ssl-MIR164a,ssl-MIR166b,ssl-MIR166a,ssl-MIR172,ssl-MIR396,ssl-MIR397,ssl-MIR399,ssl-MIR828,ssl-MIR394,ssl-MIR398,ssl-MIR169
Digitalis purpurea	dpr	13	dpr-MIR156b,dpr-MIR156a,dpr-MIR160,dpr-MIR166b,dpr-MIR166a,dpr-MIR167c,dpr-MIR167b,dpr-MIR167a,dpr-MIR172a,dpr-MIR172b,dpr-MIR396,dpr-MIR397,dpr-MIR408
Vigna unguiculata	vun	12	vun-MIR156a,vun-MIR156b,vun-MIR168,vun-MIR172,vun-MIR395,vun-MIR399a,vun-MIR399b,vun-MIR408,vun-MIR319a,vun-MIR319b,vun-MIR162,vun-MIR169
Hevea brasiliensis	hbr	11	hbr-MIR166b,hbr-MIR166a,hbr-MIR396b,hbr-MIR396a,hbr-MIR398,hbr-MIR408a,hbr-MIR408b,hbr-MIR159a,hbr-MIR319,hbr-MIR6173,hbr-MIR9387
Arachis hypogaea	ahy	7	ahy-MIR156a,ahy-MIR156c,ahy-MIR167,ahy-MIR398,ahy-MIR408,ahy-MIR159,ahy-MIR394
Brassica oleracea	bol	6	bol-MIR157a,bol-MIR171a,bol-MIR172a,bol-MIR172b,bol-MIR398a,bol-MIR9410
Citrus trifoliata	ctr	6	ctr-MIR156,ctr-MIR164,ctr-MIR166,ctr-MIR167,ctr-MIR319,ctr-MIR171
Phaseolus vulgaris	pvu	4	pvu-MIR166a,pvu-MIR399a,pvu-MIR159a,pvu-MIR319c
Helianthus annuus	han	4	han-MIR156b,han-MIR156a,han-MIR160a,han-MIR3630
Panax ginseng	pgi	3	pgi-MIR482b,pgi-MIR482a,pgi-MIR2118
Rehmannia glutinosa	rgl	3	rgl-MIR5139,rgl-MIR7809,rgl-MIR7972
Camellia sinensis	cst	1	cst-MIR11334
Glycine soja	gso	1	gso-MIR167a
Populus euphratica	peu	1	peu-MIR2916
