# Supplementary material for: Integrated miRNAome, transcriptome, and degradome analyses reveal the role of miRNA–mRNA modules in the biosynthesis of oridonin in Isodon rubescens
Source: Front Plant Sci. 2025 Jun 18;16:1566354. doi: 10.3389/fpls.2025.1566354 (PMC12213554; doi:10.3389/fpls.2025.1566354)
Supplement: Supplementary file 1 [file DataSheet1.zip › Supplementary Material/Supplementary Table S9.xlsx]

## Sheet: Sheet1
AC	ID	MI
MIPF0000004	MIR166	ath-miR166a-5p_L-1R+2_1ss4CA,ath-miR166a-5p_1ss4CA,ath-miR166a-3p_1ss21CA,ath-miR166a-5p_L-1R+1,ath-miR166a-3p_R-3_1ss18CT,ath-miR166a-5p_R+2_1ss4CA,ath-miR166a-3p_1ss20CT,ath-miR166a-3p_R+3,ath-miR166a-3p,ath-miR166a-3p_L+2R-2,ath-miR166a-3p_1ss15AC,mtr-MIR166e-p5_1ss20GC,vvi-MIR166c-p5_2ss1CT18TC,gma-miR166a-3p_2ss18CT19CT,gma-miR166a-5p_R+2,cme-MIR166i-p3_1ss18CT,cme-MIR166h-p5_1ss11AG
MIPF0000008	MIR156	ath-miR156a-5p_R+1,ath-miR156a-5p_L+1,ath-miR157d_L+1,ath-miR156g_L-2R+1,mtr-miR156i-3p_2ss12C-22TG,mtr-miR156i-3p_L-1_2ss22TG23CA,aly-MIR157c-p3_2ss13AG21AG,aly-miR157a-5p_L-1R+1,aly-miR157d-3p_1ss10GT,bna-miR156d_R+1,cca-MIR156c-p5_2ss7CT17AC,lus-MIR156i-p5_2ss10AG19TC,nta-miR156a,nta-MIR156b-p3_1ss12AG,mdm-MIR156l-p3_1ss15GA,mdm-MIR156l-p3_1ss11GA,stu-MIR156g-p5_2ss15AG17AT,ppe-miR156f_L+1
MIPF0000010	MIR159	ath-miR159a,ath-miR319a_R+3,ath-miR319a_R-1,ath-miR319a_R-1_1ss20CT,ath-MIR319b-p5,ath-miR319a_2ss20CT21TC,ath-miR319a_1ss21TA,ath-miR319a,mtr-miR319a-5p_L-1_1ss8CT,mtr-MIR319b-p5_2ss15GA19CG,aqc-MIR319-p5_2ss15CT18CA,cca-MIR319-p5,lus-MIR159a-p5_2ss11AT18CA,lus-MIR159a-p3_2ss11AT18CA,cme-MIR319a-p5,cme-MIR319c-p5_2ss16AG20TA,cme-MIR319c-p3_2ss16AG20TA,cme-miR159a_R+3,mes-MIR319b-p3_1ss12CT
MIPF0000012	MIR169_1	ath-miR169h_R+1_1ss8GA,ath-miR169h,ath-miR169h_1ss9GA,vvi-MIR169y-p3_2ss2TC17AC,aly-miR169h-3p_L+1_1ss5AG
MIPF0000015	MIR399	ath-miR399b_1ss13GA,ath-miR399b_1ss21GA,ath-miR399d,ath-miR399d_1ss13TC,vvi-MIR399a-p5_2ss20GA21AG,csi-miR399d-5p_2ss5AT6CT,csi-miR399b-5p_R+3,cme-MIR399a-p5_1ss15TC,cme-miR399g,mes-MIR399e-p3_1ss8AG
MIPF0000016	MIR395	ath-miR395a,ath-miR395a_L+2R-1,mtr-miR395h_L-1,mtr-MIR395j-p5_2ss7GC21GA,aly-miR395c-3p_L-1_1ss17GA,aly-miR395c-3p_R+2_1ss17GA,aly-miR395h-5p_1ss9AC,gma-miR395d_L+2R-2
MIPF0000023	MIR167_1	ath-miR167a-3p_2ss9TG10C-,ath-miR167a-5p,ath-miR167d_R-1,ath-miR167d_1ss22GC,ptc-MIR167f-p3_2ss12GA18GT,ptc-MIR167f-p5_2ss12GA18GT,vvi-MIR167d-p3_1ss21CA,aly-miR167a-5p_R+1_2ss19CT21AT,aly-miR167b-3p,csi-miR167c-3p_1ss10TG,cca-MIR167-p3_2ss3TA17TA,cca-MIR167-p5_2ss3TA17TA,mdm-miR167h_R+1_1ss22AT
MIPF0000030	MIR171_1	ath-miR171a-3p,ath-miR171b-3p_R+1,ptc-MIR171f-p3,vvi-MIR171a-p5_1ss10GA,aly-miR171b-3p_R+1,csi-miR171a_R+3,gma-miR171k-5p,gma-miR171k-3p,ssl-MIR171a-p5,ssl-MIR171a-p3,nta-miR171a_1ss18GT,ppe-MIR171e-p5,ppe-MIR171e-p3_2ss10GC20CT,mes-MIR171h-p5_1ss15TG,sly-miR171e
MIPF0000032	MIR160	ath-miR160a-5p_R-1_1ss20CT,ath-miR160a-5p_L-2R+2,gma-miR160a-3p_1ss21AG,ptc-miR160a,ptc-MIR160b-p3,bra-miR160a-3p_1ss16TA,aqc-MIR160a-p3_2ss13TC17GC,aqc-MIR160a-p3_2ss13TC17GT,aqc-MIR160a-p3_2ss9CT17GC,aqc-MIR160a-p5_2ss9CT17GC,dpr-miR160_L+1R-1_1ss14TA,dpr-miR160_R-2,dpr-miR160,bna-miR160a_L-2R+2,htu-MIR160a-p5_2ss13CT17GA,cme-MIR160c-p5_2ss13AG17AG
MIPF0000035	MIR172	ath-miR172a,ath-miR172a_R+1,ath-miR172c,ath-miR172c_R-1,vvi-MIR172d-p5_2ss7GT17CT,aly-miR172a-5p_1ss3GA,aly-miR172a-5p_1ss9AT,mtr-miR172b_R+4,nta-MIR172e-p3_2ss14CG18TA,nta-MIR172e-p5_2ss14CG18TA,nta-MIR172f-p3_2ss18CG19AT,nta-MIR172f-p3_2ss15CG19TA,nta-miR172c_R+3,mes-MIR172c-p5_2ss7GT19GA,mes-MIR172f-p3_2ss6TA18TC,gra-miR172a_2ss3GA6AG
MIPF0000037	MIR169_2	ath-miR169a-5p,ath-miR169a-3p_R+1_1ss10TC,cme-MIR169f-p3,mes-miR169f
MIPF0000045	MIR164	ath-miR164a_1ss21AT,ath-miR164a,ath-miR164b-3p_2ss9CT10AG,ath-miR164b-3p_1ss10AC,ath-miR164c-5p_R-1,mdm-miR164a,cme-miR164b,stu-miR164-3p,sly-miR164b-3p_1ss9CT,bra-miR164e-3p_L+3_2ss14CG17CA
MIPF0000047	MIR396	ath-miR396a-5p_1ss21GA,ath-miR396a-3p_L-1_1ss7TG,ath-miR396a-5p_1ss2TC,ath-miR396a-5p,ath-miR396a-3p_1ss9AC,ath-miR396a-3p_R+1_1ss9AC,ath-MIR396a-p5_2ss18AT19CT,ath-miR396b-5p_1ss21TA,ath-miR396b-5p,ath-miR396b-5p_1ss2TC,ath-miR396b-3p_L-1R-2_1ss2CT,ath-miR396b-3p,ptc-MIR396d-p3_2ss6TG17TA,ptc-MIR396d-p5_2ss6TG17TA,vvi-MIR396b-p3_1ss10GA,aqc-MIR396b-p3_1ss10AT,csi-miR396a-5p_L+4,cca-miR396a-3p_L-…
MIPF0000081	MIR168	ath-miR168a-3p,ath-miR168a-5p,mtr-MIR168c-p3,mtr-miR168b_2ss14GA21AC,mtr-miR168c-3p,nta-miR168a_1ss14GA
MIPF0000083	MIR393	ath-miR393a-5p_L+1R-1,ath-MIR393a-p5_2ss18GT19AT,ath-miR393b-3p_1ss8GT,ath-MIR393b-p5_2ss9AG18TA,ath-MIR393b-p3_2ss9AG18TA,bna-MIR393-p3_2ss16AT21AT,bna-MIR393-p5_2ss16AT21AT,gma-MIR393k-p3
MIPF0000100	MIR394	ath-miR394a,ath-miR394a_L+1_1ss16AG
MIPF0000101	MIR390	ath-miR390a-5p,ath-miR390a-3p_1ss1CT,ath-miR390a-3p,ath-miR390b-3p_R+1_1ss19CT,ath-miR390a-5p_L-1,ptc-MIR390b-p3_1ss1AC,ptc-miR390d-3p_L-2_1ss21AT,rco-MIR390b-p3_2ss1GC21TA,rco-MIR390b-p5_2ss1GC21TA
MIPF0000102	MIR408	ath-miR408-3p_L-1R+1,ath-MIR408-p5_2ss18GT19GA,aly-MIR408-p3_2ss22TC24TG,cca-MIR408-p5_2ss1AC17AG,stu-miR408b-5p
MIPF0000104	MIR171_2	nta-miR479a_2ss11GC21TA,mdm-miR171i_R-1,lja-miR171c_1ss20TC
MIPF0000107	MIR398	ath-miR398a-3p_L+1R-1,ath-miR398b-3p_R-1,mtr-miR398a-5p_R-1_2ss1GT21AT,mtr-miR398a-5p_2ss8CA9AC,ahy-miR398_L+1_1ss21TA,stu-miR398a-3p_R-1_1ss1TC
MIPF0000120	MIR397	mdm-miR397a_1ss20AT
MIPF0000125	MIR167_2	ath-miR167c-5p_L+1R-1_2ss2TA21TA
MIPF0000127	MIR162_1	ath-miR162a-5p_L-1_1ss21TC,mdm-miR162a
MIPF0000131	MIR481	ptc-MIR481c-p5_1ss6CA,ptc-MIR481d-p5_1ss6TA
MIPF0000136	MIR535	mdm-miR535d_R-3_1ss7CT
MIPF0000216	MIR477	nta-MIR477a-p5_2ss1CT21TC,mdm-miR477b_L+1R-2_1ss21GA,cme-miR477b_L+2R+1,mes-MIR477d-p3_2ss3CG17CT,mes-MIR477d-p5_2ss3CG17CT
MIPF0000290	MIR403	ath-miR403-3p,ath-miR403-3p_R-2,gma-miR403a_1ss21GT,htu-MIR403d-p5_1ss8GT
MIPF0000403	MIR482	aqc-MIR482c-p3_2ss8CT19TC,aqc-MIR482c-p5_2ss8CT19TC,gra-miR482_L-1R-3_1ss5TA,gra-miR482_R-3_1ss5TA,gra-miR482_L-1R-2_1ss5TA,gra-miR482_R-2_1ss5TA,mtr-miR482-3p_L+1_1ss10CT,sly-MIR482e-p3_2ss8CT21CG,stu-MIR482b-p3_2ss11TA20TG,stu-miR482a-3p_1ss8TC,stu-miR482d-3p,ptc-MIR482b-p5_1ss16TC,ptc-MIR482b-p3_1ss16TC,mdm-MIR482b-p5_2ss9CT19CT
MIPF0000521	MIR530	ptc-miR530a_R+1_1ss20TC,ptc-miR530a,mtr-miR530_1ss18TC,mtr-miR530_R+3_1ss18TC,gra-MIR530b-p5,gra-MIR530b-p5_1ss9CT
MIPF0000544	MIR828	gma-miR828a,ptc-MIR828a-p3_2ss12TA18TG,ptc-MIR828b-p5_2ss9CG19TA,ptc-MIR828b-p3_2ss9CG19TA,mdm-MIR828b-p3_2ss18TA21TA
MIPF0000703	MIR1510	mtr-MIR1510a-p5_2ss5CA20AC
MIPF0000754	MIR2111	ath-miR2111a-5p_R-1,aly-MIR2111a-p5_2ss8CG21TG,gma-MIR2111f-p5
MIPF0000762	MIR2119	gma-MIR2119-p5_2ss11TA17CG
MIPF0000771	MIR1509	mtr-MIR1509a-p5_1ss19GA
MIPF0000815	MIR2592	mtr-MIR2592g-p5_2ss8CA18GT,mtr-MIR2592g-p3_2ss8CA18GT,mtr-MIR2592ac-p3_2ss5GT18GT,mtr-MIR2592ac-p5_2ss5GT18GT,mtr-MIR2592aq-p5_2ss7CT17TG,mtr-MIR2592ay-p5_2ss6AG17CG,mtr-MIR2592bi-p5_2ss8TC19AT,mtr-MIR2592bi-p3_2ss8TC19AT,mtr-MIR2592bj-p3_1ss12TC,mtr-MIR2592bj-p3_2ss12TC19AT
MIPF0000819	MIR2652	mtr-MIR2652j-p3_2ss10CG20TC,mtr-MIR2652l-p5_2ss10TG20TC
MIPF0000820	MIR2585	mtr-MIR2585b-p3_2ss16TA18TC,mtr-MIR2585d-p5_1ss14AT
MIPF0000834	MIR2590	mtr-MIR2598-p3_2ss9AT17GC
MIPF0000863	MIR827_2	gra-miR827b_L-1_1ss7TG
MIPF0000913	MIR2599	mtr-MIR2599-p3_2ss4CG17TA
MIPF0000988	MIR2610	mtr-MIR2610a-p5_2ss17CA18AC,mtr-MIR2610b-p5_2ss17CA18AC
MIPF0001113	MIR827_3	ath-miR827_2ss9CT21TA
MIPF0001121	MIR2950	vvi-miR2950-5p
MIPF0001138	MIR858	ath-miR858a_L-1R+1_1ss5GA,ath-miR858a_L-1R+1,ath-miR858b_1ss21GA
MIPF0001170	MIR4243	ath-MIR4243-p5_2ss16GT18AG
MIPF0001180	MIR857	ath-MIR857-p5_1ss11TC,aly-MIR857-p3_2ss10GC21AT,aly-MIR857-p5_2ss11GC22AT,aly-MIR857-p3_2ss11GC22AT,aly-MIR857-p3_1ss9GC
MIPF0001199	MIR822	aly-MIR822-p3_2ss1GC17TA
MIPF0001280	MIR5645	ath-MIR5645b-p3_2ss6CT19TA,ath-MIR5645b-p3_2ss18TA20TC,ath-MIR5645f-p3_2ss16TC19TA
MIPF0001286	MIR5298	mtr-MIR5298d-p5_2ss2GC18AC
MIPF0001294	MIR2619	mtr-MIR2619b-p5_2ss6TG18AC
MIPF0001299	MIR4414	mtr-miR4414a-5p_1ss21AG
MIPF0001350	MIR5638	ath-MIR5638a-p3_2ss11GA18CT
MIPF0001352	MIR167	gma-MIR167h-p5_1ss22TC
MIPF0001369	MIR5649	ath-MIR5649a-p5_2ss14AG17TA,ath-MIR5649a-p3_2ss14AG17TA
MIPF0001388	MIR5225	mtr-miR5225a_L-4R+1
MIPF0001432	MIR5303	stu-MIR5303h-p5_2ss6CA18TA
MIPF0001457	MIR6105	cca-MIR6105b-p3_1ss6CG
MIPF0001542	MIR3630	vvi-MIR3630-p3_2ss1TA20AC,vvi-miR3630-3p_L-2_1ss22CT
MIPF0001568	MIR1140	bna-MIR1140-p5_2ss13GA19AT,bna-MIR1140-p3_2ss13GA19AT
MIPF0001580	MIR6149	nta-miR6149a
MIPF0001624	MIR1536	mtr-MIR5234-p3_2ss15CA18CT,mtr-MIR5234-p5_2ss15CA18CT
MIPF0001740	MIR2664	mtr-MIR2664a-p5_2ss7AC18TG
MIPF0001743	MIR1511	mdm-MIR1511-p3_2ss18TA19GT,mdm-miR1511_R-2_1ss19GT,mdm-MIR1511-p3_2ss18TA19GA,ppe-miR1511-3p_L+1R-4
MIPF0001798	MIR7504	gra-MIR7504d-p5_2ss4AT18TA,gra-MIR7504d-p3_2ss4AT18TA,gra-MIR7504e-p5_2ss6AC18AT,gra-MIR7504e-p3_2ss6AC18AT
MIPF0001859	MIR8762	gra-MIR8762b-p3_2ss16CA18AG,gra-MIR8762b-p5_2ss16CA18AG
MIPF0001860	MIR8721	gra-MIR8721a-p5_2ss4AC17AT
MIPF0001866	MIR8710	gra-MIR8710a-p3_2ss10TG17AC,gra-MIR8710b-p3_2ss8AT17TA
MIPF0001948	MIR8767	gra-MIR8767c-p5_1ss3TG
MIPF0002045	MIR9471	sly-MIR9471a-p5_2ss20AG21CA

## Sheet: Sheet2
Supplementary Table S9 MiRNA family Identification of miRNAs in I. rubescens
AC	ID	Count	MiRNA																		20	21
MIPF0000047	MIR396	21	ath-miR396a-5p_1ss21GA,ath-miR396a-3p_L-1_1ss7TG,ath-miR396a-5p_1ss2TC,ath-miR396a-5p,ath-miR396a-3p_1ss9AC,ath-miR396a-3p_R+1_1ss9AC,ath-MIR396a-p5_2ss18AT19CT,ath-miR396b-5p_1ss21TA,ath-miR396b-5p,ath-miR396b-5p_1ss2TC,ath-miR396b-3p_L-1R-2_1ss2CT,ath-miR396b-3p,ptc-MIR396d-p3_2ss6TG17TA,ptc-MIR396d-p5_2ss6TG17TA,vvi-MIR396b-p3_1ss10GA,aqc-MIR396b-p3_1ss10AT,csi-miR396a-5p_L+4,cca-miR396a-3p_L-…
MIPF0000010	MIR159	19	ath-miR159a,ath-miR319a_R+3,ath-miR319a_R-1,ath-miR319a_R-1_1ss20CT,ath-MIR319b-p5,ath-miR319a_2ss20CT21TC,ath-miR319a_1ss21TA,ath-miR319a,mtr-miR319a-5p_L-1_1ss8CT,mtr-MIR319b-p5_2ss15GA19CG,aqc-MIR319-p5_2ss15CT18CA,cca-MIR319-p5,lus-MIR159a-p5_2ss11AT18CA,lus-MIR159a-p3_2ss11AT18CA,cme-MIR319a-p5,cme-MIR319c-p5_2ss16AG20TA,cme-MIR319c-p3_2ss16AG20TA,cme-miR159a_R+3,mes-MIR319b-p3_1ss12CT
MIPF0000008	MIR156	18	ath-miR156a-5p_R+1,ath-miR156a-5p_L+1,ath-miR157d_L+1,ath-miR156g_L-2R+1,mtr-miR156i-3p_2ss12C-22TG,mtr-miR156i-3p_L-1_2ss22TG23CA,aly-MIR157c-p3_2ss13AG21AG,aly-miR157a-5p_L-1R+1,aly-miR157d-3p_1ss10GT,bna-miR156d_R+1,cca-MIR156c-p5_2ss7CT17AC,lus-MIR156i-p5_2ss10AG19TC,nta-miR156a,nta-MIR156b-p3_1ss12AG,mdm-MIR156l-p3_1ss15GA,mdm-MIR156l-p3_1ss11GA,stu-MIR156g-p5_2ss15AG17AT,ppe-miR156f_L+1
MIPF0000004	MIR166	17	ath-miR166a-5p_L-1R+2_1ss4CA,ath-miR166a-5p_1ss4CA,ath-miR166a-3p_1ss21CA,ath-miR166a-5p_L-1R+1,ath-miR166a-3p_R-3_1ss18CT,ath-miR166a-5p_R+2_1ss4CA,ath-miR166a-3p_1ss20CT,ath-miR166a-3p_R+3,ath-miR166a-3p,ath-miR166a-3p_L+2R-2,ath-miR166a-3p_1ss15AC,mtr-MIR166e-p5_1ss20GC,vvi-MIR166c-p5_2ss1CT18TC,gma-miR166a-3p_2ss18CT19CT,gma-miR166a-5p_R+2,cme-MIR166i-p3_1ss18CT,cme-MIR166h-p5_1ss11AG
MIPF0000032	MIR160	16	ath-miR160a-5p_R-1_1ss20CT,ath-miR160a-5p_L-2R+2,gma-miR160a-3p_1ss21AG,ptc-miR160a,ptc-MIR160b-p3,bra-miR160a-3p_1ss16TA,aqc-MIR160a-p3_2ss13TC17GC,aqc-MIR160a-p3_2ss13TC17GT,aqc-MIR160a-p3_2ss9CT17GC,aqc-MIR160a-p5_2ss9CT17GC,dpr-miR160_L+1R-1_1ss14TA,dpr-miR160_R-2,dpr-miR160,bna-miR160a_L-2R+2,htu-MIR160a-p5_2ss13CT17GA,cme-MIR160c-p5_2ss13AG17AG
MIPF0000035	MIR172	16	ath-miR172a,ath-miR172a_R+1,ath-miR172c,ath-miR172c_R-1,vvi-MIR172d-p5_2ss7GT17CT,aly-miR172a-5p_1ss3GA,aly-miR172a-5p_1ss9AT,mtr-miR172b_R+4,nta-MIR172e-p3_2ss14CG18TA,nta-MIR172e-p5_2ss14CG18TA,nta-MIR172f-p3_2ss18CG19AT,nta-MIR172f-p3_2ss15CG19TA,nta-miR172c_R+3,mes-MIR172c-p5_2ss7GT19GA,mes-MIR172f-p3_2ss6TA18TC,gra-miR172a_2ss3GA6AG
MIPF0000030	MIR171_1	15	ath-miR171a-3p,ath-miR171b-3p_R+1,ptc-MIR171f-p3,vvi-MIR171a-p5_1ss10GA,aly-miR171b-3p_R+1,csi-miR171a_R+3,gma-miR171k-5p,gma-miR171k-3p,ssl-MIR171a-p5,ssl-MIR171a-p3,nta-miR171a_1ss18GT,ppe-MIR171e-p5,ppe-MIR171e-p3_2ss10GC20CT,mes-MIR171h-p5_1ss15TG,sly-miR171e
MIPF0000403	MIR482	14	aqc-MIR482c-p3_2ss8CT19TC,aqc-MIR482c-p5_2ss8CT19TC,gra-miR482_L-1R-3_1ss5TA,gra-miR482_R-3_1ss5TA,gra-miR482_L-1R-2_1ss5TA,gra-miR482_R-2_1ss5TA,mtr-miR482-3p_L+1_1ss10CT,sly-MIR482e-p3_2ss8CT21CG,stu-MIR482b-p3_2ss11TA20TG,stu-miR482a-3p_1ss8TC,stu-miR482d-3p,ptc-MIR482b-p5_1ss16TC,ptc-MIR482b-p3_1ss16TC,mdm-MIR482b-p5_2ss9CT19CT
MIPF0000023	MIR167_1	13	ath-miR167a-3p_2ss9TG10C-,ath-miR167a-5p,ath-miR167d_R-1,ath-miR167d_1ss22GC,ptc-MIR167f-p3_2ss12GA18GT,ptc-MIR167f-p5_2ss12GA18GT,vvi-MIR167d-p3_1ss21CA,aly-miR167a-5p_R+1_2ss19CT21AT,aly-miR167b-3p,csi-miR167c-3p_1ss10TG,cca-MIR167-p3_2ss3TA17TA,cca-MIR167-p5_2ss3TA17TA,mdm-miR167h_R+1_1ss22AT
MIPF0000015	MIR399	10	ath-miR399b_1ss13GA,ath-miR399b_1ss21GA,ath-miR399d,ath-miR399d_1ss13TC,vvi-MIR399a-p5_2ss20GA21AG,csi-miR399d-5p_2ss5AT6CT,csi-miR399b-5p_R+3,cme-MIR399a-p5_1ss15TC,cme-miR399g,mes-MIR399e-p3_1ss8AG
MIPF0000045	MIR164	10	ath-miR164a_1ss21AT,ath-miR164a,ath-miR164b-3p_2ss9CT10AG,ath-miR164b-3p_1ss10AC,ath-miR164c-5p_R-1,mdm-miR164a,cme-miR164b,stu-miR164-3p,sly-miR164b-3p_1ss9CT,bra-miR164e-3p_L+3_2ss14CG17CA
MIPF0000815	MIR2592	10	mtr-MIR2592g-p5_2ss8CA18GT,mtr-MIR2592g-p3_2ss8CA18GT,mtr-MIR2592ac-p3_2ss5GT18GT,mtr-MIR2592ac-p5_2ss5GT18GT,mtr-MIR2592aq-p5_2ss7CT17TG,mtr-MIR2592ay-p5_2ss6AG17CG,mtr-MIR2592bi-p5_2ss8TC19AT,mtr-MIR2592bi-p3_2ss8TC19AT,mtr-MIR2592bj-p3_1ss12TC,mtr-MIR2592bj-p3_2ss12TC19AT
MIPF0000101	MIR390	9	ath-miR390a-5p,ath-miR390a-3p_1ss1CT,ath-miR390a-3p,ath-miR390b-3p_R+1_1ss19CT,ath-miR390a-5p_L-1,ptc-MIR390b-p3_1ss1AC,ptc-miR390d-3p_L-2_1ss21AT,rco-MIR390b-p3_2ss1GC21TA,rco-MIR390b-p5_2ss1GC21TA																		hbr-miR396a_1ss18TA	mes-MIR396a-p5_1ss6GT
MIPF0000016	MIR395	8	ath-miR395a,ath-miR395a_L+2R-1,mtr-miR395h_L-1,mtr-MIR395j-p5_2ss7GC21GA,aly-miR395c-3p_L-1_1ss17GA,aly-miR395c-3p_R+2_1ss17GA,aly-miR395h-5p_1ss9AC,gma-miR395d_L+2R-2
MIPF0000083	MIR393	8	ath-miR393a-5p_L+1R-1,ath-MIR393a-p5_2ss18GT19AT,ath-miR393b-3p_1ss8GT,ath-MIR393b-p5_2ss9AG18TA,ath-MIR393b-p3_2ss9AG18TA,bna-MIR393-p3_2ss16AT21AT,bna-MIR393-p5_2ss16AT21AT,gma-MIR393k-p3
MIPF0000081	MIR168	6	ath-miR168a-3p,ath-miR168a-5p,mtr-MIR168c-p3,mtr-miR168b_2ss14GA21AC,mtr-miR168c-3p,nta-miR168a_1ss14GA
MIPF0000107	MIR398	6	ath-miR398a-3p_L+1R-1,ath-miR398b-3p_R-1,mtr-miR398a-5p_R-1_2ss1GT21AT,mtr-miR398a-5p_2ss8CA9AC,ahy-miR398_L+1_1ss21TA,stu-miR398a-3p_R-1_1ss1TC
MIPF0000521	MIR530	6	ptc-miR530a_R+1_1ss20TC,ptc-miR530a,mtr-miR530_1ss18TC,mtr-miR530_R+3_1ss18TC,gra-MIR530b-p5,gra-MIR530b-p5_1ss9CT
MIPF0000012	MIR169_1	5	ath-miR169h_R+1_1ss8GA,ath-miR169h,ath-miR169h_1ss9GA,vvi-MIR169y-p3_2ss2TC17AC,aly-miR169h-3p_L+1_1ss5AG
MIPF0000102	MIR408	5	ath-miR408-3p_L-1R+1,ath-MIR408-p5_2ss18GT19GA,aly-MIR408-p3_2ss22TC24TG,cca-MIR408-p5_2ss1AC17AG,stu-miR408b-5p
MIPF0000216	MIR477	5	nta-MIR477a-p5_2ss1CT21TC,mdm-miR477b_L+1R-2_1ss21GA,cme-miR477b_L+2R+1,mes-MIR477d-p3_2ss3CG17CT,mes-MIR477d-p5_2ss3CG17CT
MIPF0000544	MIR828	5	gma-miR828a,ptc-MIR828a-p3_2ss12TA18TG,ptc-MIR828b-p5_2ss9CG19TA,ptc-MIR828b-p3_2ss9CG19TA,mdm-MIR828b-p3_2ss18TA21TA
MIPF0001180	MIR857	5	ath-MIR857-p5_1ss11TC,aly-MIR857-p3_2ss10GC21AT,aly-MIR857-p5_2ss11GC22AT,aly-MIR857-p3_2ss11GC22AT,aly-MIR857-p3_1ss9GC
MIPF0000037	MIR169_2	4	ath-miR169a-5p,ath-miR169a-3p_R+1_1ss10TC,cme-MIR169f-p3,mes-miR169f
MIPF0000290	MIR403	4	ath-miR403-3p,ath-miR403-3p_R-2,gma-miR403a_1ss21GT,htu-MIR403d-p5_1ss8GT
MIPF0001743	MIR1511	4	mdm-MIR1511-p3_2ss18TA19GT,mdm-miR1511_R-2_1ss19GT,mdm-MIR1511-p3_2ss18TA19GA,ppe-miR1511-3p_L+1R-4
MIPF0001798	MIR7504	4	gra-MIR7504d-p5_2ss4AT18TA,gra-MIR7504d-p3_2ss4AT18TA,gra-MIR7504e-p5_2ss6AC18AT,gra-MIR7504e-p3_2ss6AC18AT
MIPF0000104	MIR171_2	3	nta-miR479a_2ss11GC21TA,mdm-miR171i_R-1,lja-miR171c_1ss20TC
MIPF0000754	MIR2111	3	ath-miR2111a-5p_R-1,aly-MIR2111a-p5_2ss8CG21TG,gma-MIR2111f-p5
MIPF0001138	MIR858	3	ath-miR858a_L-1R+1_1ss5GA,ath-miR858a_L-1R+1,ath-miR858b_1ss21GA
MIPF0001280	MIR5645	3	ath-MIR5645b-p3_2ss6CT19TA,ath-MIR5645b-p3_2ss18TA20TC,ath-MIR5645f-p3_2ss16TC19TA
MIPF0000100	MIR394	2	ath-miR394a,ath-miR394a_L+1_1ss16AG
MIPF0000127	MIR162_1	2	ath-miR162a-5p_L-1_1ss21TC,mdm-miR162a
MIPF0000131	MIR481	2	ptc-MIR481c-p5_1ss6CA,ptc-MIR481d-p5_1ss6TA
MIPF0000819	MIR2652	2	mtr-MIR2652j-p3_2ss10CG20TC,mtr-MIR2652l-p5_2ss10TG20TC
MIPF0000820	MIR2585	2	mtr-MIR2585b-p3_2ss16TA18TC,mtr-MIR2585d-p5_1ss14AT
MIPF0000988	MIR2610	2	mtr-MIR2610a-p5_2ss17CA18AC,mtr-MIR2610b-p5_2ss17CA18AC
MIPF0001369	MIR5649	2	ath-MIR5649a-p5_2ss14AG17TA,ath-MIR5649a-p3_2ss14AG17TA
MIPF0001542	MIR3630	2	vvi-MIR3630-p3_2ss1TA20AC,vvi-miR3630-3p_L-2_1ss22CT
MIPF0001568	MIR1140	2	bna-MIR1140-p5_2ss13GA19AT,bna-MIR1140-p3_2ss13GA19AT
MIPF0001624	MIR1536	2	mtr-MIR5234-p3_2ss15CA18CT,mtr-MIR5234-p5_2ss15CA18CT
MIPF0001859	MIR8762	2	gra-MIR8762b-p3_2ss16CA18AG,gra-MIR8762b-p5_2ss16CA18AG
MIPF0001866	MIR8710	2	gra-MIR8710a-p3_2ss10TG17AC,gra-MIR8710b-p3_2ss8AT17TA
MIPF0000120	MIR397	1	mdm-miR397a_1ss20AT
MIPF0000125	MIR167_2	1	ath-miR167c-5p_L+1R-1_2ss2TA21TA
MIPF0000136	MIR535	1	mdm-miR535d_R-3_1ss7CT
MIPF0000703	MIR1510	1	mtr-MIR1510a-p5_2ss5CA20AC
MIPF0000762	MIR2119	1	gma-MIR2119-p5_2ss11TA17CG
MIPF0000771	MIR1509	1	mtr-MIR1509a-p5_1ss19GA
MIPF0000834	MIR2590	1	mtr-MIR2598-p3_2ss9AT17GC
MIPF0000863	MIR827_2	1	gra-miR827b_L-1_1ss7TG
MIPF0000913	MIR2599	1	mtr-MIR2599-p3_2ss4CG17TA
MIPF0001113	MIR827_3	1	ath-miR827_2ss9CT21TA
MIPF0001121	MIR2950	1	vvi-miR2950-5p
MIPF0001170	MIR4243	1	ath-MIR4243-p5_2ss16GT18AG
MIPF0001199	MIR822	1	aly-MIR822-p3_2ss1GC17TA
MIPF0001286	MIR5298	1	mtr-MIR5298d-p5_2ss2GC18AC
MIPF0001294	MIR2619	1	mtr-MIR2619b-p5_2ss6TG18AC
MIPF0001299	MIR4414	1	mtr-miR4414a-5p_1ss21AG
MIPF0001350	MIR5638	1	ath-MIR5638a-p3_2ss11GA18CT
MIPF0001352	MIR167	1	gma-MIR167h-p5_1ss22TC
MIPF0001388	MIR5225	1	mtr-miR5225a_L-4R+1
MIPF0001432	MIR5303	1	stu-MIR5303h-p5_2ss6CA18TA
MIPF0001457	MIR6105	1	cca-MIR6105b-p3_1ss6CG
MIPF0001580	MIR6149	1	nta-miR6149a
MIPF0001740	MIR2664	1	mtr-MIR2664a-p5_2ss7AC18TG
MIPF0001860	MIR8721	1	gra-MIR8721a-p5_2ss4AC17AT
MIPF0001948	MIR8767	1	gra-MIR8767c-p5_1ss3TG
MIPF0002045	MIR9471	1	sly-MIR9471a-p5_2ss20AG21CA
